# Supplementary material for: Comprehensive Analysis of Metabolome and Transcriptome Reveals the Regulatory Network of Coconut Nutrients
Source: Metabolites. 2023 May 24;13(6):683. doi: 10.3390/metabo13060683 (PMC10302879; doi:10.3390/metabo13060683)
Supplement: Supplementary file 1 [file metabolites-13-00683-s001.zip]

Archive with 12 entries (9 files):
- metabolites-2307344-supplementary/
- metabolites-2307344-supplementary/Supplementary Informations/
- metabolites-2307344-supplementary/Supplementary Informations/Figures/
- metabolites-2307344-supplementary/Supplementary Informations/Figures/Figure S1.pdf
- metabolites-2307344-supplementary/Supplementary Informations/Figures/Figure S2.pdf
- metabolites-2307344-supplementary/Supplementary Informations/Figures/Figure S3.pdf
- metabolites-2307344-supplementary/Supplementary Informations/Figures/Figure S4.pdf
- metabolites-2307344-supplementary/Supplementary Informations/Figures/Figure S5.pdf
- metabolites-2307344-supplementary/Supplementary Informations/Figures/Figure S6.pdf
- metabolites-2307344-supplementary/Supplementary Informations/Figures/Figure S7.pdf
- metabolites-2307344-supplementary/Supplementary Informations/Figures/Figure S8.pdf
- metabolites-2307344-supplementary/Supplementary Informations/Table.xlsx
