# Supplementary material for: Comprehensive Analysis of Metabolome and Transcriptome Reveals the Regulatory Network of Coconut Nutrients
Source: Metabolites. 2023 May 24;13(6):683. doi: 10.3390/metabo13060683 (PMC10302879; doi:10.3390/metabo13060683)
Supplement: Supplementary file 1 [file metabolites-13-00683-s001.zip › metabolites-2307344-supplementary/Supplementary Informations/Table.xlsx]

## Sheet: Table S1
Table S1. Raw metabolic data.
ID	Name	Abbrev	Formula	Molecular Weight	Exact mass	Observed mass	Accurate mass error (ppm)	Retention time (min)	Adduct	Identification level	Class		Fragment	Fragment	Fragment	Fragment	Fragment	Fragment	Fragment	Fragment	Fragment	Fragment
Cm001	Benzoic acid	Ben	C7H6O2	122.037	123.044	123.044	0.168754	4.1	M+H	Standard	Polyphenols		119.019	137.029	101.008	100.024	142.034	118.035	124.039	123.055	101.025	112.039
Cm002	4-Hydroxy-4-methyltetrahydro-2H-pyran-2-one	FA 6:1	C6H10O3	130.063	169.026	169.026	3.4271	1.807	M+K	Putatively annotated	Fatty acyls		111.079	150.026	151.097	150.102	110.071	109.076	110.084	152.117	152.07	68.0499
Cm003	L-Isoleucine	Ile	C6H13NO2	131.095	132.102	132.102	1.85423	1.77	M+H	Standard	Amino acids		87.0265	61.0112	86.0966	133.031	85.0286	58.9956	85.011	69.0704	105	57.0341
Cm004	D-Asparagine	Asn	C4H8N2O3	132.053	133.061	133.06	2.08296	1.823	M+H	Standard	Amino acids		87.0266	61.0112	133.031	86.0968	58.9956	85.0287	85.011	53.0393	105.001	74.9904
Cm005	L-Aspartic acid	Asp	C4H7NO4	133.038	134.045	134.044	2.69063	1.582	M+H	Standard	Amino acids		74.0241	88.0395	88.0759	87.0555	70.0656	71.0496	116.034	58.0657	70.0292	75.0274
Cm006	Hypoglycin A		C7H11NO2	141.079	142.086	142.086	1.97755	1.593	M+H	Putatively annotated	Amino acid derivatives		119.019	143.033	101.008	137.029	96.0809	56.9654	142.086	69.034	142.034	68.05
Cm007	Ethyl hydrogen fumarate	SFE 6:2	C6H8O4	144.042	145.05	145.049	2.31413	1.597	M+H	Putatively annotated	Fatty acyls		150.026	89.0599	122.031	152.07	111.079	151.097	70.3273	150.091	150.127	66.0424
Cm008	2-amino-heptanoic acid		C7H15NO2	145.11	146.118	146.117	0.907613	2.35	M+H	Putatively annotated	Fatty acyls		158.153	102.091	57.0705	98.9754	116.986	159.157	134.996	117.959	76.9333	56.9654
Cm009	Spermidine	Spd	C7H19N3	145.158	146.165	146.165	2.77491	1.671	M+H	Standard	Polyamines		84.0447	130.049	102.055	71.1407	58.9956	87.0443	85.0109	86.0605	72.0812	146.092
Cm010	Acetohydroxybutyrate	FA 6:1	C6H10O4	146.058	147.065	147.065	4.21625	2.149	M+H	Putatively annotated	Fatty acyls		72.0448	89.0712	171.149	171.137	83.0858	55.0549	172.096	57.0705	73.0288	172.152
Cm011	(S)-3-hydroxy-3-methyl-2-oxopentanoic acid	FA 6:1	C6H10O4	146.058	147.065	147.065	2.34865	1.573	M+H	Putatively annotated	Fatty acyls		198.184	116.972	175.984	98.9754	152.969	116.986	150.968	155.974	132.958	173.984
Cm012	DL-Glutamine	Gln	C5H10N2O3	146.069	147.076	147.076	3.19566	1.58	M+H	Standard	Amino acids		84.0447	130.049	85.048	102.055	56.0501	131.053	101.071	71.3007	85.0287	147.076
Cm013	L-(+)-Lysine	Lys	C6H14N2O2	146.106	147.113	147.113	0.552808	1.622	M+H	Standard	Amino acids		85.0287	87.0443	86.0603	69.034	146.092	84.0447	57.0341	99.0441	60.0562	97.0286
Cm014	L-Glutamic acid	Glu	C5H9NO4	147.053	148.06	148.06	3.42924	1.55	M+H	Standard	Amino acids		84.0447	149.023	121.028	130.049	65.0392	70.3295	70.327	102.055	121.039	85.048
Cm015	L-(-)-Methionine	Met	C5H11NO2S	149.051	150.058	150.058	1.3213	1.656	M+H	Standard	Amino acids		56.0502	61.0112	104.053	70.8385	133.031	87.0266	102.055	97.5046	149.023	65.0391
Cm016	(R)-4-Dehydropantoate	FA 6:1	C6H14O4	150.089	151.096	151.096	2.71789	11.058	M+H	Putatively annotated	Fatty acyls		150.968	116.972	175.984	155.974	132.958	98.9754	173.984	116.986	74.0969	111.984
Cm017	(R)-3-hydroxy-3-methyl-2-oxopentanoic acid	FA 6:1	C6H14O4	150.089	151.096	151.096	2.71789	10.592	M+H	Putatively annotated	Fatty acyls		235.168	57.0705	235.13	179.106	235.205	236.171	56.9654	189.006	109.101	217.194
Cm018	L-Histidine	His	C6H9N3O2	155.069	156.077	156.077	0.52	1.524	M+H	Standard	Amino acids		110.071	156.076	83.0607	95.0606	93.0449	111.074	156.041	70.0657	82.0529	111.069
Cm019	Ac-Pro-NH2		C7H12N2O2	156.09	174.124	174.123	2.24395	1.593	M+NH4	Putatively annotated	Amino acid derivatives		70.0656	60.0562	116.07	175.118	112.076	114.055	130.097	158.092	71.069	112.087
Cm020	3-Methylcrotonylglycine		C7H11NO3	157.074	158.081	158.081	2.33242	2.597	M+H	Putatively annotated	Amino acid derivatives		98.9754	116.986	134.996	56.9654	116.972	142.034	119.019	153.006	118.967	72.0812
Cm021	Coumaric acid	Cou	C9H8O3	164.047	165.055	165.054	2.48876	3.755	M+H	Standard	Polyphenols		119.019	142.034	101.008	137.029	160.045	147.043	120.019	143.035	124.024	100.024
Cm022	L-Phenylalanine	Phe	C9H11NO2	165.079	166.086	166.086	2.24302	2.2	M+H	Standard	Amino acids		120.081	121.084	103.054	131.049	107.049	93.07	166.086	79.0546	104.058	149.059
Cm023	R-Delta-decalactone	FA 10:1	C10H18O2	170.131	171.138	171.138	2.02316	10.991	M+H	Putatively annotated	Fatty acyls		214.215	57.0705	71.0859	215.219	85.1014	150.968	141	213.116	95.0492	132.958
Cm024	N5-Ethyl-L-glutamine		C7H14N2O3	174.1	175.108	175.108	0.442596	1.57	M+H	Putatively annotated	Amino acid derivatives		70.0656	60.0562	175.118	116.07	130.097	158.092	112.087	72.0812	71.0689	176.122
Cm025	DL-Arginine	Arg	C6H14N4O2	174.112	175.119	175.118	3.50671	1.537	M+H	Standard	Amino acids		70.0656	60.0562	175.118	116.07	130.097	158.092	72.0812	112.087	71.0689	176.122
Cm026	L-(+)-Citrulline		C6H13N3O3	175.096	176.103	176.102	3.09482	1.563	M+H	Putatively annotated	Amino acid derivatives		70.0656	60.0562	175.118	116.07	130.097	158.092	71.0689	112.087	72.0812	176.122
Cm027	Caffeic acid	Caf	C9H8O4	180.042	181.05	181.049	5.08566	5.082	M+H	Standard	Polyphenols		98.9754	116.986	134.996	181.049	56.9654	65.0391	158.012	140.001	171.064	85.0287
Cm028	Glycyl-L-leucine		C8H16N2O3	188.116	189.123	189.123	2.80107	2.17	M+H	Putatively annotated	Amino acid derivatives		86.0966	116.986	143.117	98.9754	134.996	132.101	148.973	130.962	84.0447	56.9654
Cm029	N6-Acetyl-L-lysine		C8H16N2O3	188.116	189.123	189.123	2.39766	1.59	M+H	Putatively annotated	Amino acid derivatives		116.986	98.9754	134.996	148.973	56.9654	130.962	86.0967	139.018	121.007	165.033
Cm030	Ferulic acid	Fer	C10H10O4	194.058	195.065	195.065	2.03235	4.765	M+H	Standard	Polyphenols		135.044	194.117	177.054	145.028	149.971	58.0658	107.049	131.961	117.033	172.987
Cm031	N-Acryloyl-L-glutamic acid		C8H11NO5	201.064	219.098	219.097	2.89565	1.578	M+NH4	Putatively annotated	Amino acid derivatives		84.0447	90.0552	130.049	156.065	202.07	219.097	128.07	85.048	56.0501	191.012
Cm032	beta-Alanylleucine		C9H18N2O3	202.132	203.139	203.139	1.15346	1.857	M+H	Standard	Amino acid derivatives		203.052	175.018	193.028	86.0967	205.067	181.028	139.018	98.9755	60.045	56.9654
Cm033	Spermine	Spm	C10H26N4	202.216	203.223	203.223	2.09024	1.798	M+H	Standard	Polyamines		112.112	129.138	203.052	84.0811	203.222	58.0657	60.045	97.0285	113.115	72.0812
Cm034	N2-Acetyl-L-aminoadipate		C8H13NO5	203.079	204.087	204.086	2.26551	1.583	M+H	Putatively annotated	Amino acid derivatives		205.067	206.071	84.0811	204.153	70.0656	71.069	97.0286	141.102	206.101	88.0872
Cm035	D-(+)-Tryptophan	Trp	C11H12N2O2	204.09	205.097	205.097	2.50656	3.009	M+H	Standard	Amino acids		188.07	146.059	118.065	144.08	132.08	189.073	159.091	147.063	170.059	143.073
Cm036	N5-(L-1-Carboxyethyl)-L-ornithine		C8H16N2O4	204.111	205.118	205.118	3.75425	1.571	M+H	Putatively annotated	Amino acid derivatives		205.067	206.071	84.0811	70.0656	204.153	206.101	71.069	204.055	87.0443	98.0601
Cm037	BOC-SER-OH		C8H15NO5	205.095	206.102	206.102	1.18009	1.8	M+H	Putatively annotated	Amino acid derivatives		98.9754	116.986	189.042	207.053	134.996	56.9654	122.027	69.0704	147.032	100.022
Cm038	(9Z)-12-Oxo-dodec-9-enoate		C12H20O3	212.141	235.13	235.13	2.02175	6.109	M+Na	Standard	Fatty acyls		67.0547	109.101	229.142	173.117	57.0341	228.231	81.0702	55.0548	83.0858	155.106
Cm039	Traumain		C12H20O3	212.141	235.13	235.13	1.30791	6.497	M+Na	Putatively annotated	Fatty acyls		230.247	202.216	230.21	57.0705	62.0606	212.2	231.25	71.086	72.0448	111.044
Cm040	Tridecanamide		C13H27NO	213.209	214.217	214.216	2.61931	9.66	M+H	Putatively annotated	Fatty acyls		240.231	210.921	192.91	72.0449	239.088	57.0705	56.9654	98.9754	241.235	125
Cm041	gamma-Glutamyl-gamma-aminobutyraldehyde		C9H16N2O4	216.111	217.118	217.118	2.56285	1.607	M+H	Putatively annotated	Amino acid derivatives		116.07	74.0604	119.019	145.034	70.0656	217.117	189.024	84.081	163.044	150.968
Cm042	O-Succinyl-L-homoserine		C8H13NO6	219.074	220.082	220.081	3.1928	1.572	M+H	Putatively annotated	Amino acid derivatives		222.111	84.0447	58.0657	119.049	74.0604	91.0544	135.043	178.122	220.117	90.0551
Cm043	5-Hydroxy-DL-tryptophan		C11H12N2O3	220.085	221.092	221.092	1.34172	2.441	M+H	Standard	Amino acid derivatives		222.111	58.0657	119.049	91.0544	135.043	178.122	225.042	118.041	198.984	163.038
Cm044	Sinapic acid	Sin	C11H12O5	224.068	225.076	225.075	1.62986	5.39	M+H	Standard	Polyphenols		224.127	93.07	165.054	91.0544	79.0546	121.065	58.0657	207.064	119.049	225.13
Cm045	Myristamide		C14H29NO	227.225	228.232	228.232	2.23372	9.89	M+H	Putatively annotated	Fatty acyls		245.226	80.9482	104.992	91.0545	133.101	81.0703	161.132	95.0857	67.0548	93.0701
Cm046	Myristamide (isomer)		C14H29NO	227.225	228.232	228.232	2.23372	9.72	M+H	Putatively annotated	Fatty acyls		245.225	246.109	95.0857	91.0544	81.0702	133.101	161.132	121.101	93.07	67.0547
Cm047	Pro-Hyp		C10H16N2O4	228.111	229.118	229.118	1.76265	1.653	M+H	Putatively annotated	Amino acid derivatives		229.154	98.9754	70.0656	142.086	116.986	72.0812	84.0447	56.9654	183.112	230.157
Cm048	Traumatic acid	FA 12:2	C12H20O4	228.136	229.143	229.143	2.31925	6.377	M+H	Putatively annotated	Fatty acyls		254.247	100.076	86.0604	255.25	57.0705	58.0658	70.0657	71.086	104.992	70.2308
Cm049	Prolylleucine		C11H20N2O3	228.147	229.155	229.154	3.66193	1.808	M+H	Putatively annotated	Amino acid derivatives		229.153	70.0656	142.086	230.157	60.0813	58.0657	114.055	124.075	143.089	114.091
Cm050	Leucylproline		C11H20N2O3	228.147	229.155	229.154	2.46335	2.996	M+H	Putatively annotated	Amino acid derivatives		116.07	86.0967	70.0656	229.154	117.074	205.987	72.0813	84.0447	69.0704	87.1001
Cm051	Boc-L-Pro(4-oxo)		C10H15NO5	229.095	247.129	247.129	1.10243	1.983	M+NH4	Putatively annotated	Amino acid derivatives		72.0812	84.0447	118.086	247.128	184.096	130.049	230.101	55.0549	156.101	73.0846
Cm052	asn-pro		C9H15N3O4	229.106	230.114	230.113	2.7257	1.565	M+H	Putatively annotated	Amino acid derivatives		229.153	70.0656	142.086	60.0814	230.157	127.032	136.039	58.0657	114.055	186.105
Cm053	2-amino-tridecanoic acid		C13H27NO2	229.204	230.211	230.211	2.15559	8.216	M+H	Putatively annotated	Fatty acyls		256.262	98.9754	116.986	274.974	102.091	88.0759	134.996	257.265	70.0656	57.0704
Cm054	gamma-Glutamyl-gamma-aminobutyraye		C9H16N2O5	232.106	233.113	233.112	3.54882	1.604	M+H	Putatively annotated	Amino acid derivatives		72.0812	70.0656	84.0447	86.0603	130.049	84.0811	55.0549	231.097	76.0219	116.07
Cm055	Boc-Asp-OH		C9H15NO6	233.09	234.097	234.097	2.84771	1.566	M+H	Putatively annotated	Amino acid derivatives		76.022	234.097	216.086	84.0447	188.091	102.055	97.0285	130.049	58.9956	56.0501
Cm056	Glycylglycylleucine		C10H19N3O4	245.138	246.145	246.144	2.00741	2.178	M+H	Putatively annotated	Amino acid derivatives		56.9654	222.043	104.992	86.0967	212.091	87.0555	141.102	166.086	110.024	187.107
Cm057	N-acetyl-DL-tryptophan		C13H14N2O3	246.1	247.108	247.107	1.42513	2.088	M+H	Putatively annotated	Amino acid derivatives		72.0812	84.0447	118.086	247.128	163.017	184.096	246.109	130.049	230.101	119.019
Cm058	leu-asp		C10H18N2O5	246.122	247.129	247.128	1.59639	1.764	M+H	Putatively annotated	Amino acid derivatives		86.0967	69.0704	98.9754	87.1	72.0812	247.128	116.986	84.0447	175.976	248.08
Cm059	Boc-Gln-Oh		C10H18N2O5	246.122	247.129	247.129	0.978946	1.971	M+H	Putatively annotated	Amino acid derivatives		72.0812	84.0447	118.086	184.096	247.128	130.049	230.101	55.0549	156.101	73.0845
Cm060	Palmitoleamide		C16H31NO	253.241	254.248	254.247	1.62336	7.494	M+H	Putatively annotated	Fatty acyls		104.992	93.0701	261.22	79.0546	81.0702	107.085	262.98	121.101	67.0547	95.0856
Cm061	Obscuraminol F		C16H33NO	255.256	256.263	256.263	2.48221	10.82	M+H	Putatively annotated	Sphingolipids		98.9754	277.007	116.986	240.098	138.529	86.0967	104.992	258.996	279.646	56.9654
Cm062	Obscuraminol D		C16H33NO	255.256	256.263	256.263	2.12495	10.696	M+H	Putatively annotated	Sphingolipids		81.0702	95.0857	67.0547	263.236	109.101	104.992	245.225	93.07	123.117	79.0546
Cm063	lys-leu		C12H25N3O3	259.19	260.197	260.196	1.73279	1.715	M+H	Putatively annotated	Amino acid derivatives		84.0811	261.155	70.0656	86.0967	260.196	116.07	129.102	158.092	175.118	261.057
Cm064	glu-leu		C11H20N2O5	260.137	261.144	261.144	2.30761	3.073	M+H	Putatively annotated	Amino acid derivatives		98.9753	236.985	116.986	86.0967	134.996	84.0447	56.9654	261.029	132.101	149.048
Cm065	glu-asp		C9H14N2O7	262.08	263.087	263.087	2.78841	1.582	M+H	Putatively annotated	Amino acid derivatives		84.081	263.122	122.071	129.102	70.0656	130.086	161.029	143.018	147.112	102.055
Cm066	9Z,12Z,15Z-Octadecatrienal	FAL 18:3	C18H30O	262.23	263.237	263.236	2.1895	8.843	M+H	Putatively annotated	Fatty acyls		98.9843	184.888	69.0704	104.992	265.252	218.943	55.0549	95.0857	81.0702	121.101
Cm067	9Z,12Z,15Z-Octadecatrienal (isomer)	FAL 18:3	C18H30O	262.23	263.237	263.237	1.26204	8.667	M+H	Putatively annotated	Fatty acyls		104.992	186.994	98.9842	268.262	184.888	72.0448	70.4949	57.0704	269.267	269.19
Cm068	4-Methyl-7,11-heptadecadienal	FAL 18:2	C18H32O	264.245	282.279	282.278	3.31501	8.841	M+NH4	Putatively annotated	Fatty acyls		104.992	186.995	105.996	270.278	187.998	57.0705	268.262	184.888	98.9843	270.315
Cm069	4-Methyl-7,11-heptadecadienal (isomer1)	FAL 18:2	C18H32O	264.245	265.253	265.252	2.72732	9.422	M+H	Putatively annotated	Fatty acyls		230.247	272.257	254.247	57.0705	212.236	87.0443	231.25	62.0606	273.261	71.086
Cm070	4-Methyl-7,11-heptadecadienal (isomer2)	FAL 18:2	C18H32O	264.245	265.253	265.252	2.38216	11.064	M+H	Putatively annotated	Fatty acyls		230.247	272.257	254.247	57.0705	212.236	87.0443	231.25	62.0606	273.261	71.086
Cm071	4-Methyl-7,11-heptadecadienal (isomer3)	FAL 18:2	C18H32O	264.245	265.253	265.252	2.84237	10.062	M+H	Putatively annotated	Fatty acyls		254.247	272.257	100.076	86.0603	255.25	57.0705	58.0657	273.261	70.0656	71.086
Cm072	ile-his		C12H20N4O3	268.154	269.161	269.16	2.43256	1.631	M+H	Putatively annotated	Amino acid derivatives		110.071	269.16	156.076	251.149	83.0606	70.0656	172.952	223.154	93.0448	111.074
Cm073	C16 Sphingosine	SPB 16:1	C16H33NO2	271.251	272.258	272.258	2.1542	8.419	M+H	Putatively annotated	Sphingolipids		272.257	57.0705	254.247	272.294	111.044	62.0606	71.086	273.166	100.076	153.054
Cm074	Myristoyl-EA	NAE 14:0	C16H33NO2	271.251	272.258	272.258	2.26629	9.507	M+H	Putatively annotated	Fatty acyls		104.992	282.278	69.0704	283.262	57.0705	83.0858	89.0599	118.971	55.0549	95.0857
Cm075	2-amino-hexadecanoic acid		C16H33NO2	271.251	272.258	272.258	2.49047	9.471	M+H	Putatively annotated	Fatty acyls		157.537	138.529	104.107	280.654	184.073	56.9654	86.0967	166.542	131.001	129.524
Cm076	2S-aminohexadecanoic acid		C16H33NO2	271.251	272.258	272.258	2.26629	7.495	M+H	Putatively annotated	Fatty acyls		104.992	282.278	69.0704	83.0859	57.0705	55.0549	95.0857	97.1013	81.0703	118.971
Cm077	N2-Succinyl-L-arginine		C10H18N4O5	274.128	275.135	275.134	3.14843	1.574	M+H	Putatively annotated	Amino acid derivatives		275.991	55.935	173.96	144.957	72.9375	131.95	70.0655	90.9478	169.965	275.134
Cm078	gamma-Glu-gln		C10H17N3O6	275.112	276.119	276.118	2.94228	1.571	M+H	Putatively annotated	Amino acid derivatives		275.992	147.076	84.0447	55.935	173.96	130.049	72.9376	144.958	131.95	169.965
Cm079	L-alpha-Glutamyl-L-lysine		C11H21N3O5	275.148	276.155	276.155	1.53442	1.786	M+H	Putatively annotated	Amino acid derivatives		275.109	72.0812	276.113	98.9754	86.0967	275.992	143.117	116.986	274.974	84.0811
Cm080	Glu-Met		C10H18N2O5S	278.094	279.101	279.1	2.04658	2.02	M+H	Putatively annotated	Amino acid derivatives		150.058	84.0447	104.053	133.031	56.0501	149.023	61.0112	279.1	130.049	102.055
Cm081	γ-Linolenic acid	FA 18:3	C18H30O2	278.225	279.232	279.231	2.32362	9.095	M+H	Putatively annotated	Fatty acyls		98.9754	116.986	277.007	258.996	134.996	104.992	234.921	192.91	56.9653	210.921
Cm082	α-Linolenate	FA 18:3	C18H30O2	278.225	279.232	279.231	2.43291	9.21	M+H	Standard	Fatty acyls		136.061	56.0501	88.0218	128.95	61.0112	146.974	88.9526	89.0712	56.9654	72.0448
Cm083	Linoleic acid	FA 18:2	C18H32O2	280.24	281.248	281.247	1.96182	9.483	M+H	Standard	Fatty acyls		284.33	60.0813	285.333	57.0705	283.262	284.298	58.0656	85.1013	61.0847	89.0599
Cm084	5E,9Z-octadecadienoic acid	FA 18:2	C18H32O2	280.24	281.248	281.247	1.74481	11.097	M+H	Putatively annotated	Fatty acyls		284.33	98.9754	116.986	283.262	277.007	134.996	258.996	104.992	57.0705	60.0813
Cm085	Oleamide		C18H35NO	281.272	282.279	282.278	2.34201	11.082	M+H	Putatively annotated	Fatty acyls		284.33	60.0814	57.0705	283.262	284.298	58.0657	104.992	85.1014	282.278	89.0599
Cm086	Elaidamide		C18H35NO	281.272	282.279	282.278	3.09879	8.38	M+H	Putatively annotated	Fatty acyls		284.294	98.9754	60.045	116.986	134.996	95.0857	104.992	81.0702	67.0547	285.297
Cm087	5Z-octadecenoic acid	FA 18:1	C18H34O2	282.256	283.263	283.262	2.89801	11.639	M+H	Standard	Fatty acyls		284.294	284.329	285.297	60.0814	285.333	57.0705	72.0448	71.086	116.107	102.091
Cm088	cis-8-oleic acid	FA 18:1	C18H34O2	282.256	283.263	283.262	2.79027	9.072	M+H	Putatively annotated	Fatty acyls		284.33	60.0814	285.333	284.295	57.0705	283.261	58.0656	89.0599	285.298	60.045
Cm089	cis-12-oleic acid	FA 18:1	C18H34O2	282.256	283.263	283.263	1.28197	11.391	M+H	Putatively annotated	Fatty acyls		285.333	60.0814	57.0705	286.337	286.31	120.966	71.086	104.992	61.0847	285.223
Cm090	Stearamide		C18H37NO	283.288	284.295	284.294	2.30599	8.522	M+H	Putatively annotated	Fatty acyls		240.231	72.0449	300.325	57.0705	212.236	240.099	138.529	280.654	274.273	86.0967
Cm091	Bacillamidin G		C18H37NO	283.288	284.295	284.294	1.66192	11.726	M+H	Putatively annotated	Fatty acyls		284.33	60.0814	285.333	284.295	57.0705	58.0657	286.31	85.1015	60.045	285.299
Cm092	Bacillamidin G (isomer)		C18H37NO	283.288	284.295	284.294	2.73537	11.839	M+H	Putatively annotated	Fatty acyls		284.33	60.0814	285.333	57.0705	171.013	285.241	71.086	85.1014	58.0657	237.096
Cm093	2-methoxy-6Z-hexadecenoic acid	FA 17:1	C17H32O3	284.235	285.242	285.242	2.2954	10.145	M+H	Putatively annotated	Fatty acyls		286.273	258.278	57.0705	72.0449	268.262	287.276	62.0606	71.086	259.282	286.336
Cm094	16-oxo-heptadecanoic acid	FA 17:1	C17H32O3	284.235	302.269	302.268	2.7676	9.397	M+NH4	Putatively annotated	Fatty acyls		286.309	287.313	57.0705	230.247	174.185	71.086	62.0606	104.992	156.174	227.199
Cm095	2-oxo-heptadecanoic acid	FA 17:1	C17H32O3	284.235	285.242	285.242	2.83034	9.67	M+H	Putatively annotated	Fatty acyls		309.202	308.293	310.206	309.223	308.251	309.296	267.156	57.0705	81.0703	71.0396
Cm096	3-oxo-heptadecanoic acid	FA 17:1	C17H32O3	284.235	285.242	285.242	2.18841	8.357	M+H	Putatively annotated	Fatty acyls		263.027	262.031	309.129	221.016	70.9323	244.019	220.02	286.043	309.202	116.986
Cm097	Pentadecanoyl-EA	NAE 15:0	C17H35NO2	285.267	286.274	286.274	1.81626	10.312	M+H	Putatively annotated	Fatty acyls		288.252	73.0288	116.07	88.076	106.086	57.0705	289.256	289.088	102.055	288.288
Cm098	anteiso (4E,14-methyl-d16:1) sphingosine	SPB 17:1	C17H35NO2	285.267	286.274	286.274	1.60305	7.973	M+H	Putatively annotated	Sphingolipids		227.199	286.273	57.0705	228.203	71.086	287.276	104.992	98.9754	95.0857	102.968
Cm099	Spisulosine		C18H39NO	285.303	286.31	286.31	2.59026	8.89	M+H	Putatively annotated	Sphingolipids		286.309	57.0705	287.312	62.0606	71.086	86.0603	268.299	85.1014	285.334	58.0657
Cm100	Spisulosine (isomer)		C18H39NO	285.303	286.31	286.31	1.84413	8.077	M+H	Putatively annotated	Sphingolipids		286.309	287.313	57.0705	174.185	71.086	62.0606	156.174	104.992	98.9755	102.968
Cm101	Berkeleylactone N	FA 16:1	C16H30O4	286.214	309.204	309.203	2.42281	10.159	M+Na	Putatively annotated	Fatty acyls		288.252	73.0289	116.07	109.101	289.256	289.088	57.0705	102.055	104.992	290.269
Cm102	9-hydroxy-16-oxo-hexadecanoic acid	FA 16:1	C16H30O4	286.214	309.204	309.203	0.744952	7.193	M+Na	Putatively annotated	Fatty acyls		288.288	288.252	116.07	88.0759	289.292	70.0656	73.0289	289.088	57.0705	106.086
Cm103	N-(Phenylsulfonyl)glutamic acid		C11H13NO6S	287.046	288.054	288.053	2.47009	2.229	M+H	Putatively annotated	Amino acid derivatives		180.995	199.005	153	125.005	88.0395	288.052	181.998	271.026	155.015	84.9745
Cm104	arg-ile		C12H25N5O3	287.196	288.203	288.202	2.67176	1.741	M+H	Putatively annotated	Amino acid derivatives		70.0657	127.039	288.202	56.9654	86.0967	174.991	85.0287	289.089	175.118	193.001
Cm105	Lauroyl diethanolamide		C16H33NO3	287.246	288.253	288.253	1.75673	8.307	M+H	Putatively annotated	Fatty acyls		275.199	79.0546	149.095	55.0549	107.086	67.0547	93.07	107.049	81.0703	189.111
Cm106	Prosopinine		C16H33NO3	287.246	288.253	288.253	2.07434	9.139	M+H	Putatively annotated	Sphingolipids		288.252	230.247	102.055	212.236	57.0705	289.255	270.242	71.086	103.039	104.992
Cm107	Lauroyl diethanolamide (isomer)		C16H33NO3	287.246	288.253	288.253	2.39195	7.82	M+H	Putatively annotated	Fatty acyls		275.199	79.0546	149.095	55.0549	107.086	67.0547	93.07	107.049	81.0703	189.111
Cm108	Prosopinine (isomer)		C16H33NO3	287.246	288.253	288.253	2.28608	7.49	M+H	Putatively annotated	Sphingolipids		116.07	288.252	102.055	289.255	57.0705	86.0603	289.088	210.221	88.076	73.0289
Cm109	beta-L-aspartyl-L-arginine		C10H19N5O5	289.139	290.146	290.145	4.26227	1.556	M+H	Putatively annotated	Amino acid derivatives		291.129	70.0656	175.118	116.07	60.0562	71.0496	112.087	292.132	115.087	95.0605
Cm110	12-OPDA	FA 18:4	C18H28O3	292.204	293.211	293.21	3.51962	8.588	M+H	Putatively annotated	Fatty acyls		85.0287	87.0443	86.0603	146.092	69.034	60.0562	99.0441	57.0341	104.071	55.0184
Cm111	12,13(S)-EOTrE		C18H28O3	292.204	293.211	293.21	3.51962	9.054	M+H	Putatively annotated	Fatty acyls		139.018	121.007	97.0077	163.018	78.9974	85.0287	60.9871	123.964	121.966	104.908
Cm112	9,10-EOTrE		C18H28O3	292.204	293.211	293.21	3.51962	9.054	M+H	Putatively annotated	Fatty acyls		67.0548	81.0703	277.215	93.0701	79.0546	55.0549	295.226	95.0857	69.0704	107.086
Cm113	OPC8		C18H30O3	294.219	295.227	295.226	2.75331	8.247	M+H	Putatively annotated	Fatty acyls		123.964	84.0447	104.908	139.018	148.038	64.9278	140.021	146.918	91.0544	164.928
Cm114	(4E,8Z,d18:2) sphingosine		C18H35NO2	297.267	320.256	320.255	2.24651	9.614	M+Na	Putatively annotated	Sphingolipids		320.254	80.9482	98.9754	319.223	104.992	116.986	57.0705	321.223	238.927	319.207
Cm115	(4E,8E,d18:2) sphingosine		C18H35NO2	297.267	298.274	298.273	2.5617	7.768	M+H	Putatively annotated	Sphingolipids		274.974	98.9754	116.986	292.984	134.996	298.309	256.963	56.9654	297.99	60.0814
Cm116	4E,14Z-Sphingadiene		C18H35NO2	297.267	298.274	298.274	1.74319	7.997	M+H	Putatively annotated	Sphingolipids		98.9755	274.974	116.986	280.262	292.985	298.309	300.325	134.996	256.963	60.0814
Cm117	Palmitoyl-EA	NAE 16:0	C18H37NO2	299.282	300.29	300.289	1.71311	10.474	M+H	Putatively annotated	Fatty acyls		62.0606	300.325	283.262	60.0814	301.14	57.0705	98.9754	300.289	301.329	116.986
Cm118	5-hydroxy,3E-sphingosine	SPB 18:1	C18H37NO2	299.282	300.29	300.289	1.91637	8.051	M+H	Putatively annotated	Sphingolipids		60.045	302.304	300.289	282.278	57.0705	300.325	301.292	56.0502	70.0656	88.076
Cm119	12-amino-octadecanoic acid		C18H37NO2	299.282	300.29	300.289	2.32287	9.113	M+H	Putatively annotated	Fatty acyls		306.254	305.246	93.07	135.116	107.085	79.0546	81.0702	121.101	149.132	95.0856
Cm120	(8Z,d18:1) sphingosine	SPB 18:1	C18H37NO2	299.282	300.29	300.289	2.32287	8.842	M+H	Putatively annotated	Sphingolipids		60.045	300.288	300.325	282.278	60.0814	301.14	55.0549	69.0704	301.292	56.0501
Cm121	Sphinganine	SPB 18:0	C18H39NO2	301.298	302.305	302.305	2.28913	8.572	M+H	Standard	Sphingolipids		60.045	284.293	302.304	95.0857	301.139	81.0702	67.0547	55.0549	69.0703	83.0858
Cm122	Safingol ( L-threo-sphinganine)		C18H39NO2	301.298	302.305	302.305	1.98629	8.102	M+H	Putatively annotated	Sphingolipids		302.304	303.308	88.076	70.0656	106.086	57.0705	284.294	102.091	71.086	85.1015
Cm123	Clavepictine B		C20H35NO	305.272	306.279	306.279	2.05885	8.92	M+H	Putatively annotated	Sphingolipids		306.278	261.03	307.281	306.255	98.0601	262.031	67.0548	219.019	69.0704	55.0549
Cm124	Dihomo-γ-linolenic acid	FA 20:3	C20H34O2	306.256	307.263	307.263	1.87708	8.97	M+H	Standard	Fatty acyls		309.202	308.293	310.206	309.223	308.251	309.297	81.0702	69.0704	263.027	267.155
Cm125	Glutathione		C10H17N3O6S	307.084	308.091	308.09	3.70571	1.567	M+H	Standard	Amino acid derivatives		76.0219	179.048	84.0447	162.021	116.016	58.9956	130.049	233.058	142.032	144.011
Cm126	glu-tyr		C14H18N2O6	310.116	311.124	311.123	2.48184	2.274	M+H	Putatively annotated	Amino acid derivatives		136.075	182.081	165.054	84.0447	123.044	119.049	147.043	311.122	130.049	202.085
Cm127	13(S)-HpOTrE	FA 18:3	C18H30O4	310.214	333.204	333.203	1.79035	9.02	M+Na	Putatively annotated	Fatty acyls		84.0447	69.034	102.055	130.05	85.0287	86.0321	56.0502	84.0811	85.0651	70.0374
Cm128	9-Hydroxy-12-oxo-15(Z)-octadecenoic acid		C18H32O4	312.23	313.237	313.236	3.68559	7.25	M+H	Putatively annotated	Fatty acyls		116.986	98.9754	134.996	290.946	289.949	295.225	56.9654	67.0547	314.304	277.215
Cm129	3-oxo-nonadecanoic acid	FA 19:1	C19H36O3	312.266	313.274	313.273	3.61343	10.208	M+H	Putatively annotated	Fatty acyls		313.272	57.0705	71.086	312.361	314.304	95.0856	314.341	85.1014	81.0701	313.254
Cm130	2-oxo-nonadecanoic acid	FA 19:1	C19H36O3	312.266	313.274	313.273	3.4186	9.521	M+H	Putatively annotated	Fatty acyls		313.272	314.34	57.0705	71.086	314.276	315.344	85.1014	95.0856	67.0547	57.0341
Cm131	N-(Heptadecanoyl)-ethanolamine	NAE 17:0	C19H39NO2	313.298	314.305	314.304	2.78431	8.743	M+H	Putatively annotated	Fatty acyls		255.231	314.304	57.0705	314.34	256.234	116.986	98.9754	71.086	315.307	134.996
Cm132	Margaroyl-EA	NAE 17:0	C19H39NO2	313.298	314.305	314.304	3.17269	11.259	M+H	Putatively annotated	Fatty acyls		314.304	57.0705	286.309	313.272	296.293	71.086	72.0448	85.1014	62.0606	312.361
Cm133	Margaroyl-ethanolamine	NAE 17:0	C19H39NO2	313.298	314.305	314.305	2.49302	7.143	M+H	Putatively annotated	Fatty acyls		314.304	98.9755	116.986	134.996	290.946	60.0814	315.308	56.9654	292.946	291.972
Cm134	2-AOD-3-ol		C20H43NO	313.334	314.342	314.341	2.22708	9.575	M+H	Putatively annotated	Sphingolipids		314.34	57.0705	315.344	313.272	71.086	315.19	62.0606	85.1015	116.986	98.9754
Cm135	4-hydroxy-8-cis-sphingenine	SPB 18:1	C18H37NO3	315.277	316.285	316.284	2.43453	8.323	M+H	Putatively annotated	Sphingolipids		316.283	116.07	116.986	98.9755	102.055	134.996	292.947	60.045	317.287	310.957
Cm136	Dehydrophytosphingosine	SPB 18:1	C18H37NO3	315.277	316.285	316.284	2.62751	9.224	M+H	Putatively annotated	Sphingolipids		106.086	88.076	316.283	70.0656	98.9754	116.986	255.231	57.0705	134.996	292.946
Cm137	Dehydrophytosphingosine (isomer)	SPB 18:1	C18H37NO3	315.277	338.267	338.266	2.6857	9.458	M+Na	Putatively annotated	Sphingolipids		338.265	274.974	339.287	98.9754	292.984	81.0702	69.0704	116.986	55.0549	95.0857
Cm138	6-hydroxysphingosine	SPB 18:1	C18H37NO3	315.277	316.285	316.284	2.62751	7.768	M+H	Putatively annotated	Sphingolipids		60.045	316.283	298.272	280.262	317.286	67.0547	81.0702	95.0856	69.0703	55.0548
Cm139	Phytosphingosine	SPB 18:0	C18H39NO3	317.293	318.3	318.299	3.07292	8.143	M+H	Putatively annotated	Sphingolipids		60.045	318.299	300.288	282.278	319.302	56.0501	69.0704	55.0548	95.0856	57.0705
Cm140	4R-hydroxysphinganine	SPB 18:0	C18H39NO3	317.293	318.3	318.299	2.68941	7.361	M+H	Putatively annotated	Sphingolipids		98.9754	116.986	134.996	294.942	318.279	318.299	56.9654	312.952	253.945	72.6132
Cm141	1-O-(2R-hydroxy-pentadecyl)-sn-glycerol	MG O-15:0	C18H38O4	318.277	341.266	341.266	1.77281	10.273	M+Na	Putatively annotated	Glycerolipids		341.265	339.288	69.0704	55.0549	95.0857	83.0859	81.0702	67.0547	57.0341	340.286
Cm142	Ferulic acid-Spermidine	Fer-Spd	C17H27O3N3	321.205	322.213	322.211	3.83848	3	M+H	Standard	Phenolamides		177.054	234.111	322.211	72.0812	145.028	305.184	251.138	117.033	323.214	178.057
Cm143	Anandamide (18:2, n-6)	NAE 18:2	C20H37NO2	323.282	346.272	346.271	2.41432	9.913	M+Na	Putatively annotated	Fatty acyls		104.992	262.98	88.0759	344.314	70.0656	283.262	106.086	263.984	345.318	57.0705
Cm144	N-(9Z,12Z-octadecadienoyl)-ethanolamine	NAE 18:2	C20H37NO2	323.282	324.29	324.289	2.99792	8.878	M+H	Putatively annotated	Fatty acyls		98.9754	116.986	277.007	258.997	134.996	180.978	198.988	278.009	56.9654	259.997
Cm145	N-oleoyl ethanolamine	NAE 18:1	C20H39NO2	325.298	326.305	326.304	3.24306	9.689	M+H	Standard	Fatty acyls		62.0606	326.304	69.0704	171.013	55.0548	95.0857	81.0702	109.101	184.888	327.25
Cm146	Trans-11-octadecenoic acid ethanolamide	NAE 18:1	C20H39NO2	325.298	326.305	326.305	2.12077	9.052	M+H	Putatively annotated	Fatty acyls		327.077	326.304	244.093	233.035	153.069	98.9843	184.888	152.061	95.0493	328.319
Cm147	Avocadyne 4-acetate	FOH 19:3	C19H34O4	326.246	327.253	327.252	3.60413	9.749	M+H	Putatively annotated	Fatty acyls		104.992	247.003	62.0606	98.9842	311.293	184.888	327.25	57.0705	328.32	71.086
Cm148	1-Acetoxy-2-hydroxy-16-heptadecen-4-one	FOH 19:3	C19H34O4	326.246	327.253	327.252	3.04461	9.095	M+H	Putatively annotated	Fatty acyls		326.304	98.9843	327.307	244.094	98.9754	325.271	184.888	57.0705	116.986	69.0704
Cm149	11-methoxy-12,13-epoxy-9-octadecenoic acid	FA 19:2	C19H34O4	326.246	327.253	327.252	2.39183	10.536	M+H	Putatively annotated	Fatty acyls		57.0705	127.111	327.252	109.101	67.0548	328.255	184.888	326.304	128.115	58.0739
Cm150	8-methoxy-13-hydroxy-9,11-octadecadienoic acid	FA 19:2	C19H34O4	326.246	327.253	327.252	2.11207	8.721	M+H	Putatively annotated	Fatty acyls		327.251	98.9842	57.0705	69.0704	81.0702	95.0857	244.093	104.992	232.964	67.0548
Cm151	N-(15-methyl-hexadecanoyl) glycine	NA 19:1	C19H37NO3	327.277	328.285	328.284	2.99627	8.373	M+H	Putatively annotated	Fatty acyls		74.0605	104.992	60.045	328.283	247.003	56.0501	67.0547	75.0638	81.0702	98.9843
Cm152	N-palmitoyl alanine	NA 19:1	C19H37NO3	327.277	350.267	350.266	2.9422	9.569	M+Na	Putatively annotated	Fatty acyls		104.992	186.995	268.997	327.183	350.265	352.245	69.0704	309.173	352.282	95.0858
Cm153	N-(15-methyl-hexadecanoyl) glycine (isomer)	NA 19:1	C19H37NO3	327.277	328.285	328.284	2.90331	10.734	M+H	Putatively annotated	Fatty acyls		104.992	62.0606	247.003	328.308	63.0639	268.262	57.0705	129.018	329.082	70.5002
Cm154	N-palmitoyl alanine (isomer)	NA 19:1	C19H37NO3	327.277	350.267	350.266	1.9838	11.331	M+Na	Putatively annotated	Fatty acyls		104.992	186.995	350.265	184.888	268.998	351.269	71.0841	89.0599	151.096	266.891
Cm155	N,N-dimethylsphingosine (isomer1)	SPB 20:1	C20H41NO2	327.314	328.321	328.32	2.64864	9.795	M+H	Putatively annotated	Sphingolipids		104.992	247.003	62.0606	245.148	311.293	98.9843	327.251	57.0705	328.32	184.888
Cm156	N,N-dimethylsphingosine (isomer2)	SPB 20:1	C20H41NO2	327.314	328.321	328.32	2.83454	9.045	M+H	Putatively annotated	Sphingolipids		104.992	247.003	57.0705	98.9841	81.0701	248.004	95.0856	327.251	70.2921	71.086
Cm157	Stearoyl-EA	NAE 18:0	C20H41NO2	327.314	328.321	328.32	2.18389	11.391	M+H	Putatively annotated	Fatty acyls		62.0606	328.32	57.0705	71.086	311.293	95.0857	329.323	85.1015	310.309	81.0703
Cm158	N,N-dimethylsphingosine (isomer3)	SPB 20:1	C20H41NO2	327.314	328.321	328.32	2.64864	9.477	M+H	Putatively annotated	Sphingolipids		104.992	247.003	328.32	98.9843	58.0658	184.888	57.0705	104.071	327.25	129.054
Cm159	Tetranor-PGEM	FA 16:4	C16H24O7	328.152	329.159	329.159	2.56602	10.233	M+H	Putatively annotated	Fatty acyls		104.992	129.018	247.003	157.013	139.002	185.08	68.9976	111.008	57.0705	61.029
Cm160	Palmitoyl Serinol	NA 19:0	C19H39NO3	329.293	330.3	330.299	2.59171	7.89	M+H	Putatively annotated	Fatty acyls		74.0605	330.299	331.302	312.288	104.992	56.0501	98.9842	331.098	70.0656	95.0857
Cm161	Penaresidin B		C19H39NO3	329.293	330.3	330.3	1.85256	8.81	M+H	Putatively annotated	Sphingolipids		74.0605	330.335	60.045	330.3	104.992	88.0759	331.339	57.0705	70.0656	106.086
Cm162	Penaresidin A		C19H39NO3	329.293	352.282	352.283	2.46	10.359	M+Na	Putatively annotated	Sphingolipids		352.281	104.992	186.995	90.0552	353.284	353.144	147.08	91.0544	268.997	95.0857
Cm163	1-O-(2R-hydroxy-4Z-hexadecenyl)-sn-glycerol	MG O-16:1	C19H38O4	330.277	331.284	331.283	2.51365	11.139	M+H	Putatively annotated	Glycerolipids		331.099	104.992	57.0705	271.078	313.272	268.262	71.0859	95.0856	332.102	249
Cm164	lys-gly-glu		C13H24N4O6	332.17	333.177	333.176	1.85183	1.807	M+H	Putatively annotated	Amino acid derivatives		173.128	86.0966	133.06	201.122	60.0449	87.0555	128.107	174.131	74.024	69.0703
Cm165	Erucamide		C22H43NO	337.334	338.342	338.341	3.24167	12.328	M+H	Putatively annotated	Fatty acyls		338.34	69.0704	83.0858	57.0705	55.0549	95.0857	81.0702	339.288	97.1013	71.086
Cm166	Hippobutenolide A	FA 21:2	C21H38O3	338.282	339.289	339.288	2.87037	12.103	M+H	Putatively annotated	Fatty acyls		339.288	69.0703	55.0548	95.0856	83.0858	81.0702	67.0547	57.0341	340.291	57.0705
Cm167	Hippobutenolide A (isomer1)	FA 21:2	C21H38O3	338.282	339.289	339.289	1.43124	9.596	M+H	Putatively annotated	Fatty acyls		339.288	69.0704	55.0549	83.0859	81.0702	95.0857	67.0548	57.0341	57.0705	97.1013
Cm168	4-(2S-hydroxy-14methyltetradecyl)furan-2(5H)-one	FA 21:2	C21H38O3	338.282	339.289	339.289	2.24075	9.716	M+H	Putatively annotated	Fatty acyls		339.288	69.0704	55.0549	83.0859	81.0703	95.0857	67.0548	340.292	57.0341	57.0705
Cm169	Hippobutenolide A (isomer2)	FA 21:2	C21H38O3	338.282	339.289	339.289	1.79103	10.351	M+H	Putatively annotated	Fatty acyls		339.288	341.265	69.0704	55.0549	83.0859	95.0857	81.0703	67.0548	57.0341	340.292
Cm170	Gallicynoic acid F	FA 18:2	C20H36O4	340.261	363.251	363.25	2.68886	9.043	M+Na	Putatively annotated	Fatty acyls		104.992	365.104	280.953	322.988	186.994	203.052	198.988	340.999	155.01	282.948
Cm171	N-palmitoyl GABA	NA 20:1	C20H39NO3	341.293	364.282	364.281	2.6463	11.399	M+Na	Putatively annotated	Fatty acyls		364.281	365.104	203.052	365.284	104.992	185.041	89.0599	184.888	151.096	200.862
Cm172	N-palmitoyl GABA (isomer)	NA 20:1	C20H39NO3	341.293	342.3	342.3	1.96592	8.419	M+H	Putatively annotated	Fatty acyls		60.045	88.076	342.299	298.273	280.262	81.0703	95.0857	67.0548	343.302	55.0549
Cm173	O-dodecanoylcarnitine	CAR 12:0	C19H37NO4	343.272	366.261	366.261	2.01171	10.2	M+Na	Putatively annotated	Fatty acyls		365.104	366.26	104.992	203.052	185.041	366.107	366.295	116.07	367.263	367.244
Cm174	9,10,11-trihydroxy-12Z-octadecenoic acid	FOH 19:2	C19H36O5	344.256	367.245	367.245	1.77666	8.73	M+Na	Putatively annotated	Fatty acyls		367.244	104.992	368.247	366.108	344.976	366.297	186.995	367.993	232.964	342.997
Cm175	N-oleoyl alanine	NA 21:2	C21H39NO3	353.293	354.3	354.299	2.93295	10.927	M+H	Putatively annotated	Fatty acyls		355.281	90.0552	353.144	91.0544	91.0576	95.0856	283.262	57.0705	354.26	354.334
Cm176	Anandamide (20:1, n-9)	NAE 20:1	C22H43NO2	353.329	354.337	354.336	2.35248	9.727	M+H	Putatively annotated	Fatty acyls		354.335	147.08	91.0545	353.143	104.992	70.3524	354.261	57.0705	81.0703	111.08
Cm177	2-linoleoyl-sn-glycerol	MG 18:2	C21H38O4	354.277	355.284	355.283	3.37461	11.318	M+H	Putatively annotated	Glycerolipids		57.0705	355.282	91.0575	127.111	71.086	95.0856	81.0702	283.262	155.142	67.0547
Cm178	PGF2alpha methyl ether	FA 21:2	C21H38O4	354.277	355.284	355.283	4.74895	9.597	M+H	Putatively annotated	Fatty acyls		227.127	57.0705	121.065	177.09	91.0575	89.06	165.09	357.146	119.085	93.0701
Cm179	N-stearoyl alanine	NA 21:1	C21H41NO3	355.309	356.316	356.315	3.24347	11.593	M+H	Putatively annotated	Fatty acyls		355.281	91.0576	90.0552	356.283	57.0705	284.265	71.086	355.302	81.0703	69.0704
Cm180	N-palmitoyl valine	NA 21:1	C21H41NO3	355.309	356.316	356.315	1.78746	12.046	M+H	Putatively annotated	Fatty acyls		355.281	91.0576	283.262	72.0449	354.335	57.0705	354.3	95.0857	67.0547	355.302
Cm181	Stearoyllactic acid	WE 21:1	C21H40O4	356.293	357.3	357.299	2.57142	11.187	M+H	Putatively annotated	Fatty acyls		296.294	72.0449	57.0705	297.297	330.335	268.299	91.0576	70.679	71.0861	87.0443
Cm182	MG(0:0/18:1(9Z)/0:0)	MG 18:1	C21H40O4	356.293	357.3	357.299	2.31519	10.063	M+H	Putatively annotated	Glycerolipids		121.101	81.0702	69.0704	95.0857	265.252	247.241	67.0548	55.0549	83.0859	135.116
Cm183	Boc-Gln-ONp		C16H21N3O7	367.138	368.145	368.144	3.20263	2.157	M+H	Putatively annotated	Amino acid derivatives		102.055	136.075	182.08	159.076	84.0447	187.07	141.065	165.054	96.0445	124.039
Cm184	Semiplenamide F	NA 22:1	C22H43NO3	369.324	370.332	370.33	2.941	11.451	M+H	Putatively annotated	Fatty acyls		86.0603	104.071	87.0443	369.296	86.0967	57.0705	132.101	370.33	71.086	95.0857
Cm185	N-palmitoyl leucine	NA 22:1	C22H43NO3	369.324	370.332	370.331	2.69379	12.173	M+H	Putatively annotated	Fatty acyls		86.0603	104.071	62.0606	369.296	230.247	91.0576	57.0705	370.298	370.367	369.26
Cm186	N-stearoyl GABA	NA 22:1	C22H43NO3	369.324	370.332	370.331	1.95213	11.917	M+H	Putatively annotated	Fatty acyls		116.07	88.076	372.346	106.086	70.0656	91.0576	311.293	134.081	57.0705	72.0448
Cm187	Tetradecanoylcarnitine	CAR 14:0	C21H41NO4	371.304	394.293	394.292	2.53729	11.314	M+Na	Putatively annotated	Fatty acyls		394.291	395.295	116.07	394.328	195.122	89.06	133.086	138.052	395.332	147.08
Cm188	Behenoyl-EA	NAE 22:0	C24H49NO2	383.376	384.384	384.382	3.47522	9.87	M+H	Putatively annotated	Fatty acyls		385.291	175.044	385.241	386.294	133.034	119.019	386.244	145.034	176.045	57.0704
Cm189	L-palmitoylcarnitine	CAR 16:0	C23H45NO4	399.335	422.324	422.323	3.57119	11.914	M+Na	Putatively annotated	Fatty acyls		422.322	183.041	98.9843	155.01	116.07	171.137	57.0705	89.0599	57.0341	71.086
Cm190	Palmitoylcarnitine	CAR 16:0	C23H45NO4	399.335	422.324	422.323	3.06536	12.061	M+Na	Putatively annotated	Fatty acyls		422.322	183.041	98.9842	155.01	116.07	57.0705	171.137	57.0341	138.052	71.0859
Cm191	O-palmitoylcarnitine	CAR 16:0	C23H45NO4	399.335	400.342	400.341	2.88778	12.113	M+H	Putatively annotated	Fatty acyls		116.07	134.081	106.086	88.0759	70.0656	72.0448	117.074	399.306	175.015	70.2012
Cm192	Lignoceroyl-EA	NAE 24:0	C26H53NO2	411.408	412.415	412.414	2.62028	10.4	M+H	Putatively annotated	Fatty acyls		104.992	412.413	411.326	247.003	212.236	57.0705	227.199	184.205	156.174	413.417
Cm193	Heptadecanoyl carnitine	CAR 17:0	C24H47NO4	413.351	436.34	436.339	2.39473	12.005	M+Na	Putatively annotated	Fatty acyls		130.086	436.338	437.341	113	98.9843	436.303	89.0599	169.025	86.0603	70.6865
Cm194	Heptadecanoyl carnitine (isomer)	CAR 17:0	C24H47NO4	413.351	414.358	414.356	3.58694	10.731	M+H	Putatively annotated	Fatty acyls		104.992	273.179	311.293	119.085	396.346	415.19	112.076	130.086	116.07	57.0705
Cm195	2-Hydroxyhexadecanoylcarnitine	CAR 16:0	C23H45NO5	415.33	438.319	438.318	2.56185	11.126	M+Na	Putatively annotated	Fatty acyls		438.317	160.096	439.321	89.06	239.148	154.047	133.085	57.0705	182.078	439.376
Cm196	3-hydroxyoctadecanoylcarnitine	CAR 18:0	C25H49NO5	443.361	466.35	466.349	3.03859	11.923	M+Na	Putatively annotated	Fatty acyls		466.349	160.096	467.352	154.047	72.0449	182.078	161.1	89.06	133.101	70.0656
Cm197	PA(19:1(9Z)/0:0)	LPA 19:1	C22H43O7P	450.275	473.264	473.262	3.1724	11.445	M+Na	Putatively annotated	Glycerophospholipids		473.262	134.981	474.265	69.0703	339.288	55.0548	83.0858	67.0547	95.0856	81.0702
Cm198	PE(0:0/16:1(9Z))	LPE 16:1	C21H42NO7P	451.27	452.277	452.276	3.23739	8.596	M+H	Putatively annotated	Glycerophospholipids		311.257	62.0606	69.0704	55.0549	312.26	83.0858	95.0856	81.0702	67.0548	280.262
Cm199	PE(0:0/18:3(9Z,12Z,15Z))	LPE 18:3	C23H42NO7P	475.27	476.277	476.276	3.01018	8.462	M+H	Putatively annotated	Glycerophospholipids		335.257	62.0607	81.0703	95.0858	79.0546	67.0548	86.0968	476.312	336.26	69.0703
Cm200	LPC(15:0)	LPC 15:0	C23H48NO7P	481.317	482.324	482.323	1.8625	10.092	M+H	Putatively annotated	Glycerophospholipids		341.304	62.0606	57.0705	71.086	342.307	89.06	310.309	85.1015	95.0857	81.0702
Cm201	PC(16:1(9Z)/0:0)[U]	LPC 16:1	C24H48NO7P	493.317	494.324	494.322	3.5459	8.638	M+H	Putatively annotated	Glycerophospholipids		104.107	184.072	86.0966	494.322	124.999	60.0813	495.326	476.311	71.0734	105.11
Cm202	PC(16:1(9Z)/0:0)	LPC 16:1	C24H50NO7P	495.332	496.34	496.338	2.90553	12.447	M+H	Putatively annotated	Glycerophospholipids		496.507	230.247	89.06	57.0705	240.231	283.174	212.236	133.085	71.086	258.278
Cm203	Cer(d18:0/14:0)	Cer 32:0	C32H65NO3	511.496	512.504	512.502	2.48309	11.791	M+H	Putatively annotated	Sphingolipids		512.502	283.262	256.262	513.505	57.0705	88.076	102.091	70.0656	71.086	89.0599
Cm204	LysoPC (18:2)	LPC 18:2	C26H50NO7P	519.332	520.34	520.338	2.65422	8.932	M+H	Putatively annotated	Glycerophospholipids		184.073	86.0967	124.999	60.0814	185.076	104.107	71.0734	70.3028	520.339	98.9842
Cm205	PS(18:2(9Z,12Z)/0:0)	LPS 18:2	C24H44NO9P	521.275	522.283	522.281	3.36257	8.853	M+H	Putatively annotated	Glycerophospholipids		104.107	184.073	86.0967	521.341	124.999	337.272	105.11	185.076	60.0814	87.1
Cm206	PC(O-16:1(9Z)/2:0)[U]		C26H52NO7P	521.348	522.355	522.356	0.7	10.425	M+H	Standard	Glycerophospholipids		521.456	57.0705	95.0857	184.073	67.0548	521.25	69.0704	242.211	81.0703	520.432
Cm207	PC(18:0/0:0)	LPC 18:0	C26H54NO7P	523.364	524.371	524.37	1.91438	10.129	M+H	Standard	Glycerophospholipids		104.107	184.073	86.0967	524.369	125	172.952	60.0814	523.265	57.0705	523.234
Cm208	Cer(d18:2(4E,8E)/14:0(2OH))	Cer 32:2	C32H61NO4	523.46	524.467	524.469	2.59	12.307	M+H	Putatively annotated	Sphingolipids		240.231	268.262	72.0449	57.0705	230.247	258.242	258.278	71.086	286.273	241.235
Cm209	Cer(d18:1/15:0)	Cer 33:1	C33H65NO3	523.496	524.504	524.502	2.65902	12.232	M+H	Putatively annotated	Sphingolipids		240.231	311.293	57.0705	268.262	522.458	72.0449	95.0857	71.086	258.242	258.278
Cm210	Cer(t18:0/14:0)	Cer 32:0	C32H65NO4	527.491	528.499	528.497	2.94927	11.867	M+H	Putatively annotated	Sphingolipids		283.262	528.497	133.101	57.0705	89.0599	133.085	71.086	91.0544	327.2	88.0759
Cm211	N-(tetradecanoyl)-4R-hydroxysphinganine	Cer 32:0	C32H65NO4	527.491	528.499	528.497	2.37184	10.981	M+H	Putatively annotated	Sphingolipids		89.0599	133.085	327.2	104.992	177.111	328.203	528.77	280.953	186.995	57.0705
Cm212	N-(hexadecanoyl)-dihydroceramide	Cer 34:0	C34H69NO3	539.528	540.535	540.534	2.78557	12.323	M+H	Putatively annotated	Sphingolipids		540.533	256.262	311.293	541.536	57.0705	88.0759	70.0656	102.091	283.262	284.294
Cm213	N-(3R-(13-methyl-tetradecanoyloxy)-hexadecanoyl)-glycine		C33H63NO5	553.471	554.478	554.478	0.9	12.174	M+H	Putatively annotated	Fatty acyls		270.242	88.076	240.231	57.0705	298.273	554.512	72.0449	228.231	268.262	288.252
Cm214	Cer(d18:0/16:0(2OH))	Cer 34:0	C34H69NO4	555.523	556.53	556.528	3.43892	11.423	M+H	Putatively annotated	Sphingolipids		556.528	283.262	89.0599	557.531	300.289	133.085	57.0705	70.0656	371.226	71.086
Cm215	Cer(d20:0/16:0)	Cer 36:0	C36H73NO3	567.559	568.566	568.565	2.19943	10.851	M+H	Putatively annotated	Sphingolipids		568.564	89.06	569.568	133.085	57.0705	311.293	283.262	88.076	284.294	312.325
Cm216	DG(14:1(9Z)/22:3(10Z,13Z,16Z)/0:0)[iso2]	G 36:4	C39H68O5	616.507	617.514	617.512	3.30866	12.213	M+H	Putatively annotated	Glycerolipids		617.511	67.0548	81.0702	95.0857	93.0701	69.0704	618.514	79.0546	55.0549	107.085
Cm217	PC(10:0/14:0)	PC 24:0	C32H64NO8P	621.437	622.444	622.442	3.35183	11.481	M+H	Standard	Glycerophospholipids		184.073	86.0967	124.999	60.0814	185.076	622.438	98.9843	71.0734	104.107	70.194
Cm218	PC(16:0/10:0)	PC 26:0	C34H68NO8P	649.468	650.476	650.473	4.22257	12.305	M+H	Putatively annotated	Glycerophospholipids		184.072	86.0966	124.999	60.0813	185.076	650.47	71.0734	98.9841	104.107	87.0999

## Sheet: Table S2
Table S2. Metabolites content in samples.
ID	GD-2-6-P-1	GD-2-6-P-2	GD-2-6-P-3	GD-1-6-P-1	GD-1-6-P-2	GD-1-6-P-3	YD-3-6-P-1	YD-3-6-P-2	YD-3-6-P-3	YD-1-6-P-1	YD-1-6-P-2	YD-1-6-P-3	HT-3-6-P-1	HT-3-6-P-2	HT-3-6-P-3	HT-2-6-P-1	HT-2-6-P-2	HT-2-6-P-3	CV
Cm001	1.16987e+07	1.109e+07	9.75528e+06	4.97997e+06	1.0098e+06	5.63111e+06	3.12048e+06	7.34167e+06	1.18453e+07	9.63434e+06	1.59802e+07	1.47063e+07	1.42953e+07	3.26962e+06	6.02577e+06	2.17315e+07	2.91413e+07	2.6829e+06	0.704598
Cm002	4.05228e+06	4.51989e+06	4.34456e+06	2.41403e+06	2.80052e+06	2.73699e+06	2.06507e+06	2.70998e+06	4.89423e+06	2.20569e+06	1.98562e+06	1.61803e+06	1.69609e+06	2.05295e+06	1.34992e+06	1.63208e+06	1.67316e+06	1.61366e+06	0.435867
Cm003	2.3601e+09	2.39243e+09	1.97472e+09	1.84859e+09	1.62535e+09	1.95077e+09	1.18615e+09	1.39171e+09	1.147e+09	1.40368e+09	1.22913e+09	1.27405e+09	9.42824e+08	8.58604e+08	8.06338e+08	6.57903e+08	6.43612e+08	6.88368e+08	0.415852
Cm004	1.16723e+07	1.19286e+07	5.45441e+06	1.01785e+07	3.57981e+07	7.51679e+06	3.57155e+06	4.28825e+06	3.19006e+06	2.22511e+07	6.15293e+06	2.82621e+07	2.17532e+07	7.28494e+06	1.96864e+07	1.03514e+07	3.01031e+07	2.64495e+07	0.700823
Cm005	2.12006e+07	2.0694e+07	2.08257e+07	2.54575e+07	2.02857e+07	3.54307e+07	1.34752e+07	1.58804e+07	1.76402e+07	1.03832e+07	1.34134e+07	1.06311e+07	5.09454e+07	1.32654e+07	4.61581e+07	2.76021e+07	1.52487e+07	3.04103e+07	0.512213
Cm006	8.12016e+06	9.1866e+06	8.57924e+06	9.00629e+06	8.11317e+06	6.482e+06	5.31597e+06	6.19038e+06	6.56106e+06	3.97327e+06	5.17953e+06	7.23997e+06	5.52502e+06	6.62935e+06	4.5216e+06	8.52453e+06	4.47251e+06	5.23931e+06	0.253712
Cm007	1.04294e+08	1.05508e+08	1.12108e+08	1.1198e+08	1.33281e+08	1.23785e+08	1.29234e+08	1.15865e+08	1.06493e+08	8.06423e+07	8.41401e+07	8.53936e+07	1.26293e+08	1.2265e+08	1.28349e+08	1.16647e+08	1.33705e+08	9.77816e+07	0.149599
Cm008	2.84095e+06	2.616e+06	2.83488e+06	3.33076e+06	3.37403e+06	3.59076e+06	5.97067e+06	5.46307e+06	5.05241e+06	4.77146e+06	4.59272e+06	4.59108e+06	1.20898e+06	3.13015e+06	816739	2.62012e+06	3.11206e+06	2.26232e+06	0.403845
Cm009	1.86553e+08	2.71217e+08	1.71541e+08	3.56504e+08	3.48775e+08	3.58695e+08	1.46024e+08	1.27303e+08	1.14116e+08	1.65244e+08	1.3662e+08	2.10391e+08	3.41012e+07	6.42826e+07	7.31712e+06	4.10071e+07	5.38553e+07	3.12087e+07	0.730789
Cm010	510026	624456	705557	361364	464498	541447	912955	1.21818e+06	1.06021e+06	660963	1.02571e+06	1.06095e+06	812042	1.00951e+06	1.92898e+06	970927	1.45429e+06	815796	0.427539
Cm011	1.19278e+06	1.23523e+06	796461	1.24964e+06	1.48183e+06	1.38485e+06	3.22112e+06	1.02555e+06	1.1523e+06	1.12462e+06	1.24085e+06	1.29958e+06	4.24372e+06	4.74194e+06	2.49476e+06	1.83938e+06	5.3251e+06	4.93335e+06	0.694777
Cm012	2.24538e+09	2.13458e+09	1.93873e+09	1.81555e+09	1.56932e+09	1.81259e+09	2.38835e+09	2.70735e+09	2.60103e+09	3.6633e+09	4.04861e+09	3.98699e+09	2.1755e+09	1.76201e+09	1.48531e+09	3.07995e+09	3.65126e+09	3.12871e+09	0.32746
Cm013	7.88807e+07	4.92431e+07	7.28615e+08	4.75309e+07	6.42372e+08	6.0043e+07	2.09739e+07	8.65737e+07	6.77115e+08	1.17563e+08	1.118e+08	1.06311e+08	4.71295e+07	4.79443e+07	4.11663e+07	7.97253e+07	5.83461e+07	6.60579e+07	1.39427
Cm014	4.06933e+08	3.96146e+08	3.07411e+09	3.26966e+09	2.55992e+08	3.55185e+09	3.96007e+09	4.8716e+09	4.4416e+09	4.39496e+09	2.69643e+08	4.27601e+09	2.50473e+08	2.88525e+09	3.59208e+08	4.19097e+08	2.40127e+09	2.11572e+09	0.762229
Cm015	3.75756e+09	3.0976e+09	3.35904e+09	4.11327e+09	3.10126e+09	4.49769e+09	5.00366e+09	5.92308e+09	5.28199e+09	5.72129e+09	3.95252e+09	4.98761e+09	2.61194e+09	3.8503e+09	1.87859e+09	2.20933e+09	2.51055e+09	2.90548e+09	0.318279
Cm016	2.50284e+06	3.33979e+06	1.79671e+06	1.69818e+06	2.33441e+06	2.70175e+06	1.39637e+06	2.73194e+06	1.87953e+06	1.79162e+06	2.31401e+06	2.63357e+06	1.49983e+06	3.03784e+06	2.65354e+06	1.78952e+06	2.28789e+06	1.75652e+06	0.248657
Cm017	2.38525e+06	3.67064e+06	1.75944e+06	1.75018e+06	4.65291e+06	2.17804e+06	2.92006e+06	5.19484e+06	4.47965e+06	1.7568e+06	2.09078e+06	3.99522e+06	2.1008e+06	2.0631e+06	2.36963e+06	1.79629e+06	1.89735e+06	1.92848e+06	0.42001
Cm018	1.74841e+08	1.57138e+08	1.58907e+08	1.07331e+08	9.25852e+07	1.38199e+08	1.06013e+08	1.82822e+08	2.01547e+08	2.57172e+08	2.76161e+08	3.04994e+08	8.02412e+07	9.06759e+07	6.65134e+07	9.56275e+07	1.01632e+08	9.45794e+07	0.478711
Cm019	6.24686e+06	4.97085e+06	4.86952e+06	2.79947e+06	2.86211e+06	3.23534e+06	2.49578e+06	2.70509e+06	2.60893e+06	4.04774e+06	3.34117e+06	2.89444e+06	2.34663e+06	2.10273e+06	1.44341e+06	2.89084e+06	3.00093e+06	2.34159e+06	0.368274
Cm020	2.41195e+06	3.79078e+06	2.28781e+06	4.91424e+06	5.38414e+06	6.04078e+06	2.52791e+06	3.03137e+06	3.72453e+06	2.20029e+06	2.78653e+06	2.40998e+06	2.05929e+06	2.75744e+06	1.71704e+06	1.74789e+06	2.83134e+06	1.29652e+06	0.43558
Cm021	1.25703e+07	1.04402e+07	1.17355e+07	2.95401e+06	1.5864e+06	6.9558e+06	2.1947e+06	5.13834e+06	7.93808e+06	3.87493e+06	1.37377e+07	1.10607e+07	1.948e+07	1.91592e+06	9.90275e+06	2.85451e+07	2.8354e+07	4.01604e+06	0.812516
Cm022	1.46289e+09	1.47523e+09	1.22627e+09	6.24234e+08	5.57218e+08	6.55553e+08	5.59119e+08	6.62551e+08	6.06726e+08	8.05042e+08	7.12424e+08	7.48705e+08	7.87679e+08	5.36208e+08	6.77199e+08	5.30315e+08	4.48333e+08	5.47601e+08	0.408345
Cm023	2.31242e+06	2.5812e+06	2.04025e+06	4.03896e+06	3.056e+06	3.04996e+06	2.52547e+06	2.06156e+06	3.81991e+06	2.31692e+06	3.00907e+06	2.80126e+06	2.39038e+06	2.48129e+06	2.10144e+06	2.07135e+06	4.25794e+06	2.05507e+06	0.257129
Cm024	9.85163e+07	1.07626e+08	1.29739e+08	1.08658e+08	1.08582e+08	1.09006e+08	9.47892e+07	9.2503e+07	1.03414e+08	9.13967e+07	1.06857e+08	1.03188e+08	1.02206e+08	1.25169e+08	9.23893e+07	7.22617e+07	6.90999e+07	9.68883e+07	0.148934
Cm025	4.55183e+09	4.09489e+09	4.10754e+09	1.91985e+09	3.17823e+09	3.46914e+09	2.19136e+09	3.18946e+09	2.77837e+09	4.33362e+09	4.54441e+09	6.4004e+09	1.47114e+09	9.96015e+08	1.74722e+09	1.31914e+09	1.47598e+09	1.50829e+09	0.505024
Cm026	2.28668e+08	2.19383e+08	1.87508e+08	1.17334e+08	1.12221e+08	9.12938e+07	3.35901e+08	3.2231e+08	3.16799e+08	2.41535e+08	1.92349e+08	2.17189e+08	1.36392e+08	1.26207e+08	1.24618e+08	1.41064e+08	1.27043e+08	1.86466e+08	0.401743
Cm027	2.09469e+06	2.06434e+06	2.54325e+06	2.37639e+06	1.47666e+06	2.16429e+06	662133	1.00636e+06	842315	2.47614e+06	3.42939e+06	3.66734e+06	962839	6.55617e+07	2.87599e+06	674225	1.18368e+07	42590.9	2.54592
Cm028	396279	313985	491765	227686	439345	350407	308928	415107	523786	296271	375702	576805	328269	930255	458732	1.96712e+06	720013	1.65989e+06	0.793478
Cm029	1.19056e+07	6.74014e+06	1.55575e+07	9.78681e+06	6.61602e+06	1.15399e+07	3.57487e+07	1.71315e+07	1.58825e+07	2.58572e+07	4.01403e+07	4.016e+07	1.11833e+07	1.18831e+07	8.86784e+06	1.40636e+07	1.08092e+07	7.49416e+06	0.661988
Cm030	3.30516e+06	397717	2.98924e+06	2.82322e+06	2.34691e+06	3.91038e+06	1.04555e+06	1.08841e+06	816660	1.02085e+06	1.71019e+06	1.58544e+06	3.00481e+06	1.23829e+06	2.58053e+06	1.84607e+06	678635	1.02198e+06	0.559504
Cm031	2.89151e+07	2.73013e+07	3.0513e+07	1.33319e+07	1.07192e+07	1.93998e+07	4.3646e+07	2.77722e+07	2.76153e+07	4.89336e+07	6.52631e+07	5.82552e+07	1.01712e+08	2.06374e+07	1.04533e+08	1.70343e+08	9.54301e+07	1.4433e+08	0.812726
Cm032	1.09804e+06	791291	933335	562215	807239	663528	3.93382e+06	983099	646300	1.16671e+06	4.78322e+06	4.50496e+06	594394	1.09395e+06	419360	1.57865e+06	1.9788e+06	1.01861e+06	0.902942
Cm033	4.36474e+07	9.69395e+07	8.51068e+07	1.6371e+08	1.49614e+08	1.56172e+08	6.37637e+06	3.57463e+06	2.3543e+06	2.91878e+06	4.47284e+06	3.4478e+06	1.56639e+06	973683	1.22782e+06	994784	978097	917390	1.51174
Cm034	2.2133e+07	3.63047e+07	3.82023e+07	2.62787e+07	1.57975e+07	2.03852e+07	2.44212e+07	2.04671e+07	1.75135e+07	1.45301e+07	1.49204e+07	1.27428e+07	3.02755e+07	3.23827e+07	3.43073e+07	3.00705e+07	3.42256e+07	3.05159e+07	0.327131
Cm035	1.03971e+09	1.11694e+09	9.80541e+08	1.00169e+09	1.14105e+09	1.27401e+09	1.93883e+08	2.45506e+08	2.36928e+08	3.26373e+08	3.08643e+08	3.27045e+08	4.35206e+08	4.50151e+08	3.45705e+08	2.23635e+08	2.31381e+08	2.09578e+08	0.709314
Cm036	1.46282e+07	1.09886e+07	9.71472e+06	4.06989e+07	3.60024e+07	3.6077e+07	1.43459e+07	1.55014e+07	1.45947e+07	1.24477e+07	1.19777e+07	1.57064e+07	1.26612e+07	1.28224e+07	1.03778e+07	1.86344e+07	1.59622e+07	1.80283e+07	0.529312
Cm037	8.50686e+06	8.89952e+06	6.36366e+06	8.33615e+06	8.00505e+06	9.68804e+06	5.25096e+06	6.93249e+06	5.34933e+06	4.5778e+06	4.45596e+06	4.49056e+06	4.83431e+06	3.00638e+06	3.5439e+06	4.9399e+06	5.87126e+06	3.63352e+06	0.340994
Cm038	2.31016e+06	2.26172e+06	1.97008e+06	1.94335e+06	1.51898e+06	1.69542e+06	1.86011e+06	1.92612e+06	2.07149e+06	2.0752e+06	1.67706e+06	1.62329e+06	2.0535e+06	1.52456e+06	2.07851e+06	1.92396e+06	1.70343e+06	1.68571e+06	0.126047
Cm039	390319	399503	399320	557378	499219	517519	232640	376396	351998	291512	371511	570796	4.03351e+07	285609	4.53488e+07	3.50998e+07	601528	1.24347e+07	1.98505
Cm040	9.30744e+06	1.00292e+07	9.83186e+06	1.11444e+07	1.03362e+07	1.02771e+07	1.02727e+07	1.14032e+07	1.24501e+07	1.19456e+07	1.09422e+07	9.79836e+06	1.11797e+07	1.13671e+07	1.19448e+07	9.68285e+06	9.23795e+06	1.07399e+07	0.0886555
Cm041	1.5081e+07	1.4857e+07	1.34345e+07	7.77765e+06	5.07098e+06	7.67582e+06	1.01021e+07	6.21721e+06	5.21049e+06	9.80415e+06	2.41969e+07	2.20752e+07	1.11654e+07	8.32169e+06	8.39443e+06	8.31663e+07	3.56576e+07	6.70579e+07	1.10239
Cm042	4.74355e+06	6.68393e+06	7.08541e+06	6.37004e+06	8.24177e+06	6.65721e+06	4.39076e+06	4.45302e+06	3.899e+06	4.41119e+06	3.84472e+06	4.18813e+06	7.00742e+06	3.74405e+06	9.17534e+06	1.23108e+07	1.35758e+07	8.52013e+06	0.435025
Cm043	2.64093e+06	3.34783e+06	2.21653e+06	2.42313e+06	1.72934e+06	2.59307e+06	516843	895512	1.06536e+06	1.26299e+06	1.02469e+06	1.22652e+06	643826	740747	632042	307543	478623	279330	0.697489
Cm044	1.57041e+07	1.33438e+07	7.88219e+06	8.53508e+06	7.45264e+06	2.70342e+07	940256	2.07604e+06	1.94727e+06	1.49006e+07	1.0719e+07	1.17319e+07	54121.9	1.93979e+06	50446	229321	2.34375e+06	55786.5	1.05649
Cm045	4.35298e+06	7.45417e+06	5.31178e+06	1.04979e+07	7.85425e+06	6.76014e+06	6.63047e+06	2.90494e+06	5.04578e+06	4.07906e+06	3.19969e+06	6.24625e+06	3.69843e+06	5.57679e+06	1.00147e+07	6.92537e+06	3.29019e+06	3.29732e+06	0.396645
Cm046	4.449e+06	1.03588e+07	5.93721e+06	1.05011e+07	5.32431e+06	8.08698e+06	5.46859e+06	5.02215e+06	5.76232e+06	4.83418e+06	8.8543e+06	7.87078e+06	8.45895e+06	5.57478e+06	3.13409e+06	7.73064e+06	6.00313e+06	5.26755e+06	0.313249
Cm047	5.60505e+06	5.5346e+06	4.48934e+06	3.04722e+06	3.23995e+06	3.94701e+06	1.62753e+07	4.55014e+06	3.51294e+06	4.4813e+06	2.61232e+07	2.71266e+07	6.39002e+06	2.80812e+06	5.1234e+06	1.67521e+07	1.8114e+07	1.14714e+07	0.854957
Cm048	189022	176584	166481	259490	248357	242930	181836	111609	129585	300431	519080	106997	5.982e+06	322769	4.00611e+06	7.34224e+06	326953	544853	1.86961
Cm049	2.27861e+08	2.24071e+08	2.16253e+08	1.67132e+08	1.41443e+08	1.87825e+08	1.86554e+08	2.25548e+08	2.40592e+08	2.37495e+08	2.64338e+08	2.44535e+08	1.50657e+08	1.70293e+08	1.45622e+08	2.26657e+08	2.35543e+08	1.17509e+08	0.214072
Cm050	3.90382e+06	3.40139e+06	3.93266e+06	2.58394e+06	2.39344e+06	3.11386e+06	4.03776e+06	2.94152e+06	3.34717e+06	4.30651e+06	4.62681e+06	3.36867e+06	5.18939e+06	3.11567e+06	6.60791e+06	3.57639e+06	1.71322e+06	3.62246e+06	0.301055
Cm051	5.57701e+07	5.83984e+07	4.68756e+07	3.22156e+07	2.88891e+07	3.71966e+07	1.86226e+07	2.29393e+07	2.05902e+07	3.05604e+07	3.29997e+07	3.56139e+07	1.78283e+07	1.26275e+07	1.58833e+07	2.83333e+07	2.71976e+07	2.49296e+07	0.422289
Cm052	3.25553e+06	3.3714e+06	4.01452e+06	3.41072e+06	4.04444e+06	3.77975e+06	5.04887e+06	2.79909e+06	3.14505e+06	3.34221e+06	4.96042e+06	5.47352e+06	7.38931e+06	3.88084e+06	4.66719e+06	1.52432e+07	5.70703e+06	1.52455e+07	0.679014
Cm053	9.08353e+06	9.20938e+06	8.69103e+06	7.74944e+06	7.53843e+06	8.19883e+06	7.63787e+06	8.81479e+06	8.546e+06	8.6577e+06	8.25377e+06	8.7006e+06	7.92453e+06	8.24232e+06	7.59396e+06	7.8688e+06	8.01196e+06	8.86331e+06	0.0637321
Cm054	1.18256e+07	1.54116e+07	1.16786e+07	7.33508e+06	7.04849e+06	6.5872e+06	1.28821e+07	1.08444e+07	5.75396e+06	2.60084e+07	4.25603e+07	3.01526e+07	1.18042e+07	1.01569e+07	9.58709e+06	2.57879e+07	2.73829e+07	2.33189e+07	0.624707
Cm055	1.00486e+08	1.03756e+08	9.12274e+07	5.4005e+07	4.30402e+07	5.26215e+07	3.25717e+07	3.63039e+07	2.4599e+07	6.4499e+07	5.47893e+07	4.98644e+07	9.37905e+06	2.91063e+07	7.15089e+06	2.46935e+07	4.55032e+07	2.3392e+07	0.603615
Cm056	455560	467600	383930	481098	226532	255039	728231	404793	486917	298403	1.4193e+06	1.07089e+06	1.75012e+06	557841	1.35171e+06	1.68598e+06	944311	1.39798e+06	0.646542
Cm057	1.1597e+06	1.3427e+06	1.0978e+06	1.44942e+06	1.10796e+06	1.44574e+06	929995	958324	594241	949232	1.00422e+06	1.01257e+06	1.00192e+06	1.36514e+06	803598	262322	443829	217685	0.389128
Cm058	556845	801599	974970	597677	539126	1.36598e+06	1.70437e+06	806190	424164	537551	1.26946e+06	1.24883e+06	1.76321e+06	1.22679e+06	2.57685e+06	6.96964e+06	2.93512e+06	5.1519e+06	0.997583
Cm059	5.40069e+07	5.67107e+07	4.53395e+07	3.05519e+07	2.78901e+07	3.60914e+07	1.7842e+07	2.20045e+07	1.99064e+07	2.96275e+07	3.19919e+07	3.47222e+07	1.76448e+07	1.23045e+07	1.58191e+07	2.75511e+07	2.62416e+07	2.44488e+07	0.421069
Cm060	3.57258e+06	3.13781e+06	3.28404e+06	5.64151e+06	3.20962e+06	3.95224e+06	5.58165e+06	6.37831e+06	8.23837e+06	3.48873e+06	3.06189e+06	3.17716e+06	6.41169e+06	6.36999e+06	6.3505e+06	5.30047e+06	9.08165e+06	5.21742e+06	0.362365
Cm061	8.10393e+06	1.36622e+07	9.24686e+06	5.86018e+06	7.40592e+06	9.01795e+06	1.69495e+07	6.16471e+06	7.36006e+06	6.94272e+06	2.45009e+07	1.54538e+07	5.28813e+06	8.54702e+06	7.79013e+06	1.05148e+07	6.68951e+06	6.83514e+06	0.502187
Cm062	1.52057e+06	1.71269e+06	1.75348e+06	1.59341e+06	1.78292e+06	1.43471e+06	1.91492e+06	1.8488e+06	1.70857e+06	1.8586e+06	1.67276e+06	1.99016e+06	1.5073e+06	1.66788e+06	1.41467e+06	1.95436e+06	1.53603e+06	1.84074e+06	0.103737
Cm063	1.74183e+06	1.13044e+06	990086	1.35892e+06	1.45746e+06	972144	1.22351e+06	1.19345e+06	1.35934e+06	1.75034e+06	2.44306e+06	2.69596e+06	7.96166e+06	1.97955e+06	2.71286e+06	1.01939e+07	3.20591e+06	6.31607e+06	0.932841
Cm064	6.2891e+06	5.95924e+06	5.23134e+06	3.5242e+06	3.43829e+06	3.9193e+06	3.16504e+06	2.81206e+06	2.91889e+06	9.19859e+06	2.95607e+06	6.52116e+06	2.07408e+07	1.5203e+06	1.81274e+07	1.55729e+07	7.77952e+06	2.26455e+07	0.843439
Cm065	1.25862e+07	1.13553e+07	1.46194e+07	1.16396e+07	1.22043e+07	1.41292e+07	2.61051e+07	1.40662e+07	1.93253e+07	1.97047e+07	3.67359e+07	2.8631e+07	2.81102e+07	3.67579e+07	3.40447e+07	7.87308e+07	5.79632e+07	6.68918e+07	0.692466
Cm066	4.22264e+06	5.30685e+06	6.68315e+06	2.78835e+06	2.83039e+06	3.57995e+06	8.93517e+06	3.66769e+06	1.17437e+06	6.59779e+06	1.80129e+07	1.62273e+07	2.45643e+06	2.90217e+06	1.91634e+06	1.02321e+07	9.92531e+06	2.91879e+06	0.789313
Cm067	4.14916e+06	5.38936e+06	6.58875e+06	1.6546e+06	1.36168e+06	3.56941e+06	7.54386e+06	3.23968e+06	1.16642e+06	2.21748e+06	1.23497e+07	1.04978e+07	3.84051e+06	1.87065e+06	4.43508e+06	7.55096e+06	3.82084e+06	2.40747e+06	0.68037
Cm068	394163	454019	580462	357970	331332	426828	873148	696685	667727	324399	699795	387871	478703	743805	493449	1.23863e+06	2.15252e+06	1.31863e+06	0.660127
Cm069	2.46281e+06	1.55707e+06	2.97965e+06	1.9955e+06	2.68403e+06	2.53312e+06	4.37101e+06	2.44954e+06	695348	3.2955e+06	3.54736e+06	4.06803e+06	619370	709628	1.71869e+06	2.13664e+06	1.74412e+06	5.6556e+06	0.531996
Cm070	1.17615e+06	3.49452e+06	1.83007e+06	804156	1.13879e+06	1.09598e+06	1.23357e+06	1.48316e+06	274191	1.45502e+06	5.08082e+06	4.68376e+06	1.2011e+07	2.67323e+06	1.11839e+07	8.39803e+06	844525	4.27818e+06	1.02162
Cm071	771025	1.49929e+06	1.35012e+06	893991	642005	844171	3.06427e+06	1.57628e+06	558790	1.89252e+06	3.73795e+06	2.95027e+06	495665	1.08844e+06	184737	4.36412e+06	4.10307e+06	4.09962e+06	0.751871
Cm072	1.58092e+06	1.55108e+06	1.52241e+06	1.56239e+06	1.59351e+06	1.65547e+06	1.25865e+06	1.36779e+06	1.36088e+06	1.30947e+06	1.23392e+06	1.35971e+06	4.98752e+06	1.93638e+06	5.10669e+06	3.54719e+06	1.9646e+06	1.89865e+06	0.591575
Cm073	994214	1.56015e+06	983631	1.20709e+06	960690	1.07304e+06	1.94422e+06	1.55491e+06	833927	1.5081e+06	1.0721e+06	1.51451e+06	1.13e+06	901631	967504	1.18316e+06	1.14846e+06	949186	0.251276
Cm074	7.03438e+06	7.71509e+06	1.0803e+07	9.69932e+06	1.13449e+07	1.19703e+07	9.31535e+06	9.97483e+06	9.25555e+06	6.40579e+06	9.78443e+06	8.83286e+06	1.02088e+07	1.061e+07	1.06088e+07	1.47022e+07	1.1445e+07	1.38266e+07	0.205616
Cm075	7.56481e+06	8.61091e+06	1.0803e+07	9.69932e+06	1.13449e+07	1.19703e+07	9.31535e+06	9.97483e+06	9.25555e+06	8.49043e+06	9.78443e+06	8.83286e+06	1.02088e+07	1.061e+07	1.06088e+07	1.47022e+07	1.1445e+07	1.38266e+07	0.174447
Cm076	1.53575e+07	1.36098e+07	1.25697e+07	1.79204e+07	1.11814e+07	1.60177e+07	1.9766e+07	2.03121e+07	3.02154e+07	1.29275e+07	1.48634e+07	1.36924e+07	2.48796e+07	2.56256e+07	2.35121e+07	2.14556e+07	3.68597e+07	1.9925e+07	0.348919
Cm077	4.66856e+06	1.83247e+06	6.15181e+06	1.37715e+06	1.63302e+06	3.67484e+06	4.29751e+06	2.91083e+06	4.02389e+06	1.23937e+06	8.47361e+06	7.89765e+06	5.84093e+06	2.7348e+06	4.96003e+06	9.8918e+06	1.33058e+07	7.94339e+06	0.639584
Cm078	1.8535e+07	2.28193e+07	2.69997e+07	1.35143e+07	1.0675e+07	1.3668e+07	1.69712e+07	1.59307e+07	1.66239e+07	2.14886e+07	3.63739e+07	4.367e+07	2.71004e+07	1.96053e+07	2.93261e+07	3.83412e+07	4.19816e+07	5.01995e+07	0.45785
Cm079	1.03573e+06	975937	921619	925927	920268	1.0007e+06	854718	1.02438e+06	977288	991824	1.04444e+06	920588	3.12343e+06	1.21146e+06	3.52633e+06	4.73677e+06	724707	5.28198e+06	0.856425
Cm080	2.82453e+07	2.69637e+07	2.31252e+07	1.99564e+07	1.89992e+07	2.19696e+07	2.95196e+07	2.40961e+07	2.86405e+07	8.09344e+07	5.896e+07	5.87981e+07	6.92304e+07	1.88513e+07	6.08837e+07	1.0455e+08	7.54112e+07	7.87116e+07	0.593167
Cm081	4.40708e+06	4.94345e+06	6.2319e+06	2.44663e+06	3.36725e+06	4.25673e+06	5.83782e+06	3.25227e+06	2.65359e+06	2.89044e+06	1.47063e+07	1.43329e+07	5.4362e+07	7.19021e+06	4.11575e+07	5.46954e+07	1.67974e+07	1.84155e+07	1.19041
Cm082	2.21017e+06	3.65953e+06	3.19772e+06	2.65248e+06	1.15964e+06	1.40678e+06	4.08207e+06	2.67436e+06	1.0213e+06	3.56551e+06	2.32702e+07	2.68897e+07	2.13574e+08	2.42465e+06	1.7593e+08	2.73381e+08	2.75131e+07	8.59173e+07	1.77137
Cm083	542921	287598	1.79526e+06	283889	341330	290132	1.91205e+06	1.37035e+06	135421	470076	3.7578e+06	705665	618083	396063	624435	909557	840326	5.1764e+06	1.17431
Cm084	1.16954e+06	649692	672920	843755	491391	527006	652133	766854	878291	988245	1.59674e+06	2.20173e+06	813053	282536	765890	1.39274e+06	838100	533346	0.512071
Cm085	6.66804e+06	8.0747e+07	2.21053e+06	1.8613e+06	2.79658e+06	2.59541e+06	1.9451e+07	3.01173e+06	6.18634e+06	3.63519e+06	1.95983e+08	2.63714e+07	1.7698e+06	1.90955e+06	1.51643e+07	2.64932e+06	5.23056e+06	2.36475e+06	2.24653
Cm086	826011	794574	992001	483074	663831	727086	724000	565078	515979	312846	712369	1.03625e+06	2.14377e+06	762781	2.54769e+06	1.11191e+06	629135	1.35907e+06	0.608604
Cm087	2.77489e+06	2.9921e+06	1.12855e+06	889899	1.20258e+06	1.0294e+06	935942	1.67996e+06	3.82089e+06	1.34693e+06	1.69594e+06	1.47823e+06	3.14716e+06	1.27293e+06	1.63993e+06	1.52209e+06	2.05854e+06	1.75822e+06	0.467717
Cm088	3.46741e+06	3.15249e+06	2.74686e+06	2.02062e+06	2.5748e+06	3.94065e+06	2.78466e+06	2.68615e+06	2.62452e+06	2.17151e+06	3.0177e+06	1.92358e+06	3.52595e+06	2.37477e+06	2.19154e+06	4.14883e+06	2.93834e+06	2.30556e+06	0.22739
Cm089	491290	1.6744e+06	681261	1.44967e+06	1.74388e+06	1.54316e+06	467143	635817	1.60887e+06	539168	1.50841e+06	684482	534448	1.57417e+06	526820	556243	516898	1.52599e+06	0.518088
Cm090	2.50719e+06	2.46694e+06	2.64736e+06	2.24597e+06	1.74e+06	2.40271e+06	2.72455e+06	1.58673e+06	1.95308e+06	2.29516e+06	1.45875e+06	1.75985e+06	1.27552e+06	1.50518e+06	1.08605e+06	1.22802e+06	956662	1.03777e+06	0.325095
Cm091	7.09271e+06	6.88681e+06	3.29978e+06	2.52399e+06	1.56798e+06	4.12458e+06	5.56938e+06	3.08674e+06	5.32712e+06	2.96509e+06	6.78797e+06	4.94541e+06	4.47365e+06	2.85237e+06	6.63002e+06	2.72984e+06	5.58381e+06	2.79499e+06	0.398847
Cm092	2.27848e+07	2.20617e+07	2.06345e+07	1.85168e+07	1.5654e+07	2.20849e+07	2.43621e+07	1.98906e+07	2.18816e+07	2.60184e+07	2.37648e+07	3.05199e+07	1.9589e+07	2.14786e+07	3.28052e+07	3.56738e+07	2.58374e+07	2.21482e+07	0.213226
Cm093	453267	402042	506380	271140	488933	356138	736094	470037	404808	450189	1.41641e+06	1.70598e+06	1.74747e+06	329679	536841	2.7653e+06	851966	2.76311e+06	0.875419
Cm094	3.34643e+07	3.42417e+07	3.4792e+07	3.56941e+07	3.46665e+07	3.62146e+07	3.62176e+07	4.50433e+07	3.3933e+07	4.86695e+07	5.76252e+07	6.72694e+07	3.64858e+07	3.6195e+07	3.51822e+07	3.19336e+07	3.55991e+07	3.26276e+07	0.243343
Cm095	245791	1.05198e+06	1.34062e+06	7.60315e+06	6.68604e+06	7.27458e+06	5.61528e+06	2.03806e+06	790478	3.62682e+06	8.59497e+06	1.42331e+07	1.41243e+06	1.22225e+06	1.53553e+06	1.75464e+06	2.47119e+06	1.32648e+06	0.978502
Cm096	2.47522e+06	2.44981e+06	3.29438e+06	3.75639e+06	3.96473e+06	4.16972e+06	7.40078e+06	5.67019e+06	2.29967e+06	1.11042e+07	8.1135e+06	7.60393e+06	2.5344e+06	3.42738e+06	1.79138e+06	2.76723e+06	5.43403e+06	2.52204e+06	0.571371
Cm097	3.41369e+07	3.47773e+07	3.38533e+07	3.36275e+07	3.23751e+07	3.42913e+07	4.04751e+07	4.02048e+07	4.04567e+07	4.0249e+07	4.04967e+07	4.19069e+07	3.75701e+07	4.17863e+07	3.68386e+07	3.90743e+07	3.5864e+07	3.97207e+07	0.084714
Cm098	291226	149069	199166	110693	372474	236032	3.29948e+06	1.08588e+06	458971	1.06145e+06	3.57387e+06	3.38416e+06	330192	456776	288145	1.88594e+06	3.31752e+06	1.3527e+06	1.06163
Cm099	1.96433e+07	1.96085e+07	1.88469e+07	1.60038e+07	1.59471e+07	1.55638e+07	2.43576e+07	2.46796e+07	2.3987e+07	3.1307e+07	2.17917e+07	2.17552e+07	2.51202e+07	2.51168e+07	2.55352e+07	2.31411e+07	2.27675e+07	2.29812e+07	0.181229
Cm100	7.52678e+06	6.63421e+06	5.34105e+06	5.13147e+06	5.95505e+06	7.59829e+06	9.54685e+06	1.05808e+07	8.67136e+06	7.75431e+06	5.2082e+06	5.40592e+06	7.16013e+06	8.77175e+06	1.08987e+07	6.29369e+06	1.11014e+07	8.72789e+06	0.257948
Cm101	5.29938e+06	4.54128e+06	4.63048e+06	4.55194e+06	4.55806e+06	4.65919e+06	5.39055e+06	4.60898e+06	5.45927e+06	5.0879e+06	4.87796e+06	5.35057e+06	5.19749e+06	4.41596e+06	5.23244e+06	4.71061e+06	5.25722e+06	4.9285e+06	0.0715165
Cm102	577776	732630	743165	815137	703897	871841	726042	697477	787456	605159	675481	583366	694968	642755	665571	1.32263e+06	862804	318212	0.269474
Cm103	8.35057e+07	7.78584e+07	7.90964e+07	9.43573e+07	9.12233e+07	1.02829e+08	7.26661e+06	1.09785e+07	1.22411e+07	1.32034e+07	1.04138e+07	1.03074e+07	1.75669e+06	2.64017e+07	2.18602e+06	1.48266e+06	6.30511e+06	1.13729e+06	1.11972
Cm104	2.3158e+06	2.57611e+06	1.85798e+06	1.18735e+06	1.18786e+06	2.17866e+06	5.42731e+06	1.43052e+06	1.74084e+06	917370	4.98305e+06	5.54518e+06	4.72056e+06	1.88887e+06	1.98758e+06	4.77453e+06	5.77848e+06	2.39101e+06	0.585277
Cm105	9.06959e+06	9.62656e+06	1.04072e+07	8.11229e+06	9.73376e+06	7.44378e+06	8.33023e+06	8.21085e+06	8.93203e+06	8.41385e+06	7.89475e+06	8.61222e+06	7.81396e+06	7.5674e+06	9.41577e+06	8.43195e+06	1.04754e+07	7.96923e+06	0.105907
Cm106	5.49019e+06	4.46938e+06	4.45033e+06	4.29818e+06	4.28601e+06	6.97362e+06	4.21916e+06	5.2432e+06	5.32443e+06	4.58524e+06	5.54329e+06	4.49661e+06	4.57193e+06	4.8862e+06	4.67399e+06	5.01913e+06	4.82219e+06	5.03549e+06	0.134429
Cm107	1.0419e+07	8.50208e+06	6.39709e+06	8.88357e+06	8.0154e+06	1.27241e+07	5.76832e+06	1.18505e+07	8.25188e+06	9.24875e+06	9.67606e+06	8.59859e+06	8.36444e+06	9.10677e+06	1.15466e+07	9.42255e+06	9.28368e+06	1.04959e+07	0.188907
Cm108	3.90425e+07	3.76258e+07	3.8721e+07	3.73332e+07	3.66202e+07	3.8865e+07	4.07001e+07	4.98386e+07	5.46966e+07	3.51908e+07	3.44625e+07	3.76857e+07	4.07796e+07	4.41897e+07	4.2437e+07	3.75136e+07	4.9512e+07	4.81746e+07	0.138678
Cm109	2.93079e+06	3.03511e+06	3.61407e+06	3.07051e+06	3.64101e+06	3.40273e+06	2.51435e+06	2.51988e+06	2.83133e+06	2.76331e+06	3.0489e+06	3.19322e+06	2.14876e+06	2.96921e+06	2.16958e+06	4.28238e+06	3.22791e+06	6.01736e+06	0.275718
Cm110	166728	265526	346918	265344	560680	369266	469169	284734	458055	121226	336020	485867	990732	100170	954644	2.31436e+06	800136	265911	0.970458
Cm111	394110	305623	643468	474275	372507	1.21706e+06	465161	345194	315888	772937	2.36878e+06	1.84659e+06	1.03529e+06	337950	1.62693e+06	7.05348e+06	2.46941e+06	884523	1.26034
Cm112	394110	305623	643468	474275	372507	1.21706e+06	465161	345194	315888	772937	2.36878e+06	1.84659e+06	1.03529e+06	337950	1.62693e+06	7.05348e+06	2.46941e+06	884523	1.26034
Cm113	706405	942288	472455	512484	650550	241045	790737	639862	567099	737075	2.67118e+06	2.55896e+06	2.16814e+07	343216	1.56966e+07	3.92144e+07	3.03172e+06	6.23973e+06	1.89065
Cm114	648827	3.01244e+06	750023	540153	691758	817696	2.08262e+06	876399	516738	589201	1.10874e+07	943042	1.43315e+06	733841	1.63461e+06	3.23846e+06	1.15592e+06	817539	1.40633
Cm115	1.0737e+06	1.02181e+06	1.01565e+06	1.02949e+06	1.12336e+06	1.09542e+06	6.07853e+06	4.64865e+06	4.56669e+06	2.88696e+06	2.59657e+06	2.52386e+06	3.1656e+06	2.87123e+06	2.77688e+06	3.16316e+06	4.29991e+06	4.58039e+06	0.55523
Cm116	1.22889e+06	222196	1.11235e+06	263660	792238	1.1692e+06	585314	289318	286246	604353	1.0972e+06	767065	4.28536e+06	821967	3.86703e+06	2.4965e+06	814408	2.73251e+06	0.938269
Cm117	4.82194e+07	5.44039e+07	4.60068e+07	6.14501e+07	4.38714e+07	4.39234e+07	4.89615e+07	8.11492e+07	5.72531e+07	5.27819e+07	6.10058e+07	5.82436e+07	5.55652e+07	5.35926e+07	5.78906e+07	8.26896e+07	5.5023e+07	6.41045e+07	0.189306
Cm118	1.16659e+07	1.10287e+07	1.10346e+07	1.09224e+07	9.56941e+06	1.14348e+07	1.36619e+06	1.3002e+06	5.0712e+06	1.00164e+07	1.17926e+06	7.86954e+06	5.73577e+06	994819	4.51818e+06	4.76825e+06	828924	9.78418e+06	0.634522
Cm119	8.46242e+06	5.59572e+06	6.13435e+06	1.16066e+07	8.51175e+06	8.29257e+06	3.39784e+06	2.90263e+06	3.07802e+06	3.34033e+06	3.89295e+06	3.6431e+06	4.24781e+06	4.94314e+06	3.4983e+06	4.72456e+06	3.98802e+06	4.90012e+06	0.457357
Cm120	1.16361e+06	1.04224e+06	1.18227e+06	945537	677531	1.17575e+06	3.69597e+06	2.45815e+06	658382	913824	1.03498e+06	775674	1.77076e+06	1.85032e+06	768638	1.82837e+06	4.6932e+06	2.87947e+06	0.687963
Cm121	2.62537e+06	3.1611e+06	3.21201e+06	2.29791e+06	2.39412e+06	2.81797e+06	5.71465e+06	3.70458e+06	4.73659e+06	2.7332e+06	2.15281e+06	2.27781e+06	2.36555e+06	3.27194e+06	1.81342e+06	3.23491e+06	3.9453e+06	4.34463e+06	0.321514
Cm122	4.41287e+07	4.05481e+07	3.64572e+07	2.67325e+07	2.8364e+07	2.88447e+07	5.77462e+07	3.39431e+07	7.01675e+07	5.45263e+07	2.87597e+07	2.43315e+07	6.33285e+07	6.56003e+07	3.76535e+07	3.08139e+07	3.01826e+07	7.46406e+07	0.386006
Cm123	5.58194e+06	5.7894e+06	5.92021e+06	3.88361e+06	2.54227e+06	5.44729e+06	6.06441e+06	3.48142e+06	2.77162e+06	4.80738e+06	8.60939e+06	8.70737e+06	7.78281e+06	9.06569e+06	5.40094e+06	2.00285e+07	1.64887e+07	1.24828e+07	0.623544
Cm124	1.36857e+06	1.52215e+06	1.85629e+06	852418	693854	883886	1.41456e+06	799502	460646	893076	3.03174e+06	939743	830660	655231	780131	1.99576e+06	1.84838e+06	1.07828e+06	0.526653
Cm125	1.43019e+09	2.67277e+09	1.62498e+09	1.97225e+09	2.01318e+09	2.3053e+09	1.2546e+09	1.91648e+09	3.20429e+09	1.64111e+09	3.76668e+08	3.97487e+08	3.40375e+06	1.66214e+09	2.81633e+06	1.13136e+07	6.21801e+08	1.13354e+08	0.770303
Cm126	4.61139e+06	4.36563e+06	4.45592e+06	2.7257e+06	2.10232e+06	3.01662e+06	1.40488e+06	1.33033e+06	1.6126e+06	4.08474e+06	2.28907e+06	2.99889e+06	1.09199e+07	1.65779e+06	1.0585e+07	6.55182e+06	3.07526e+06	8.69312e+06	0.71161
Cm127	609454	439779	501008	367952	418807	423710	628169	467665	367745	468872	517203	442232	372497	451137	628060	1.33799e+06	469512	408273	0.425702
Cm128	674382	683894	702996	650616	719415	762336	979407	766103	773530	722734	999096	1.5998e+06	3.70335e+06	631634	3.06846e+06	5.05418e+06	788183	2.02737e+06	0.902756
Cm129	1.01288e+07	1.76898e+07	1.37741e+07	1.97459e+07	1.97284e+07	1.44966e+07	4.96806e+07	3.34456e+07	1.27236e+07	4.56097e+07	2.21825e+07	3.89231e+07	4.54544e+06	6.1417e+06	4.40853e+06	2.29212e+06	2.89133e+07	7.07977e+06	0.738452
Cm130	6.36662e+06	8.09387e+06	9.43412e+06	4.25383e+06	5.31258e+06	2.42394e+06	1.83713e+07	8.80452e+06	4.65476e+06	1.92412e+07	3.49026e+07	2.42563e+07	1.6453e+06	7.23177e+06	3.26327e+06	1.27436e+07	5.651e+06	9.48097e+06	0.84106
Cm131	90240.8	286954	378644	462187	421866	397690	7.29044e+06	1.71777e+06	105206	3.69459e+06	7.14149e+06	7.10877e+06	749322	865903	279043	1.41113e+06	3.66632e+06	1.16401e+06	1.24782
Cm132	2.13647e+07	1.54516e+07	1.2911e+07	1.43479e+07	1.42867e+07	2.11701e+07	1.50805e+07	2.52139e+07	1.48007e+07	1.47369e+07	1.37287e+07	1.56264e+07	1.43057e+07	1.50834e+07	2.23373e+07	1.5429e+07	1.44657e+07	1.55008e+07	0.213068
Cm133	1.33844e+06	1.30353e+06	1.40055e+06	1.24305e+06	1.45087e+06	1.46405e+06	1.4222e+06	1.28666e+06	1.41076e+06	1.57767e+06	1.3179e+06	1.43401e+06	1.38031e+06	1.41527e+06	1.299e+06	1.28829e+06	1.58041e+06	1.26129e+06	0.0716212
Cm134	7.59116e+06	7.33467e+06	7.15973e+06	5.71085e+06	5.69521e+06	5.33336e+06	8.48427e+06	1.02819e+07	8.89324e+06	8.71013e+06	8.53493e+06	8.94107e+06	8.3344e+06	8.0165e+06	8.24167e+06	8.81476e+06	8.06148e+06	8.7543e+06	0.162338
Cm135	1.25859e+07	1.2414e+07	1.39495e+07	1.13947e+07	1.27794e+07	1.1412e+07	1.77001e+07	1.73371e+07	1.35811e+07	1.28066e+07	1.43405e+07	1.39907e+07	1.51742e+07	1.53154e+07	1.62328e+07	1.52207e+07	1.58995e+07	1.66284e+07	0.134542
Cm136	4.40914e+06	1.49225e+06	4.16814e+06	7.37669e+06	2.72724e+06	1.28646e+06	1.3997e+06	1.69175e+06	1.34624e+06	1.26086e+06	1.32958e+06	1.71199e+06	1.73462e+06	1.49806e+06	1.7585e+06	1.50864e+06	1.55903e+06	3.00604e+06	0.693422
Cm137	5.43858e+06	4.90087e+06	5.24084e+06	8.90494e+06	3.28289e+06	4.70368e+06	3.98208e+06	4.09595e+06	4.33952e+06	2.80584e+06	5.79227e+06	5.5736e+06	7.09833e+06	7.36435e+06	6.97461e+06	4.41388e+06	6.65903e+06	5.31216e+06	0.288737
Cm138	4.69526e+07	5.1649e+07	5.11334e+07	5.88463e+07	5.88859e+07	5.51159e+07	3.2487e+08	2.65028e+08	2.28582e+08	1.55358e+08	1.33008e+08	1.27917e+08	1.61262e+08	1.48713e+08	1.56552e+08	2.36606e+07	2.30684e+08	2.42206e+08	0.638357
Cm139	1.24077e+08	9.63764e+07	8.61242e+07	9.63837e+07	1.05235e+08	5.70026e+07	3.28736e+08	2.63895e+08	3.04798e+08	1.49046e+08	1.40552e+08	1.27562e+08	3.61221e+08	4.12459e+08	2.59846e+08	2.8897e+08	4.8466e+08	5.25368e+08	0.623001
Cm140	2.75863e+08	2.36501e+08	1.61715e+08	1.59213e+08	1.90023e+08	2.5586e+08	4.13146e+08	7.1419e+08	2.53066e+08	1.99539e+08	1.46673e+08	1.39325e+08	1.74542e+08	1.95605e+08	2.17051e+08	1.82326e+08	1.555e+08	2.25943e+08	0.565432
Cm141	1.26021e+07	1.42524e+07	1.59957e+07	9.06606e+06	1.14902e+07	8.57367e+06	1.81197e+07	1.32919e+07	1.41681e+07	1.68704e+07	1.52374e+07	1.51147e+07	1.89098e+07	1.15072e+07	1.32798e+07	1.54732e+07	1.396e+07	1.3884e+07	0.195869
Cm142	735244	767286	756938	751761	838158	1.00585e+06	218226	274135	205675	284227	331751	446901	1.18513e+06	3.85695e+06	655594	599396	463349	383055	1.07361
Cm143	5.97822e+06	6.8957e+06	5.78515e+06	4.40656e+06	1.91289e+06	7.58498e+06	1.05283e+07	1.4157e+07	1.59371e+07	9.97389e+06	3.17904e+07	3.27517e+07	5.71398e+07	7.65457e+06	7.86291e+07	8.83516e+07	4.43516e+07	3.93601e+07	1.02621
Cm144	594673	660387	262779	374376	364579	420713	1.15967e+06	374694	237318	405213	2.67374e+06	1.86908e+06	556488	442728	535389	1.66425e+06	1.79512e+06	1.04337e+06	0.814649
Cm145	243361	592967	342616	484394	448900	476533	3.04558e+06	862069	536166	669769	1.71019e+06	1.36397e+06	2.73897e+06	1.73101e+06	2.13133e+06	1.02075e+07	3.43846e+06	9.17586e+06	1.29504
Cm146	1.39407e+06	1.68221e+06	1.50832e+06	1.47755e+06	1.17736e+06	1.68539e+06	2.29582e+06	1.93908e+06	2.12437e+06	2.3672e+06	1.77062e+06	1.83304e+06	2.39831e+06	1.72988e+06	1.62391e+06	1.48151e+06	1.64401e+06	1.38886e+06	0.201103
Cm147	703072	543134	415873	2.28958e+06	2.66135e+06	2.58282e+06	734602	3.1013e+06	3.5229e+06	2.87814e+06	3.68149e+06	3.57988e+06	484732	3.07313e+06	647197	3.20723e+06	4.66062e+06	3.6657e+06	0.588262
Cm148	452042	458536	812571	702525	714794	791317	960308	828618	404240	434174	515067	468513	1.05828e+06	652463	413691	1.06854e+06	377843	859207	0.35106
Cm149	277189	328558	247581	864377	510874	374765	5.75335e+06	2.28974e+06	1.4363e+06	5.70321e+06	8.75727e+06	9.34199e+06	695163	871776	318749	3.87094e+06	9.68961e+06	9.03973e+06	1.09129
Cm150	6.83467e+06	3.22628e+06	4.3619e+06	4.32168e+06	3.35722e+06	3.87804e+06	5.10436e+06	5.34382e+06	4.55415e+06	5.40686e+06	5.76159e+06	3.96261e+06	1.11876e+07	4.95979e+06	6.42448e+06	6.28568e+06	3.97339e+06	5.12257e+06	0.346081
Cm151	1.11776e+06	1.36669e+06	1.38654e+06	2.98476e+06	3.63231e+06	2.52212e+06	3.43456e+07	1.57102e+07	1.88892e+07	6.18207e+06	3.69027e+06	3.89448e+06	9.32015e+06	1.81059e+07	9.79993e+06	6.641e+06	5.33173e+06	2.34653e+07	0.984658
Cm152	915242	870237	528948	451352	741895	553036	664259	523155	1.04935e+06	430262	743278	456065	1.12645e+06	403762	946014	396540	555134	444086	0.360924
Cm153	235676	243280	234267	675933	217990	486336	1.3142e+06	360754	713370	730612	1.61663e+06	1.93497e+06	1.11647e+07	149545	2.9795e+06	6.13142e+06	1.22315e+06	8.20337e+06	1.46212
Cm154	3.75193e+06	5.55275e+06	4.99659e+06	5.52788e+06	5.15112e+06	3.65958e+06	4.90483e+06	4.40067e+06	3.79521e+06	4.24943e+06	6.26109e+06	4.06997e+06	3.99577e+06	4.01902e+06	4.72383e+06	2.77885e+06	3.41118e+06	3.09686e+06	0.21132
Cm155	1.26322e+07	8.38721e+06	5.9293e+06	6.50935e+06	6.61096e+06	1.47134e+07	1.95963e+06	2.32057e+06	4.48229e+06	5.37873e+06	3.03689e+06	2.05657e+06	2.66458e+06	2.62202e+06	3.46682e+06	3.4608e+06	3.61686e+06	2.88253e+06	0.699835
Cm156	2.64781e+06	2.90054e+06	1.57261e+06	1.60652e+06	2.56671e+06	3.27027e+06	1.44501e+06	2.97751e+06	2.04222e+06	1.09921e+06	3.34955e+06	3.11275e+06	1.19551e+06	3.09736e+06	4.11483e+06	1.26656e+06	2.40302e+06	1.33075e+06	0.390488
Cm157	2.24933e+07	2.27268e+07	2.9026e+07	3.21481e+07	2.88927e+07	2.3127e+07	3.11968e+07	2.9903e+07	3.13512e+07	2.45304e+07	2.54295e+07	2.58098e+07	2.72031e+07	2.51272e+07	2.97031e+07	2.97826e+07	3.10023e+07	2.72187e+07	0.11496
Cm158	675919	680587	623009	832082	674367	613065	711909	723891	810315	732648	789665	928360	916508	682322	854674	801293	1.11912e+06	893126	0.16489
Cm159	2.7743e+06	2.92332e+06	2.8679e+06	2.76967e+06	2.42281e+06	2.41421e+06	3.2233e+06	3.31085e+06	3.22299e+06	3.02244e+06	3.34289e+06	3.8008e+06	2.73253e+06	2.99005e+06	2.89273e+06	3.02257e+06	2.42253e+06	2.63439e+06	0.123458
Cm160	134164	448838	445571	377405	368839	375907	346292	320877	292293	2.29229e+06	1.72966e+06	1.42148e+06	616464	1.11102e+06	899417	1.28624e+06	1.02365e+06	1.21028e+06	0.727256
Cm161	2.59791e+06	2.55111e+06	2.72072e+06	3.83595e+06	4.38325e+06	4.58751e+06	4.36927e+07	2.36902e+07	2.33245e+07	4.44415e+06	2.56154e+06	2.585e+06	1.36052e+07	3.18251e+07	1.93991e+07	7.61941e+06	8.44648e+06	3.99683e+07	1.01715
Cm162	2.0995e+07	1.81729e+07	1.87925e+07	1.69891e+07	1.75251e+07	1.66496e+07	2.05088e+07	1.90403e+07	1.92237e+07	1.90945e+07	2.21362e+07	2.19866e+07	2.30949e+07	1.84526e+07	2.05193e+07	2.93944e+07	1.90361e+07	2.70684e+07	0.163443
Cm163	443920	1.15643e+06	1.09156e+06	386173	874088	1.10884e+06	916652	1.00904e+06	1.07077e+06	517466	691069	1.43037e+06	1.57852e+06	1.43536e+06	472854	416947	1.01098e+06	2.74501e+06	0.555339
Cm164	253557	245015	260410	212903	235607	225012	843844	215376	188076	190416	919965	948170	6.18737e+06	1.16839e+06	1.67084e+06	2.0398e+07	4.92999e+06	6.66744e+06	1.94083
Cm165	6.73624e+06	3.88751e+07	6.11588e+06	6.33585e+06	6.48123e+06	7.84351e+06	2.49411e+07	6.79464e+06	4.86969e+06	7.49936e+06	1.16274e+08	7.93131e+06	1.50661e+07	6.83342e+06	2.76699e+07	6.08168e+06	4.28032e+07	7.74353e+06	1.39865
Cm166	7.76374e+06	7.06311e+07	1.28729e+07	1.32223e+07	1.1915e+07	9.61889e+07	4.16528e+08	9.9407e+06	4.36679e+06	1.92168e+08	2.6836e+08	2.75789e+08	3.72437e+07	1.05781e+08	4.98843e+07	3.55477e+07	9.25719e+07	4.01989e+07	1.20658
Cm167	2.22926e+07	2.4062e+07	2.41402e+07	2.31771e+07	2.19261e+07	1.68564e+06	1.57534e+08	2.47868e+07	5.19547e+06	6.44249e+07	1.52852e+08	1.37355e+08	4.9446e+07	2.94976e+07	4.0443e+07	8.54567e+07	6.29445e+07	4.78383e+07	0.89774
Cm168	1.82815e+07	7.3234e+06	7.95741e+06	2.28444e+07	2.17258e+07	1.7702e+07	8.49643e+07	1.29658e+07	3.7387e+06	4.72863e+07	2.30944e+07	1.37204e+08	4.9227e+07	2.9198e+07	4.02419e+07	8.51815e+07	6.28101e+07	4.75649e+07	0.866161
Cm169	2.99287e+06	2.90471e+06	4.40223e+06	5.27365e+06	3.55099e+06	2.5589e+06	1.92091e+07	3.77212e+07	5.4739e+06	1.49687e+07	3.92686e+07	3.5877e+07	1.09485e+07	5.6165e+06	1.18109e+07	1.34873e+07	8.20161e+06	1.0255e+07	0.93974
Cm170	1.51794e+06	1.25131e+06	1.42136e+06	1.86614e+06	1.78277e+06	1.7699e+06	1.29932e+06	1.45452e+06	1.66146e+06	1.35841e+06	1.97542e+06	2.08484e+06	898395	716142	2.36287e+06	727651	1.35466e+06	2.05993e+06	0.302441
Cm171	8.59904e+06	7.89967e+06	1.0853e+07	1.29739e+07	9.64523e+06	8.01163e+06	7.98641e+06	8.22213e+06	1.23005e+07	9.42084e+06	8.00653e+06	8.57865e+06	7.22284e+06	7.45471e+06	8.61017e+06	1.06602e+07	9.52135e+06	8.45681e+06	0.177224
Cm172	2.92357e+06	2.85968e+06	3.01001e+06	3.51111e+06	3.05433e+06	3.5022e+06	2.30935e+07	1.5049e+07	1.15907e+07	6.41672e+06	5.39128e+06	5.28662e+06	9.47744e+06	8.99435e+06	8.3384e+06	2.39854e+07	4.21478e+07	2.7692e+07	0.957057
Cm173	5.50587e+06	7.78162e+06	7.71037e+06	5.88367e+06	6.65597e+06	5.81868e+06	8.6045e+06	9.4819e+06	8.94569e+06	7.05128e+06	8.85099e+06	7.9107e+06	6.61405e+06	8.00729e+06	7.07748e+06	7.01149e+06	7.39416e+06	6.81782e+06	0.151795
Cm174	1.19338e+07	8.70733e+06	9.32061e+06	8.52915e+06	8.44608e+06	1.02921e+07	1.40005e+07	1.07541e+07	1.01785e+07	1.34417e+07	1.42425e+07	1.39767e+07	2.10589e+07	1.49196e+07	1.67789e+07	2.40778e+07	1.55864e+07	1.4182e+07	0.319331
Cm175	558963	1.14398e+06	722611	614929	566030	514473	6.22045e+06	1.59559e+06	378610	1.6458e+06	4.83081e+06	5.04699e+06	9.13027e+06	505324	4.47064e+06	1.51298e+07	2.8983e+06	1.95259e+07	1.29492
Cm176	1.12738e+06	1.06397e+06	1.27692e+06	1.23577e+06	959479	853884	2.35102e+06	2.53873e+06	2.1544e+06	1.88733e+06	1.98421e+06	2.2662e+06	1.50376e+06	2.16842e+06	1.7904e+06	1.66892e+06	1.28792e+06	1.65157e+06	0.313229
Cm177	3.93321e+07	1.96397e+07	2.74891e+07	2.56677e+07	2.51969e+07	2.44687e+07	4.04068e+07	3.70359e+07	2.99838e+07	5.54557e+07	5.98755e+07	7.31387e+07	4.3596e+07	3.42243e+07	5.02857e+07	5.12247e+07	7.43163e+07	5.7355e+07	0.389511
Cm178	3.22516e+07	3.47531e+07	4.40065e+07	2.31358e+07	2.12681e+07	2.62476e+07	4.29843e+07	2.74974e+07	1.03464e+07	4.33053e+07	8.24744e+07	8.23187e+07	1.92888e+07	2.16723e+07	9.54795e+06	3.20224e+07	5.76727e+07	1.25822e+07	0.621659
Cm179	395435	295931	887321	769583	421297	280706	1.25715e+06	274081	233255	320763	943280	796134	1.19115e+06	523828	903320	2.38303e+06	793059	826088	0.693628
Cm180	1.22731e+06	786795	1.01462e+06	1.40761e+06	1.39891e+06	1.27158e+06	1.78889e+06	1.9459e+06	2.0896e+06	2.17496e+06	1.56075e+06	1.062e+06	2.56963e+06	979596	2.5437e+06	929269	1.58238e+06	597741	0.391107
Cm181	3.2344e+06	3.15287e+06	3.03617e+06	2.05091e+06	2.70934e+06	2.94757e+06	2.60121e+06	1.55829e+06	686338	1.42906e+06	7.4218e+06	7.08728e+06	2.77828e+07	4.4239e+06	2.54989e+07	6.98963e+06	2.04012e+06	1.25428e+07	1.21045
Cm182	2.62973e+06	3.05755e+06	3.07767e+06	1.86402e+06	1.7563e+06	2.45337e+06	7.2198e+06	3.54496e+06	1.41919e+06	4.57545e+06	9.37787e+06	8.65485e+06	1.07152e+06	2.41635e+06	606840	1.0159e+07	1.13426e+07	1.11651e+07	0.779641
Cm183	282631	290101	190563	158142	140542	158227	138578	162024	128182	185130	148298	189136	1.25094e+06	124302	1.09923e+06	1.25563e+06	127424	2.05328e+06	1.25429
Cm184	397741	390904	344339	290426	334701	239090	547878	362131	365678	414154	452747	435482	822572	367328	532347	2.85131e+06	2.30988e+06	2.81679e+06	1.10209
Cm185	4.30189e+06	4.61555e+06	4.47563e+06	5.118e+06	4.49629e+06	4.47403e+06	5.7153e+06	3.67303e+06	4.92548e+06	5.80996e+06	4.78953e+06	4.08856e+06	4.73526e+06	5.46133e+06	5.17916e+06	5.79115e+06	4.74586e+06	4.4429e+06	0.123392
Cm186	2.29747e+06	2.24019e+06	3.06839e+06	1.76178e+06	1.97713e+06	1.96825e+06	2.82614e+06	2.1141e+06	2.05453e+06	2.01349e+06	1.81012e+06	3.18676e+06	2.04382e+06	1.91848e+06	3.57368e+06	2.73164e+06	1.91754e+06	1.81e+06	0.235904
Cm187	1.4158e+08	1.58031e+08	1.32072e+08	1.57563e+08	1.88268e+08	7.67826e+07	1.9403e+08	1.28481e+08	1.63769e+08	1.70899e+08	1.54863e+08	1.78656e+08	1.24055e+08	2.00233e+08	1.25471e+08	1.2756e+08	2.18957e+08	1.71816e+08	0.219661
Cm188	1.74264e+06	1.87551e+06	1.69926e+06	2.06667e+06	2.04012e+06	2.04114e+06	1.75609e+06	1.71162e+06	2.04067e+06	2.01282e+06	1.69016e+06	2.02491e+06	1.4642e+06	1.94591e+06	1.96733e+06	2.04667e+06	1.76696e+06	2.04355e+06	0.093993
Cm189	9.8169e+07	1.26213e+08	1.08276e+08	1.2097e+08	1.09659e+08	1.021e+08	1.03093e+08	1.09655e+08	9.20175e+07	9.89576e+07	1.12276e+08	1.03821e+08	1.04888e+08	1.17821e+08	1.11264e+08	1.22797e+08	1.16293e+08	1.01133e+08	0.0854966
Cm190	5.75622e+07	5.48154e+07	8.19129e+07	5.27108e+07	5.6845e+07	5.94195e+07	5.48278e+07	6.30957e+07	4.2419e+07	7.43709e+07	5.95273e+07	4.92117e+07	1.10309e+08	5.89384e+07	8.12308e+07	1.01984e+08	5.48835e+07	7.96755e+07	0.275746
Cm191	6.91361e+07	7.28674e+07	3.33737e+07	2.34925e+07	2.91965e+07	5.76115e+07	6.1174e+07	5.59535e+07	3.49454e+07	2.98196e+07	3.2149e+07	1.65541e+07	3.20314e+07	3.76233e+07	3.38783e+07	3.51637e+07	5.34603e+07	5.94817e+07	0.38888
Cm192	2.03627e+07	2.18901e+07	2.13015e+07	2.16961e+07	2.2411e+07	2.4864e+07	2.65593e+07	2.20422e+07	2.39395e+07	2.18502e+07	2.25873e+07	2.30971e+07	2.75538e+07	2.25211e+07	2.22931e+07	2.30463e+07	3.13718e+07	2.21732e+07	0.11421
Cm193	6.57421e+06	7.43851e+06	6.78889e+06	6.54027e+06	4.73434e+06	5.81074e+06	6.98461e+06	6.16538e+06	6.65787e+06	6.76028e+06	6.79237e+06	5.93996e+06	6.03474e+06	6.33292e+06	7.54979e+06	7.44411e+06	7.79398e+06	5.96181e+06	0.113798
Cm194	1.97073e+06	1.85819e+06	2.08515e+06	851405	1.94711e+06	1.87666e+06	2.46334e+06	1.73623e+06	2.40638e+06	1.64607e+06	1.99663e+06	2.67049e+06	1.99184e+06	2.49122e+06	2.07874e+06	1.38703e+06	2.19162e+06	2.24304e+06	0.21444
Cm195	8.49729e+07	8.24655e+07	8.63827e+07	8.1547e+07	7.26026e+07	8.0869e+07	8.58158e+07	8.21264e+07	8.13245e+07	8.86926e+07	8.58569e+07	7.69078e+07	9.09911e+07	8.67252e+07	9.13641e+07	8.81551e+07	8.77359e+07	9.83108e+07	0.0678082
Cm196	5.39287e+07	6.81829e+07	7.35783e+07	4.96057e+07	5.10783e+07	5.05906e+07	5.14641e+07	4.99388e+07	6.09052e+07	7.28522e+07	6.45306e+07	6.29307e+07	4.67678e+07	6.17944e+07	5.06868e+07	6.57823e+07	5.35356e+07	6.00028e+07	0.145331
Cm197	1.01499e+08	8.28326e+07	6.67099e+07	6.69894e+06	3.19661e+06	1.63731e+06	1.5597e+08	1.86362e+08	7.54038e+07	4.32707e+08	4.07625e+08	3.1561e+08	3.56067e+07	9.28978e+07	6.3547e+07	8.38696e+06	7.7116e+07	1.44336e+07	1.13832
Cm198	1.71359e+07	1.71029e+07	2.14952e+07	7.49729e+06	8.17002e+06	8.64391e+06	3.04179e+06	4.84386e+06	2.81139e+06	7.03965e+06	5.72927e+06	5.31666e+06	242423	1.15266e+06	317082	416543	4.32988e+06	217105	0.983018
Cm199	1.59855e+06	2.22365e+06	1.36711e+06	929437	401501	934274	577123	887476	589343	824395	1.09455e+06	839603	84695.8	793440	183786	535755	1.92977e+06	43791.3	0.678814
Cm200	2.04415e+06	2.61012e+06	3.01208e+06	2.09674e+06	2.55432e+06	2.94488e+06	1.30161e+07	5.53507e+06	1.6833e+06	1.32485e+07	6.43653e+06	6.34503e+06	7.69374e+06	5.60595e+06	4.40533e+06	1.56123e+06	3.68516e+06	2.18163e+06	0.735818
Cm201	4.66865e+07	5.0398e+07	6.05887e+07	2.07408e+07	1.8497e+07	2.14053e+07	7.95421e+06	1.24529e+07	4.11353e+06	1.60726e+07	1.32154e+07	1.29684e+07	521312	2.96743e+06	509344	2.49485e+06	1.268e+07	547726	1.0595
Cm202	749090	1.97965e+06	1.53326e+06	2.3599e+06	1.19315e+06	1.58683e+06	2.56203e+07	1.47374e+06	225407	2.73282e+06	6.61302e+06	3.92337e+06	787456	1.2267e+06	679839	1.32373e+06	6.80675e+06	1.41926e+06	1.68805
Cm203	1.4078e+08	1.32723e+08	1.24698e+08	1.56836e+08	2.17088e+07	4.57348e+07	3.83293e+07	1.36325e+08	1.18371e+08	1.29239e+08	1.22676e+08	8.42233e+07	7.98709e+07	1.23285e+08	1.31717e+08	1.00941e+08	5.71987e+07	1.32462e+08	0.383822
Cm204	8.05995e+08	8.4461e+08	9.34042e+08	6.48998e+08	5.8155e+08	7.26322e+08	3.90313e+08	5.62199e+08	2.44903e+08	7.5335e+08	4.99465e+08	5.00148e+08	1.80368e+07	2.43009e+08	1.52021e+07	7.01826e+07	4.39672e+08	2.1816e+07	0.654683
Cm205	1.36512e+07	1.46598e+07	1.69555e+07	1.67791e+07	1.97154e+07	1.43664e+07	3.24923e+07	1.15157e+07	4.77624e+06	2.36662e+07	3.1042e+07	2.74459e+07	2.4791e+06	8.53948e+06	2.85092e+06	2.8132e+06	4.82227e+06	1.09326e+06	0.723128
Cm206	2.14749e+06	1.11847e+06	1.90905e+06	1.55682e+06	1.24016e+06	1.68939e+06	1.29795e+06	1.58761e+06	967531	1.62009e+06	1.46002e+06	1.25679e+06	728601	1.16913e+06	778535	355412	1.16642e+06	978526	0.343751
Cm207	1.09175e+07	1.27538e+07	1.73383e+07	1.21874e+07	1.54235e+07	1.42e+07	8.05856e+07	4.19991e+07	1.08728e+07	6.64477e+07	3.91103e+07	4.42559e+07	2.43446e+07	3.71072e+07	1.75066e+07	8.07428e+06	2.23592e+07	1.35183e+07	0.756987
Cm208	614984	1.07222e+06	938072	1.09417e+06	1.17328e+06	1.38735e+06	2.29919e+06	895624	1.33417e+06	760864	1.82265e+06	1.41959e+06	1.73856e+06	977350	1.35686e+06	2.01625e+06	2.07006e+06	1.39711e+06	0.350259
Cm209	1.46334e+07	8.84729e+06	1.63838e+07	1.85688e+07	8.50409e+06	1.76676e+07	2.13853e+07	1.88769e+07	1.8908e+07	2.56146e+07	8.57517e+06	9.24482e+06	2.47508e+07	1.30215e+07	1.71046e+07	1.95811e+07	7.63825e+06	2.20294e+07	0.355502
Cm210	4.74896e+07	4.83323e+07	4.45545e+07	4.36479e+07	4.09577e+07	4.31691e+07	5.39247e+07	5.25033e+07	5.25082e+07	5.37862e+07	5.02531e+07	5.74359e+07	4.8867e+07	5.05968e+07	4.7551e+07	4.76401e+07	5.20112e+07	4.38596e+07	0.0910063
Cm211	2.63593e+06	3.61891e+06	2.73914e+06	2.07471e+06	2.49116e+06	2.49617e+06	3.33501e+06	2.56899e+06	2.74487e+06	2.54829e+06	2.53308e+06	2.74728e+06	2.79849e+06	2.26319e+06	2.89435e+06	2.59189e+06	2.54614e+06	3.07425e+06	0.133406
Cm212	2.48037e+08	2.49753e+08	2.45491e+08	2.58924e+08	2.58503e+08	2.97472e+08	2.63267e+08	2.73022e+08	2.43304e+08	2.56452e+08	2.81875e+08	2.99779e+08	2.30692e+08	2.69441e+08	2.65175e+08	2.36242e+08	2.94453e+08	2.60651e+08	0.0770254
Cm213	883364	285211	848815	760343	256350	874465	1.06177e+06	289601	922268	827124	982001	1.08645e+06	834080	918207	802566	691427	308154	733429	0.365294
Cm214	9.12442e+06	9.73213e+06	8.59409e+06	9.4496e+06	1.008e+07	9.88332e+06	1.37736e+07	1.02364e+07	7.2009e+06	1.14837e+07	1.05041e+07	1.0658e+07	1.04629e+07	1.16979e+07	9.3812e+06	1.0235e+07	9.44193e+06	9.51149e+06	0.136369
Cm215	5.72231e+07	5.58569e+07	4.37964e+07	5.87049e+07	6.28441e+07	5.3112e+07	6.60649e+07	6.34636e+07	6.49253e+07	5.5324e+07	4.86601e+07	6.54449e+07	5.62832e+07	6.39947e+07	5.14004e+07	5.73391e+07	6.41745e+07	7.19982e+07	0.119942
Cm216	9.66167e+06	5.40253e+06	7.65928e+06	6.38443e+06	9.59623e+06	5.49614e+06	6.20306e+06	4.45783e+06	1.96675e+06	6.62625e+06	6.19296e+06	1.13434e+06	4.54348e+06	733390	320663	5.64722e+06	4.89441e+06	883703	0.587499
Cm217	1.2409e+07	9.56967e+06	8.24028e+06	2.22934e+07	5.18783e+07	3.25298e+07	9.08444e+07	1.46136e+08	1.40265e+08	8.44824e+07	9.99091e+06	1.02351e+07	1.08979e+06	6.25215e+07	303010	3.21872e+06	2.27058e+07	2.88466e+06	1.18799
Cm218	3.53164e+07	2.97648e+07	2.34121e+07	3.59031e+07	8.09862e+07	5.36761e+07	4.07359e+07	6.27722e+07	5.43865e+07	4.22567e+07	3.21154e+06	2.8851e+06	1.66101e+06	2.1456e+07	703107	1.94345e+06	8.37431e+06	2.89862e+06	0.88194

## Sheet: Table S3
Table S3. Statistics of differential accumulation of metabolites.
YD_GD	Log2（FlodChange）	VIP			HT_GD	Log2（FlodChange）	VIP			HT_YD	Log2（FlodChange）	VIP
Cm103	3.03754	1.78703			Cm103	3.75144	1.68746			Cm034	-0.874618	1.86558
Cm035	2.00009	1.78095			Cm035	1.78966	1.67295			Cm003	0.731112	1.84594
Cm097	-0.263718	1.77723			Cm003	1.40222	1.64402			Cm009	1.95673	1.80222
Cm142	1.46322	1.72355			Cm205	2.08874	1.62183			Cm008	1.21093	1.77987
Cm176	-1.01619	1.71844			Cm043	2.27823	1.62144			Cm015	0.951194	1.77022
Cm072	0.262618	1.69757			Cm115	-1.71357	1.59777			Cm026	0.94987	1.7587
Cm008	-0.711712	1.66709			Cm090	0.982779	1.59466			Cm033	1.79749	1.68023
Cm043	1.31914	1.60904			Cm099	-0.453893	1.58782			Cm011	-1.37923	1.63575
Cm003	0.671108	1.59681			Cm135	-0.34194	1.58461			Cm018	1.32795	1.61941
Cm210	-0.25688	1.58894			Cm204	2.49089	1.57854			Cm029	1.44378	1.5627
Cm033	4.90865	1.58126			Cm139	-2.04506	1.57278			Cm159	0.255054	1.56075
Cm119	1.26279	1.56383			Cm009	2.86905	1.56605			Cm025	1.46027	1.5591
Cm134	-0.471843	1.54887			Cm037	0.947117	1.56491			Cm119	-0.376901	1.55174
Cm037	0.681202	1.54596			Cm160	-1.51507	1.53416			Cm198	2.10821	1.54705
Cm042	0.659444	1.53998			Cm033	6.70614	1.52463			Cm205	2.53461	1.527
Cm010	-0.88883	1.53261			Cm025	1.32376	1.50467			Cm090	0.732415	1.52411
Cm115	-1.87344	1.52576			Cm169	-1.47604	1.48827			Cm204	1.86862	1.50535
Cm138	-1.93649	1.51098			Cm097	-0.185064	1.48287			Cm043	0.959097	1.48402
Cm146	-0.466279	1.49312			Cm118	1.30186	1.48212			Cm137	-0.508396	1.48323
Cm099	-0.485616	1.4821			Cm011	-1.68345	1.46085			Cm129	1.92399	1.47361
Cm015	-0.493542	1.48206			Cm198	3.58383	1.45861			Cm197	2.43016	1.47303
Cm159	-0.300937	1.47377			Cm125	2.31528	1.45549			Cm176	0.388352	1.4456
Cm006	0.522133	1.43789			Cm174	-0.897437	1.4457			Cm210	0.141259	1.43913
Cm012	-0.752072	1.43727			Cm056	-1.76006	1.44168			Cm206	0.66185	1.43442
Cm029	-1.49296	1.42934			Cm176	-0.627835	1.4394			Cm042	-1.10917	1.43356
Cm118	1.29254	1.42799			Cm002	1.05874	1.4328			Cm075	-0.35948	1.4296
Cm057	0.480749	1.42446			Cm065	-1.98276	1.41963			Cm173	0.24438	1.42891
Cm149	-3.6763	1.41013			Cm134	-0.371366	1.40387			Cm074	-0.414558	1.41285
Cm005	0.821493	1.39824			Cm201	3.46864	1.40362			Cm139	-0.82728	1.40744
Cm169	-2.81432	1.38522			Cm168	-1.71317	1.40299			Cm116	-2.04883	1.40253
Cm155	1.51	1.37012			Cm076	-0.813136	1.39499			Cm079	-1.67825	1.39005
Cm173	-0.369517	1.35777			Cm031	-2.29075	1.38446			Cm072	-1.30093	1.38393
Cm197	-2.58334	1.35297			Cm051	1.03232	1.38082			Cm096	1.19129	1.38092
Cm174	-0.420483	1.35009			Cm119	0.885887	1.37506			Cm201	1.75965	1.37371
Cm198	1.47562	1.34291			Cm055	1.67683	1.37499			Cm031	-1.23039	1.36553
Cm009	0.912312	1.34236			Cm059	1.01488	1.36941			Cm081	-2.14092	1.3597
Cm098	-3.24306	1.33976			Cm080	-1.54951	1.36811			Cm082	-3.66241	1.35644
Cm065	-0.917576	1.33779			Cm044	4.09665	1.36356			Cm183	-2.63531	1.34728
Cm180	-0.579792	1.33535			Cm177	-0.942765	1.36038			Cm065	-1.06518	1.34671
Cm139	-1.21778	1.33315			Cm143	-3.27625	1.3599			Cm064	-1.64761	1.34477
Cm131	-3.73114	1.32891			Cm060	-0.764621	1.35822			Cm195	-0.117686	1.34347
Cm201	1.709	1.32818			Cm155	1.54963	1.35747			Cm126	-1.59618	1.33646
Cm207	-1.77412	1.32262			Cm218	2.80626	1.35635			Cm174	-0.476954	1.32465
Cm031	-1.06036	1.31613			Cm216	1.37658	1.34569			Cm063	-1.60168	1.32224
Cm026	-0.765705	1.30049			Cm167	-1.42821	1.34368			Cm143	-1.45421	1.32149
Cm143	-1.82204	1.29186			Cm206	0.90022	1.30683			Cm039	-5.9331	1.31756
Cm177	-0.870932	1.27918			Cm018	0.647372	1.30434			Cm058	-1.78352	1.30972
Cm204	0.622274	1.26437			Cm151	-2.4816	1.29384			Cm005	-1.17329	1.30599
Cm153	-1.6719	1.25245			Cm138	-1.57798	1.28204			Cm169	1.33828	1.29693
Cm096	-1.06905	1.24388			Cm010	-1.12423	1.27883			Cm014	1.39768	1.28878
Cm129	-1.08385	1.24168			Cm195	-0.152341	1.27461			Cm142	-2.0203	1.28854
Cm051	0.684896	1.23747			Cm006	0.503326	1.2683			Cm049	0.419189	1.28646
Cm175	-2.25847	1.22803			Cm081	-2.90854	1.25589			Cm017	0.74958	1.27954
Cm059	0.682912	1.22457			Cm161	-2.54732	1.25435			Cm218	2.47736	1.26413
Cm109	0.223227	1.21425			Cm078	-0.959583	1.24845			Cm094	0.473117	1.24646
Cm172	-1.82505	1.21395			Cm063	-2.08096	1.23296			Cm207	1.20458	1.24571
Cm130	-1.61907	1.21106			Cm057	0.892946	1.22381			Cm128	-1.38679	1.24274
Cm030	1.11797	1.20299			Cm108	-0.202555	1.22149			Cm055	0.915599	1.23959
Cm071	-1.19941	1.20041			Cm058	-2.09234	1.21011			Cm184	-1.91173	1.2327
Cm167	-2.20868	1.19892			Cm145	-3.50661	1.20561			Cm044	3.17868	1.23261
Cm135	-0.268079	1.19422			Cm123	-1.28866	1.20307			Cm130	1.46188	1.22943
Cm182	-1.2294	1.19413			Cm172	-2.67718	1.20122			Cm113	-3.43607	1.2237
Cm200	-1.59994	1.19226			Cm019	0.822645	1.20015			Cm217	2.37789	1.22226
Cm217	-1.81556	1.18705			Cm020	1.00062	1.19096			Cm123	-1.04873	1.22179
Cm184	-0.368313	1.18591			Cm082	-5.76843	1.18617			Cm134	0.100477	1.22119
Cm018	-0.680578	1.16428			Cm064	-1.60687	1.18297			Cm027	-2.76176	1.22102
Cm062	-0.166164	1.15892			Cm079	-1.68648	1.18115			Cm190	-0.503876	1.2176
Cm040	-0.133048	1.15551			Cm100	-0.471653	1.18017			Cm048	-3.77893	1.2163
Cm145	-1.6612	1.15493			Cm158	-0.361711	1.16651			Cm086	-1.14562	1.19735
Cm032	-1.72197	1.15067			Cm184	-2.28004	1.16371			Cm153	-2.16194	1.19402
Cm094	-0.465855	1.15066			Cm175	-3.648	1.144			Cm145	-1.84541	1.19389
Cm162	-0.160791	1.13799			Cm015	0.457651	1.14257			Cm164	-3.63331	1.18906
Cm080	-1.01253	1.13618			Cm208	-0.605655	1.13723			Cm097	0.0786531	1.18087
Cm166	-2.45682	1.13017			Cm128	-1.86473	1.13159			Cm131	1.73373	1.16386
Cm141	-0.36656	1.12806			Cm116	-1.64902	1.12705			Cm052	-1.07366	1.16374
Cm055	0.76123	1.12776			Cm153	-3.83384	1.12665			Cm056	-0.802298	1.16097
Cm151	-2.66845	1.11468			Cm093	-1.8599	1.11507			Cm189	-0.121319	1.15326
Cm216	0.73365	1.10645			Cm162	-0.334148	1.11297			Cm007	-0.269622	1.13263
Cm147	-0.928166	1.10526			Cm183	-2.27623	1.1126			Cm028	-1.28037	1.12725
Cm024	0.161151	1.09906			Cm072	-1.03831	1.10982			Cm073	0.424398	1.12616
Cm101	-0.124013	1.07155			Cm039	-5.60085	1.10917			Cm020	0.426724	1.10919
Cm136	1.29592	1.06852			Cm052	-1.25283	1.09527			Cm070	-1.47083	1.10145
Cm034	0.605131	1.06279			Cm070	-2.04578	1.08896			Cm181	-1.93145	1.10003
Cm047	-1.66595	1.06201			Cm077	-1.2081	1.0817			Cm125	1.86405	1.08808
Cm164	-1.20648	1.05465			Cm164	-4.83979	1.07584			Cm095	1.84377	1.08217
Cm049	-0.264645	1.05222			Cm210	-0.11562	1.06485			Cm062	0.148137	1.0706
Cm045	0.587423	1.04817			Cm068	-1.33632	1.06059			Cm154	0.329732	1.06888
Cm092	-0.266519	1.04769			Cm113	-4.61202	1.05924			Cm002	0.627703	1.06741
Cm158	-0.196393	1.01986			Cm154	0.37885	1.05629			Cm076	-0.445894	1.06107
Cm128	-0.47793	1.01125			Cm028	-1.45012	1.0485			Cm166	1.69201	1.05839
Cm014	-1.01991	1.00985			Cm047	-1.22983	1.03747			Cm019	0.357076	1.05688
Cm093	-1.06481	1.00695			Cm104	-0.930284	1.03735			Cm110	-1.33214	1.05334
Cm056	-0.957759	1.00441			Cm117	-0.308388	1.02748			Cm175	-1.38952	1.05056
Cm126	0.633001	1.00091			Cm144	-1.17302	1.02259			Cm146	0.264247	1.04529
Cm161	-2.27823	0.988563			Cm207	-0.569545	1.02095			Cm032	1.26097	1.01637
Cm160	-1.5739	0.986446			Cm048	-3.85203	1.0206			Cm162	-0.173357	0.996592
Cm054	-1.09811	0.98549			Cm181	-2.21029	1.01914			Cm103	0.713896	0.975437
Cm117	-0.270864	0.981168			Cm054	-0.851235	1.01742			Cm041	-1.46177	0.969367
Cm020	0.573895	0.974539			Cm120	-1.1564	1.00799			Cm061	0.760726	0.962293
Cm068	-0.52021	0.970449			Cm022	0.766717	1.00581			Cm037	0.265916	0.959748
Cm066	-1.10383	0.956341			Cm179	-1.118	1.00425			Cm068	-0.816114	0.958599
Cm104	-0.826388	0.93905			Cm098	-2.48974	0.97918			Cm200	0.880322	0.952118
Cm113	-1.17594	0.93518			Cm190	-0.42296	0.972582			Cm179	-0.791602	0.931496
Cm019	0.465569	0.931892			Cm041	-1.7422	0.964545			Cm178	0.919188	0.92027
Cm144	-1.32751	0.926354			Cm149	-3.23352	0.960914			Cm084	0.614904	0.902785
Cm168	-1.69017	0.904431			Cm008	0.499221	0.959046			Cm022	0.215132	0.894465
Cm082	-2.10602	0.901827			Cm086	-0.931044	0.958377			Cm057	0.412197	0.885939
Cm022	0.551585	0.901245			Cm200	-0.719614	0.956009			Cm021	-1.0693	0.885434
Cm036	0.808384	0.893718			Cm126	-0.963183	0.955			Cm013	1.71876	0.884474
Cm063	-0.479276	0.893088			Cm092	-0.371882	0.951673			Cm093	-0.795092	0.882016
Cm084	-0.702121	0.891682			Cm131	-1.99741	0.944977			Cm051	0.347428	0.88073
Cm039	0.332247	0.86942			Cm185	-0.14351	0.941137			Cm136	-0.340266	0.876093
Cm076	-0.367242	0.868977			Cm122	-0.559444	0.929291			Cm004	-0.771928	0.865441
Cm100	-0.304717	0.864233			Cm024	0.246808	0.916343			Cm080	-0.536982	0.85688
Cm178	-0.669441	0.860076			Cm074	-0.285865	0.915811			Cm059	0.331964	0.85157
Cm090	0.250364	0.859948			Cm110	-1.45842	0.912083			Cm035	-0.210429	0.848199
Cm199	0.631333	0.855949			Cm075	-0.251153	0.90178			Cm012	0.343828	0.844955
Cm007	0.199388	0.848012			Cm214	-0.0949148	0.884			Cm060	-0.37211	0.836959
Cm044	0.917965	0.837051			Cm136	0.955655	0.877231			Cm140	0.697055	0.818818
Cm202	-2.11006	0.824246			Cm012	-0.408244	0.875334			Cm172	-0.852133	0.818335
Cm208	-0.442118	0.822432			Cm071	-1.25643	0.870639			Cm158	-0.165318	0.815627
Cm183	0.359078	0.821511			Cm027	-2.68776	0.870084			Cm053	0.0613131	0.799769
Cm205	-0.445869	0.813879			Cm111	-1.97646	0.8686			Cm078	-0.451416	0.796504
Cm060	-0.392511	0.813418			Cm112	-1.97646	0.8686			Cm077	-0.63131	0.785775
Cm194	-0.286911	0.807178			Cm182	-1.30883	0.866874			Cm187	0.0333049	0.781349
Cm061	-0.537749	0.802498			Cm042	-0.44973	0.855195			Cm167	0.780471	0.780839
Cm108	-0.14636	0.799186			Cm150	-0.546845	0.818638			Cm030	-0.513008	0.778385
Cm078	-0.508168	0.789603			Cm095	1.31573	0.812707			Cm088	-0.201274	0.771007
Cm073	-0.314116	0.789338			Cm036	0.743137	0.810377			Cm212	0.055494	0.767447
Cm067	-0.704592	0.789298			Cm141	-0.27365	0.806064			Cm111	-1.13273	0.756222
Cm081	-0.767623	0.78722			Cm199	1.06169	0.802172			Cm112	-1.13273	0.756222
Cm050	-0.227362	0.786042			Cm013	2.23891	0.796775			Cm150	-0.332872	0.755754
Cm069	-0.374676	0.781414			Cm192	-0.168649	0.796558			Cm216	0.642931	0.741772
Cm002	0.431035	0.778766			Cm021	-0.995769	0.792148			Cm066	0.847553	0.737987
Cm189	0.102343	0.777038			Cm129	0.840139	0.787293			Cm038	0.0342599	0.735467
Cm083	-1.2378	0.767705			Cm166	-0.764809	0.774633			Cm085	3.12994	0.719855
Cm125	0.451236	0.765832			Cm142	-0.557083	0.752074			Cm133	0.038872	0.712762
Cm122	-0.393995	0.764062			Cm194	-0.225817	0.746815			Cm141	0.0929097	0.709246
Cm214	-0.167332	0.762038			Cm030	0.604966	0.729962			Cm016	-0.0311362	0.70127
Cm215	-0.134303	0.758913			Cm034	-0.269487	0.722713			Cm202	1.72903	0.697866
Cm052	-0.179172	0.746536			Cm017	0.431757	0.7203			Cm067	0.629558	0.696379
Cm105	0.110175	0.744122			Cm215	-0.139476	0.71603			Cm199	0.430361	0.693819
Cm121	-0.368976	0.742962			Cm146	-0.202032	0.712728			Cm069	0.550209	0.688289
Cm088	0.235345	0.730717			Cm173	-0.125137	0.705252			Cm148	-0.294949	0.683421
Cm192	-0.0799357	0.71722			Cm040	-0.0744366	0.691306			Cm098	0.753321	0.678659
Cm111	-0.843726	0.707042			Cm101	-0.074756	0.68908			Cm127	-0.342775	0.674283
Cm112	-0.843726	0.707042			Cm089	0.534822	0.672904			Cm211	0.0273311	0.658941
Cm206	0.23837	0.703277			Cm147	-0.775258	0.67099			Cm101	0.049257	0.658526
Cm187	-0.213712	0.702464			Cm171	0.159158	0.6572			Cm109	-0.303092	0.655065
Cm077	-0.576786	0.70078			Cm001	-0.804699	0.639658			Cm120	-0.532095	0.648151
Cm086	0.214579	0.698641			Cm032	-0.460996	0.626372			Cm171	0.0701968	0.613744
Cm213	-0.403313	0.689588			Cm137	-0.220052	0.624022			Cm170	0.276359	0.608907
Cm001	-0.503914	0.669552			Cm127	-0.409747	0.610354			Cm213	0.269688	0.602569
Cm120	-0.624305	0.664803			Cm163	-0.597859	0.592914			Cm138	0.358511	0.591929
Cm179	-0.326394	0.65889			Cm083	-1.27422	0.591288			Cm117	-0.0375242	0.585223
Cm102	0.12521	0.656676			Cm046	0.304143	0.586536			Cm192	-0.0887135	0.584307
Cm123	-0.239928	0.652901			Cm217	0.562331	0.582432			Cm100	-0.166936	0.58246
Cm089	0.478254	0.649303			Cm045	0.364492	0.578786			Cm163	-0.442774	0.566926
Cm140	-0.54469	0.639028			Cm209	-0.299513	0.575148			Cm010	-0.235398	0.565646
Cm137	0.288344	0.63786			Cm157	-0.102151	0.554873			Cm024	0.0856567	0.543503
Cm058	-0.308821	0.627879			Cm193	-0.118046	0.550091			Cm135	-0.0738603	0.543129
Cm150	-0.213973	0.619326			Cm016	0.142131	0.545942			Cm209	-0.0212293	0.535048
Cm209	-0.278284	0.610706			Cm180	-0.372792	0.526872			Cm196	0.0990118	0.528953
Cm070	-0.57495	0.610264			Cm050	-0.301704	0.524397			Cm107	-0.124833	0.52256
Cm011	-0.304215	0.609004			Cm121	-0.20095	0.522656			Cm157	-0.015494	0.514664
Cm116	0.399811	0.594541			Cm005	-0.351793	0.521333			Cm115	0.159866	0.505937
Cm041	-0.280424	0.580387			Cm061	0.222977	0.519656			Cm194	0.0610934	0.493545
Cm114	-1.31685	0.571679			Cm053	0.0573143	0.518123			Cm193	-0.0652006	0.487235
Cm017	-0.317823	0.570591			Cm187	-0.180407	0.515956			Cm208	-0.163536	0.483275
Cm181	-0.27884	0.561819			Cm007	-0.0702338	0.513697			Cm114	0.836489	0.477646
Cm218	0.328899	0.552672			Cm004	-0.486179	0.498989			Cm040	0.0586114	0.475145
Cm165	-1.2173	0.544573			Cm094	0.00726205	0.498589			Cm214	0.0724176	0.470037
Cm046	0.240045	0.544287			Cm084	-0.0872165	0.497057			Cm102	-0.145354	0.459248
Cm075	0.108328	0.543699			Cm114	-0.480356	0.491337			Cm036	-0.065247	0.451177
Cm085	-1.3942	0.517362			Cm140	0.152366	0.486841			Cm047	0.436121	0.445488
Cm212	-0.054079	0.515804			Cm038	0.0929543	0.484847			Cm092	-0.105363	0.437295
Cm127	-0.0669718	0.51305			Cm073	0.110282	0.478721			Cm180	0.206999	0.434119
Cm095	-0.52804	0.493075			Cm156	0.119354	0.476936			Cm091	0.194475	0.424146
Cm157	-0.0866569	0.490759			Cm049	0.154543	0.474785			Cm152	-0.00209334	0.415407
Cm016	0.173268	0.482758			Cm085	1.73575	0.453922			Cm149	0.44278	0.414384
Cm191	0.309023	0.477597			Cm124	-0.00226449	0.452493			Cm156	0.0650313	0.40706
Cm074	0.128693	0.472542			Cm026	0.184165	0.44304			Cm121	0.168027	0.402329
Cm133	-0.0431014	0.438044			Cm170	0.243034	0.441387			Cm045	-0.222931	0.398967
Cm124	-0.0710114	0.437529			Cm066	-0.256278	0.431581			Cm050	-0.0743418	0.390104
Cm186	-0.0730976	0.437428			Cm148	-0.172131	0.428931			Cm087	-0.0569197	0.389176
Cm028	-0.169752	0.432835			Cm069	0.175533	0.424098			Cm023	0.106511	0.377716
Cm195	-0.0346542	0.421596			Cm105	0.0739933	0.421526			Cm185	-0.0658199	0.357236
Cm171	0.0889616	0.408271			Cm067	-0.0750338	0.412791			Cm006	-0.0188065	0.342523
Cm025	-0.136518	0.395735			Cm165	-0.552936	0.382194			Cm165	0.664366	0.339585
Cm185	-0.0776904	0.395073			Cm197	-0.153181	0.38072			Cm118	0.00932731	0.332211
Cm027	0.0739963	0.39365			Cm109	-0.0798657	0.379746			Cm147	0.152909	0.329813
Cm091	-0.169868	0.376831			Cm178	0.249747	0.367252			Cm160	0.0588259	0.321627
Cm079	-0.00822515	0.373709			Cm159	-0.0458826	0.364513			Cm054	0.246877	0.313055
Cm148	0.122818	0.368903			Cm130	-0.157193	0.35221			Cm122	-0.165449	0.310319
Cm107	0.0412087	0.358714			Cm023	0.153265	0.347581			Cm001	-0.300785	0.309311
Cm188	0.0291151	0.349815			Cm062	-0.018027	0.341234			Cm106	0.0199041	0.307796
Cm154	0.0491174	0.343713			Cm088	0.0340715	0.325052			Cm105	-0.0361818	0.295399
Cm038	0.0586944	0.330557			Cm014	0.377769	0.322032			Cm099	0.0317231	0.294995
Cm196	-0.0636767	0.32928			Cm191	0.183035	0.310888			Cm186	0.00102889	0.293569
Cm013	0.520153	0.328907			Cm107	-0.0836242	0.307743			Cm177	-0.0718323	0.284048
Cm193	-0.0528452	0.328165			Cm212	0.001415	0.282594			Cm046	0.0640973	0.276233
Cm087	-0.129461	0.313255			Cm213	-0.133625	0.275975			Cm108	-0.0561954	0.26917
Cm190	0.0809151	0.308786			Cm102	-0.0201443	0.273855			Cm191	-0.125989	0.260938
Cm211	-0.0373857	0.294969			Cm087	-0.18638	0.266313			Cm083	-0.0364177	0.259887
Cm021	0.0735321	0.290635			Cm202	-0.381023	0.258757			Cm161	-0.269084	0.24704
Cm163	-0.155085	0.284872			Cm096	0.122243	0.254806			Cm151	0.186853	0.239226
Cm110	-0.126275	0.275568			Cm133	-0.0042294	0.22368			Cm132	0.0303547	0.200351
Cm106	0.0270075	0.24582			Cm186	-0.0720687	0.220437			Cm124	0.0687469	0.171465
Cm004	0.285748	0.241503			Cm196	0.0353352	0.212833			Cm144	0.154486	0.165858
Cm203	-0.0154073	0.23312			Cm211	-0.0100546	0.196518			Cm089	0.0565688	0.159113
Cm048	-0.0730969	0.220499			Cm106	0.0469116	0.195475			Cm104	-0.103896	0.158349
Cm132	0.00500872	0.214806			Cm188	0.029328	0.186883			Cm071	-0.0570239	0.133366
Cm053	-0.00399882	0.205914			Cm189	-0.018976	0.153337			Cm215	-0.00517384	0.125321
Cm170	-0.033325	0.204095			Cm029	-0.0491825	0.147573			Cm155	0.0396221	0.111859
Cm156	0.0543223	0.200389			Cm132	0.0353635	0.145326			Cm182	-0.0794306	0.102652
Cm023	0.0467541	0.197017			Cm152	0.0686585	0.118368			Cm203	0.00848608	0.053892
Cm152	0.0707518	0.17278			Cm091	0.0246065	0.072364			Cm188	0.000212911	0.0494688
Cm064	0.0407385	0.143162			Cm203	-0.00692118	0.0321343			Cm168	-0.0230019	0.0321996

## Sheet: Table S4
Table S4. Quality control information for RNA-seq data.
Sample	Reads	Q20	Q30
HT_2_6_1	R1	0.977029	0.936284
HT_2_6_1	R2	0.973598	0.925306
HT_2_6_2	R1	0.977093	0.936516
HT_2_6_2	R2	0.971451	0.920715
HT_2_6_3	R1	0.977125	0.93678
HT_2_6_3	R2	0.96953	0.916432
HT_3_6_1	R1	0.97756	0.937467
HT_3_6_1	R2	0.972177	0.922105
HT_3_6_2	R1	0.977024	0.936429
HT_3_6_2	R2	0.971714	0.921278
HT_3_6_3	R1	0.977171	0.936838
HT_3_6_3	R2	0.971578	0.921328
YD_1_6_1	R1	0.977502	0.937173
YD_1_6_1	R2	0.972481	0.92261
YD_1_6_2	R1	0.977517	0.937147
YD_1_6_2	R2	0.970679	0.918599
YD_1_6_3	R1	0.977873	0.937746
YD_1_6_3	R2	0.974095	0.926016
YD_3_6_1	R1	0.977324	0.936694
YD_3_6_1	R2	0.967953	0.912526
YD_3_6_2	R1	0.977435	0.937264
YD_3_6_2	R2	0.972055	0.921899
YD_3_6_3	R1	0.977931	0.938047
YD_3_6_3	R2	0.972091	0.921913
GD_1_6_1	R1	0.97791	0.93791
GD_1_6_1	R2	0.972609	0.923113
GD_1_6_2	R1	0.978002	0.937928
GD_1_6_2	R2	0.97336	0.924357
GD_1_6_3	R1	0.97776	0.937344
GD_1_6_3	R2	0.971783	0.920828
GD_2_6_1	R1	0.977744	0.937316
GD_2_6_1	R2	0.969868	0.916566
GD_2_6_2	R1	0.977436	0.936863
GD_2_6_2	R2	0.973054	0.923737
GD_2_6_3	R1	0.977882	0.937846
GD_2_6_3	R2	0.968994	0.914414

## Sheet: Table S5
Table S5. TPM value for each gene in RNA-seq data.
Gene	HT_2_6_1	HT_2_6_2	HT_2_6_3	HT_3_6_1	HT_3_6_2	HT_3_6_3	YD_1_6_1	YD_1_6_2	YD_1_6_3	YD_3_6_1	YD_3_6_2	YD_3_6_3	GD_1_6_1	GD_1_6_2	GD_1_6_3	GD_2_6_1	GD_2_6_2	GD_2_6_3
AZ06G0138630	2.1304	1.88946	1.64245	1.50838	1.1629	1.76811	2.87249	6.43895	16.5238	6.05244	2.75706	1.30109	7.74663	9.93251	8.96458	23.0701	23.1658	21.0838
AZ08G0177430	20.0137	14.6577	16.0189	11.0414	10.3179	17.123	10.8145	13.1632	22.3974	16.6562	25.3011	18.7758	11.2597	9.31644	10.4771	6.55283	9.25004	6.0215
AZ14G0253820	4.39164	0.682969	0	3.00268	5.96692	0.87517	0.405918	0.613332	1.17989	2.34443	0.206262	0	1.96317	1.3428	1.31693	1.68656	0.228293	1.02346
AZ03G0051720	1.74292	1.55697	0.926671	2.40241	1.12686	2.11024	1.42365	2.54548	1.73803	2.09674	1.2298	1.41772	2.02735	2.04079	1.5396	3.63361	3.28278	3.26646
AZ04G0093050	0.325965	0.834739	1.08918	0.635181	0.453109	1.29592	0.686938	1.03795	0.865254	0.66125	1.2217	0.720081	0.430668	0.126246	0.928607	0.339783	0.0643902	0.288668
AZ01G0012020	395.996	231.58	281.527	269.714	287.916	293.511	521.499	404.679	341.834	367.117	401.229	331.534	389.529	356.824	404.04	180.593	236.648	210.551
AZ07G0150710	3.67024	2.04566	1.92637	3.18786	1.92096	1.88522	3.44762	4.73112	7.2037	4.67503	3.42755	0.995148	6.20241	6.22587	5.88981	6.58399	5.36731	6.02185
AZ09G0189670	72.5842	51.5356	62.275	70.5549	69.0511	48.1533	90.3813	84.6147	84.0863	88.9895	82.6944	73.6612	97.9688	103.756	95.5676	105.595	102.707	95.9504
AZ07G0152100	12.4301	4.08095	7.74206	11.9846	17.2272	6.61847	7.73123	15.3466	11.1041	11.2945	9.93685	10.4878	19.7953	23.8202	15.4923	25.1043	24.2984	25.9143
AZ12G0229980	55.5119	30.0506	33.5351	34.5777	46.4923	24.0672	95.4414	72.9013	48.6705	61.6781	70.7134	49.5356	63.5851	65.6479	72.4314	78.8467	73.6624	66.6101
AZ04G0083040	0	0	0.523243	0	0	0	0	0.789502	0	0	0	0	0	0	0.847601	0.310143	0.293866	0
AZ14G0254300	11.9153	2.77094	3.3469	14.1084	16.1028	10.3389	16.4205	26.2015	19.0919	21.9891	7.97464	13.0999	34.9835	33.0085	33.4727	27.7734	24.0275	27.5522
AZ08G0170890	0	0	0	0	0	0	0	0	0	0	0	0	0	0	0	0	0	0
AZ02G0033730	9.61507	7.19906	7.23044	12.2223	11.5771	11.1606	6.01694	10.7558	12.7924	11.4736	8.26962	10.2718	13.3235	13.9647	12.4976	13.1973	11.3874	12.7338
AZ03G0056170	7.9762	6.67257	6.15935	6.18547	6.77729	7.93733	8.75469	8.18561	11.0142	9.6201	7.50555	6.87105	11.0738	13.5894	12.478	12.8446	10.5292	9.75766
AZ01G0018910	1.68695	0.874489	0.702641	1.00923	0.44078	0.252132	9.97914	3.76956	4.62293	4.05252	3.72384	1.3893	5.61392	7.47918	6.07044	9.7178	9.55857	8.09864
AZ05G0099540	4.17695	2.76761	3.84646	8.74355	10.6623	3.98258	0.800225	3.73484	3.76818	4.74506	2.26354	4.18019	2.59447	1.47066	0.95194	1.69411	0.840103	2.46153
AZ15G0269920	152.922	114.055	157.384	101.568	110.152	90.4636	288.935	237.364	222.245	179.388	226.3	117.605	204.174	229.776	224.254	198.163	211.226	214.139
AZ13G0247810	9.30547	10.0092	9.88519	13.4688	15.5351	12.9287	5.25169	11.6868	15.6589	14.9312	8.05925	9.74823	13.5042	13.8386	13.1977	18.078	18.9572	20.2148
AZ07G0159030	14.8206	11.2226	9.3185	11.9038	13.0539	9.95599	11.4044	14.5184	17.4086	15.5173	12.1589	9.24104	15.1896	10.8011	14.1492	12.2095	11.9623	13.7598
AZ03G0074570	37.2692	22.5893	25.8249	16.7075	20.4948	15.3778	29.8165	23.7234	21.5939	25.2659	23.9344	18.882	40.8232	44.0432	41.1379	63.4203	59.0851	60.0292
AZ07G0154340	0.357253	0.100534	0.0448767	0.248625	0.760104	0.19324	0	0.180567	0.312628	0.36236	0.182173	0.281857	0.288983	0.296494	0.0484638	0.212799	0.201631	0.361572
AZ14G0255830	0	0	0	0	0.0628261	0	0	0	0	0	0	0	0	0	0	0.131916	0	0
AZ03G0047400	85.8117	50.8639	57.627	65.5087	72.5313	50.5205	99.9601	86.6612	70.0136	86.4336	81.2588	92.6525	66.5754	70.4998	69.2551	68.439	72.2685	62.0513
AZ02G0041530	0	0	0	0	0.0529945	0	0	0	0	0	0	0	0	0	0	0	0	0
AZ11G0207930	0	0	0	0	0	0	0	0	0	0	0	0	0	0	0	0	0	0
AZ09G0191650	0.11369	0	0	0.0307693	0	0	0	0	0	0	0	0	0	0	0	0	0	0
AZ01G0011410	3.06164	0.215393	0.256394	2.72256	7.38259	0	0	1.16059	0	4.14054	0.195151	0.402582	1.0319	0.282326	0.276888	0.0759863	0	0.451887
AZ06G0128110	31.2105	18.6494	23.7269	28.3024	30.0114	18.7455	33.5067	34.4177	25.7158	32.7138	28.368	22.7582	25.1369	26.407	26.3932	20.7031	19.445	23.4857
AZ08G0170800	17.3068	11.7959	16.5573	16.6936	15.5342	10.8779	21.8226	26.2685	35.5504	25.2079	19.0889	13.2538	40.5707	32.9113	33.7894	34.9985	34.0506	34.9445
AZ11G0209160	30.7382	12.3439	11.9482	25.7069	28.1621	27.5978	32.551	36.6398	33.5367	34.5229	19.8955	37.6429	28.7593	35.1271	24.3032	25.303	28.6658	25.0014
AZ10G0205120	7.67571	1.39035	1.0861	10.6734	25.0535	6.93165	2.16916	2.96541	1.80147	6.89056	1.33842	6.41542	4.0798	4.44211	3.01607	3.95456	2.78848	5.938
AZ01G0014960	1.27126	2.50422	1.11784	0.802799	0.560993	3.87749	1.36434	1.74913	1.5863	1.0029	1.89073	2.08023	4.39897	2.59856	4.02397	1.17792	1.95317	2.50179
AZ14G0251050	5.83676	3.35347	7.05696	7.10851	5.55383	6.21561	2.13548	3.44177	10.4282	7.15358	5.64261	6.71554	4.59023	8.47715	4.84975	6.3377	5.04427	3.23057
AZ05G0118470	6.95861	4.83923	4.08571	7.03976	7.61554	5.61886	6.96917	6.80386	6.55956	6.90023	4.46381	6.93708	9.33644	8.78263	6.8401	12.0739	12.3625	12.1673
AZ03G0061040	0	0	0	0	0	0	0	0	0	0	0	0	0	0	0	0	0	0
AZ09G0193320	75.1399	32.187	53.1952	79.7831	83.0829	34.7336	84.6954	107.919	100.553	128.801	63.7733	69.995	169.888	157.99	147.537	192.012	175.513	203.833
AZ14G0256110	9.93564	6.40614	8.30266	11.2355	10.5999	12.738	10.3195	10.8513	16.0284	11.7156	11.6683	9.9297	12.0222	12.5301	12.6934	12.4375	10.6108	10.6062
AZ06G0137100	4.41886	2.94657	1.97898	3.23123	4.46922	3.66322	5.90453	6.94307	5.82836	5.62342	2.66966	3.51154	3.62623	3.72048	4.40464	5.09255	4.60842	4.66673
AZ11G0220500	14.9712	8.73229	10.8965	12.679	14.6048	9.32689	18.4185	18.8563	19.3373	16.9634	11.8495	13.7061	23.5985	22.7486	20.6649	23.4824	19.7623	21.3238
AZ05G0115690	8.01032	5.48604	7.55136	8.3944	7.62048	4.90214	7.91702	17.6965	25.3899	20.8411	18.419	9.10489	21.9226	22.6006	21.6522	27.0886	31.5915	27.4842
AZ08G0167550	4.70839	3.10709	3.35351	6.00188	5.65668	4.858	7.19377	6.16361	7.59501	7.49784	3.57138	4.37716	11.5973	12.2634	11.133	19.6319	15.2068	16.3033
AZ07G0155740	4.85539	3.49919	2.34296	2.93262	6.87859	4.59603	5.1993	3.09003	3.6271	3.12304	4.64984	4.46913	3.91157	5.10254	3.42988	2.09855	3.21656	1.62554
AZ11G0215470	1.15174	0.492282	0.859875	0.635181	0.819912	0.822809	1.81275	2.30655	7.45449	1.67517	1.4738	0.840095	7.07526	9.06867	8.13047	13.2742	10.6888	10.4498
AZ15G0269120	0.432492	0	0	0.11705	0	0	0	0	0	0	0	0.132695	0	0.139586	0.136898	0.150275	0.284777	0.127669
AZ12G0227140	0	0	0	0	0	0	0	0	0	0	0	0	0	0	0	0	0	0
AZ08G0166280	0	0	0	0	0	0	0	0	0	0	0	0	0	0	0	0	0	0.107686
AZ04G0082680	11.6723	10.5888	8.58069	12.6808	15.6949	13.8446	9.60606	11.2647	14.4978	13.2531	8.05449	11.8529	16.0771	17.5702	15.0105	19.0388	17.7362	18.1625
AZ05G0098700	16.4928	13.107	13.216	18.3143	20.616	17.555	12.2652	21.1829	27.3891	23.2621	16.1074	21.0012	22.4897	23.6453	22.5177	29.9323	28.408	29.6293
AZ13G0235670	0	0.17004	0	0.186895	0	0	0	0.203603	0.117504	0.116739	0	0.0529689	0	0.0557197	0.327879	0.359919	0.170515	0.0509623
AZ12G0221420	0.0716205	0	0	0.116301	0.177779	0	0	0	0	0.0726444	0	0.0329615	0	0	0	0.111985	0	0.0317128
AZ14G0253670	4.09793	1.91548	2.62618	3.75016	4.62053	3.02433	5.09254	5.28339	5.42467	5.38938	3.87381	5.33824	7.01358	9.68416	7.98064	12.4167	10.7704	11.0409
AZ01G0002950	0	0	0	0	0	0	0	0	0	0	0	0	0	0	0	0	0	0
AZ01G0000820	16.3759	10.2997	9.76147	19.0974	25.8813	15.1238	13.7331	27.1247	31.8408	29.9851	20.3328	28.9043	23.9049	25.7436	21.2873	42.5793	42.162	43.3706
AZ15G0263120	9.1286	8.32728	8.96964	8.72992	8.85084	8.17704	11.7007	12.843	15.4182	13.2051	9.23953	8.45878	15.6686	14.5038	13.7591	18.4883	19.6057	18.9081
AZ13G0249530	8.00622	7.41797	7.07791	9.23378	9.25638	10.2954	3.84667	7.31061	7.42476	7.57346	5.60392	7.23026	8.7572	8.12811	9.13962	7.44582	7.52397	7.47235
AZ07G0145160	0.520677	0	0	0.664322	0.443125	0	0	0	0	0.150892	0	0.205395	0.0701963	0	0	0.232607	0.0734665	0.592844
AZ07G0158270	5.86422	0.888594	2.37991	3.29628	2.23945	2.56199	4.35707	0.398996	1.38161	0	3.22035	2.49125	8.51413	6.98833	7.71044	8.46389	8.0197	9.18802
AZ05G0104190	1.06534	0.317965	0.596123	0.60286	0.929556	0.672288	0.935454	1.08507	0.988766	1.4735	0.662593	0.742869	0.822585	1.03151	1.10361	1.68257	1.14787	1.45804
AZ02G0031210	0	0	0	0	0	0	0	0	0.254941	0	0	0	0	0	0	0	0	0
AZ12G0231580	0	0	0	0	0.269603	0	0	0	0	0	0	0	0	0	0	0.188695	0	0
AZ01G0012180	22.0616	9.58136	15.2748	12.0591	14.5745	16.5256	19.3719	18.9758	23.1442	20.3507	5.5806	4.07729	20.574	20.1837	19.465	11.9511	15.699	12.6146
AZ06G0137600	0.0601458	0	0	0	0.119437	0.0569331	0	0	0.0614051	0	0.0536724	0	0.0567609	0.116472	0.0571144	0	0	0
AZ14G0251130	0	0	0	0	0	0	0	0	0	0	0	0	0	0	0	0	0	0
AZ12G0229410	22.8119	26.4284	25.5785	27.4658	25.8681	35.9242	28.4969	29.649	38.5366	31.7939	32.0544	32.0244	20.5407	19.4061	22.9478	19.6946	22.5918	21.6551
AZ11G0211180	0.258961	0	0	0.841027	0.964206	0	0	0	0	0	0	0.05959	0	0	0	0	0	0.229331
AZ10G0201130	242.388	52.1545	63.9403	133.219	289.54	91.7761	462.346	319.941	162.564	346.085	194.337	298.274	355.788	432.915	342.777	382.104	486.908	407.841
AZ12G0224020	133.795	69.5844	82.6834	99.6975	103.917	78.4748	179.629	170.325	201.448	165.767	129.215	121.195	207.453	206.186	215.276	232.271	229.962	209.289
AZ01G0007120	3.03798	0.380826	0.777114	1.83874	3.83905	1.62085	0.824529	2.00312	1.4662	2.4091	0.197164	1.8303	2.65849	2.62062	1.67846	2.01521	2.3459	2.73928
AZ04G0076210	13.8053	8.63024	8.8688	11.3112	16.1482	13.0082	13.9488	15.9466	9.5893	13.4272	10.6881	16.4205	17.2521	18.6161	14.187	16.1647	14.3202	17.864
AZ12G0223920	6.45411	3.39033	3.78345	6.11362	8.54435	5.09113	8.68976	5.32813	6.14996	5.67353	6.91136	9.10903	9.94843	11.0402	8.17175	13.2312	9.13697	9.71656
AZ11G0219800	0	0.264869	0	0	0.534022	2.54557	0	0.237863	0.274552	0.272766	0.959911	0	0.761359	0.260382	0	0.840964	0.531219	0
AZ07G0159180	50.8645	68.4624	64.9492	59.639	43.4846	85.1431	56.8523	46.4399	55.3287	53.8258	58.9202	51.7687	50.5156	53.9116	54.6729	29.5272	33.7451	33.2504
AZ01G0014670	58.2264	46.8268	49.3314	57.116	63.3335	33.2944	35.0542	94.7144	113.916	100.248	59.6531	63.8301	139.732	144.573	147.187	210.282	228.988	206.809
AZ14G0250620	7.09614	3.89399	3.6547	6.47486	10.3002	6.58915	11.2455	10.999	10.9016	10.5222	8.89551	11.2904	10.5235	13.5781	10.3644	10.0035	11.0471	11.7305
AZ05G0110760	0.866324	0.341308	0.266619	0.0703389	0.903178	0	0	0	0	0	0	0.159481	0.0817567	0.0838816	0	0.0451524	0	0
AZ09G0185420	0	0	0	0	0	0	0	0	0	0	0	0	0	0	0	0	0	0
AZ08G0169950	0	0	0	0	0	0	0	0	0	0	0	0	0	0	0	0	0	0
AZ07G0145660	10.0667	9.54167	8.33328	11.0119	11.2917	7.21653	8.65449	7.41387	9.54646	8.54447	7.78048	13.7631	12.0839	11.827	12.9591	12.3375	9.98436	12.5704
AZ05G0119130	15.2159	13.3392	15.2457	20.1668	20.3402	14.0286	19.3622	27.999	38.5057	32.0344	18.4414	17.9952	32.4024	37.3022	31.1525	51.7075	47.3062	47.0507
AZ07G0161050	1.03039	0.144981	0.258868	1.07563	3.50768	0	14.3471	5.85893	9.76826	5.22562	4.46611	1.08391	8.05705	7.55383	11.1824	8.43915	11.3401	9.2553
AZ13G0248670	18.0774	12.0414	14.1805	15.079	17.949	14.8233	16.0665	18.128	24.5424	17.6113	19.2944	13.4025	19.4713	18.5143	18.7316	19.7888	17.4749	18.077
AZ02G0031130	32.928	24.9795	31.4182	40.1367	39.7894	34.4054	21.5067	34.1073	51.2416	34.82	35.2859	35.648	37.475	37.255	35.7657	36.1058	35.7886	30.7735
AZ02G0035030	5.88515	3.63125	4.5104	7.23251	6.16166	5.31067	6.09259	6.84608	7.99557	7.06094	5.59913	5.1008	7.715	8.71372	8.48064	7.90102	8.61723	8.57811
AZ02G0030350	0	0	0	0	0	0	0	0	0	0	0	0	0	0	0	0	0.134748	0
AZ04G0094940	0	0.0504051	0	0.0415512	0	0.0484426	0	0.0226329	0	0	0	0	0.0724441	0	0	0.0533457	0	0
AZ03G0057180	1.17143	0.072111	0.0965671	0.594443	1.52658	0.277213	0.064288	0.453309	0.0373735	0.408434	0.0326671	0.539118	0.621843	0.389892	0.278096	0.992132	0.325407	1.65334
AZ12G0225860	1.47594	1.0102	0.945863	0.142177	0.0993529	0.449914	0.812743	0.597423	1.07267	0.659712	0.468794	0.460517	0.802674	0.339103	0.380081	0.469375	0.321202	0.443071
AZ03G0054050	10.7929	3.88238	4.2913	8.30585	13.3255	5.59683	14.9985	12.6179	15.4265	16.0877	7.20255	8.12024	17.5368	15.1756	15.5071	35.0232	28.4577	27.7598
AZ08G0174660	2.56556	1.7314	2.00527	2.23734	3.20776	1.70896	0.584053	0.88249	0.485052	1.97577	1.3991	1.74923	2.28667	1.84008	1.9851	2.87242	2.39319	3.78668
AZ01G0007670	2.33247	1.11646	1.45676	0.849549	0.735893	0.515859	1.49301	2.56439	3.85014	3.47133	3.4042	2.28737	3.45609	3.56702	3.31201	4.86269	5.03809	5.1157
AZ16G0281070	0.500543	0	0	0	0	0	0	0	0	0	0	0	0	0	0	0	0	0
AZ01G0018200	0	0	0	0	0	0	0	0	0	0	0	0	0	0	0	0	0	0
AZ08G0174320	0.742508	0.73132	0.435264	1.04496	0.933829	1.63998	1.99941	1.83891	2.52685	1.8075	0.795112	1.0935	1.86859	1.29408	2.06825	4.38591	2.64011	3.46309
AZ11G0211250	0	0	0	0	0	0	0	0	0	0	0	0	0	0	0	0	0	0
AZ01G0023680	25.2279	19.3996	19.683	20.6091	22.1742	12.2338	23.9679	27.4356	29.1867	27.214	18.0839	26.9801	16.6852	18.4203	14.5309	14.3342	12.7139	13.3224
AZ03G0051550	6.88355	5.68545	5.52853	8.18535	8.23387	6.66978	6.09191	8.70135	10.0712	8.27389	7.69045	6.90967	9.15599	9.60387	10.6284	11.0173	11.0547	11.1599
AZ04G0091360	222.363	127.943	147.306	192.379	302.129	193.479	283.298	246.018	258.037	250.157	177.446	318.785	325.869	364.939	318.43	332.486	302.402	340.945
AZ16G0274590	30.9461	37.6758	34.413	43.1863	38.2114	47.0451	31.4228	32.1467	35.6323	32.6157	40.9871	30.5402	38.2512	38.2541	39.55	23.672	28.2669	29.3009
AZ03G0048410	0	0.105542	0.188448	0	0.106395	0	0.0940921	0	0.3282	0.217376	0	0	0.101126	0	0	0	0.31751	0.0948954
AZ08G0167610	8.65629	6.00919	4.40188	6.77422	6.006	6.86116	7.37199	7.65655	7.55981	7.66931	7.49196	5.85575	7.677	9.29027	6.0412	7.60997	6.85005	6.78841
AZ13G0239170	0	0	0	0	0	0	0	0	0	0	0	0	0	0	0	0	0	0
AZ12G0223810	18.3293	8.47646	7.94696	10.3473	10.6623	4.10926	7.20022	11.7663	17.8059	14.8833	7.77048	8.83281	18.9029	19.2713	17.9599	21.8584	23.0432	23.4038
AZ08G0173900	37.4195	30.4247	37.4366	51.8974	43.1303	29.9239	28.3553	72.7976	104.169	89.5276	49.6963	42.5644	95.2877	103.414	91.4293	157.042	164.034	149.722
AZ06G0127020	11.0511	6.35856	8.31793	13.1769	13.6657	10.9064	11.9083	15.9609	19.773	16.825	16.3428	12.813	19.4622	20.2936	17.774	19.4408	20.3024	20.0299
AZ03G0066310	0	0	0.339988	0	0	0.487998	0	0	0	0	0.230025	0.118631	0.364891	0	0	0.268695	0.127297	0.342411
AZ16G0277590	0	0	0	0	0	0	0	0	0	0	0	0	0	0	0	0	0	0
AZ04G0077270	0	0	0	0	0	0	0	0	0	0	0	0	0	0	0	0	0	0
AZ06G0139940	0	0	0	0	0	0	0	0	0	0	0	0	0	0	0	0	0	0
AZ03G0069760	31.154	26.1516	22.8803	32.337	36.3811	45.5753	69.9438	59.4958	65.239	54.0421	56.5497	33.5635	84.694	81.0679	85.8938	61.4436	62.2401	63.8003
AZ13G0243800	10.5304	1.56133	0.896081	19.3062	43.3963	6.53809	2.38621	7.51145	1.15601	5.16819	1.21252	4.16889	7.48002	2.8505	1.82789	8.97028	5.25627	13.0356
AZ11G0216140	0.223743	0	0	0	0	0	0	0	0	0	0	0	0	0	0	0	0	0
AZ08G0164080	13.7723	5.91654	5.66857	14.1163	20.1722	10.9101	21.9564	23.2402	23.2848	20.2107	13.2924	15.5536	29.3589	30.1219	24.9968	47.2428	40.0362	42.9038
AZ09G0186660	13.4411	15.9146	15.2364	19.2989	17.544	21.2904	8.31065	17.666	24.1752	19.1815	13.9052	15.9327	19.3241	20.8717	17.582	17.2182	20.8108	18.4363
AZ07G0160770	14.0761	10.12	9.86533	12.6819	14.2734	11.0344	12.8859	16.4646	19.3335	17.5253	13.0134	11.4295	16.1972	17.3766	12.9947	17.7946	20.4331	19.096
AZ03G0070050	0.325207	1.60153	0.857876	18.7471	11.9472	14.1605	7.28174	7.62267	8.46641	6.4322	2.17654	1.04768	36.0613	40.6197	44.3151	33.2213	19.2721	22.3197
AZ01G0018300	9.93451	6.11551	6.97893	12.8443	15.332	8.89277	19.2008	14.5179	19.844	13.4171	10.9371	14.1139	22.3175	27.3934	23.5332	32.1363	28.1567	30.2185
AZ14G0261300	7.60528	2.33581	3.81111	2.78867	3.81623	2.63191	24.199	17.3598	26.0487	16.5063	8.3922	5.64537	23.3068	23.9917	19.6468	34.268	34.3273	31.8649
AZ04G0080220	0	0	0	0	0	0	0	0	0	0	0	0	0	0	0	0	0	0
AZ07G0159730	0.083736	0.0824743	0.110445	0.305943	0.249423	0.713368	0.073527	0.0370325	0.256467	0	0	0.0770746	0.197558	0.202693	0.0397577	0.654643	0.206762	0.185387
AZ16G0271560	0	0	0.123891	0.0762644	0.233158	0.0889131	0	0	0.0719229	0.0952733	0	0	0.0886441	0	0	0.0489562	0.0695803	0.0623871
AZ14G0261080	0	0	0	0	0	0	0	0	0	0.041292	0	0	0	0.0394174	0	0	0	0
AZ06G0134020	2.95062	2.16099	2.46146	5.52848	5.18324	5.94409	3.52094	2.34216	4.94342	3.06954	3.03813	2.15878	5.06932	4.98131	4.16693	4.96844	2.83956	5.42701
AZ14G0254840	55.1131	38.1329	40.7463	60.5985	68.3339	49.2622	85.616	87.3581	78.4938	88.3846	66.0155	68.9001	74.6272	75.08	73.5297	86.4313	89.9656	83.1418
AZ10G0206930	1.93836	0	0	0.899316	0.549884	0.786353	2.18834	1.95942	1.13083	3.08954	0	0.50976	3.1359	5.63045	2.36657	7.50484	2.46149	3.18792
AZ14G0254040	57.8806	47.0337	38.5105	52.7669	54.606	67.0418	59.2455	66.4418	76.5532	63.2659	52.7283	62.9065	71.6493	71.6283	76.8722	76.0645	69.2241	77.3916
AZ06G0131520	32.6565	22.5637	29.5471	38.7701	42.2663	37.297	22.3189	49.9848	57.5686	54.4825	44.8137	41.7565	50.0706	48.1462	46.3987	65.2093	70.2772	69.823
AZ02G0026600	0	0	0	0	0	0	0	0	0	0	0	0	0	0	0	0	0	0
AZ13G0240800	17.3354	16.1636	13.6173	27.9624	26.8512	25.1611	11.7716	14.9244	8.49522	16.411	12.1694	13.1906	18.5411	14.9946	18.2176	19.034	12.0995	17.8082
AZ09G0194400	0	0.534882	0	0	0	0	0	0	0	0	0	0	0	0	0	0.566086	2.68188	1.20232
AZ13G0249100	71.1293	44.8174	48.5443	51.9004	66.4909	55.1888	90.6705	84.3614	99.3126	85.6834	78.518	76.0553	91.1875	103.886	88.1237	134.54	122.34	127.064
AZ04G0095600	52.1066	25.4998	31.0979	40.4902	47.2691	23.1508	53.4126	67.4322	70.5195	71.0296	41.4291	57.5398	106.129	116.578	95.0222	115.967	123.933	113.48
AZ03G0063960	25.931	14.5945	15.8502	25.4881	34.3544	22.5215	39.5701	52.3917	63.1631	53.1457	24.9463	30.4415	56.0433	66.2635	52.657	91.3615	104.408	101.359
AZ01G0011480	0.813018	0.640614	0.428938	0.396065	0.807242	0.923508	0.285558	0	0.996048	0.164928	0.145103	0.74834	1.07417	0.629762	0.308816	0.677986	0.642405	0.143998
AZ13G0245700	4.99425	2.18622	1.7566	5.49671	4.4078	2.52132	14.8128	11.4854	12.0105	10.8067	2.575	2.96248	5.65581	3.65362	5.16409	5.55303	3.72697	5.50393
AZ15G0266710	8.82293	4.76684	4.36864	6.98967	8.71772	5.55425	12.5987	11.4028	11.2814	10.0785	10.1665	8.87007	12.4896	11.653	11.1032	16.9652	11.4639	15.7026
AZ05G0122410	22.0597	19.4223	20.072	22.6143	20.684	21.0992	20.3134	20.1227	22.874	20.7018	23.5198	21.5054	23.3887	21.805	22.0043	22.6349	19.6281	18.3804
AZ12G0224230	4.05808	1.18828	1.15729	7.124	13.8301	1.34965	2.02243	3.97744	4.81488	8.89965	1.76172	9.18668	11.4891	8.60181	6.35313	10.9754	8.66616	11.2669
AZ11G0220940	0.298058	0.538207	0.0873621	0.363001	0.641206	0	0.479819	0.395452	0.608598	0.201546	0.664947	0.411521	0.656329	0.288594	0.0943452	0.414258	1.32475	0.395931
AZ08G0174970	0	0	0	0	0	0	0	0	0	0	0	0	0	0	0	0	0	0
AZ08G0165270	0.443934	0	0.195178	0	0.991755	0.21011	0.974525	0.294497	0.339921	0.33771	0.0990384	0	0.104737	0	0.10539	0.231376	0.548083	0.0982845
AZ01G0011340	2.78413	1.62038	1.55789	2.6715	2.89	2.51562	0.888978	1.9029	0.387602	0.898522	0.225861	1.51429	2.14972	0.490132	0.841209	3.2979	0.499971	1.00864
AZ05G0101480	23.1889	15.4046	15.3285	21.2968	27.0682	23.7494	32.9984	31.2224	30.2167	34.9776	22.8738	25.293	31.6213	33.2319	32.9528	49.1362	46.8257	49.7759
AZ04G0090920	5.29881	5.30207	6.23219	7.53575	6.35026	6.83678	2.32639	6.52276	8.78654	8.14742	6.02357	5.18793	7.72385	6.96057	6.7624	9.58685	10.2838	9.56436
AZ05G0111150	24.5332	15.4646	13.8063	21.7118	21.1922	19.0426	33.6057	24.9547	19.2861	29.363	28.0227	38.3885	30.3297	26.3672	33.7801	32.2222	29.8042	29.3302
AZ14G0259360	3.3665	1.78541	1.59395	2.52308	2.05697	0.980514	0.909557	4.58106	2.90821	6.04125	1.61763	3.09868	4.15458	5.76699	5.90182	5.39878	6.65008	6.65058
AZ03G0065510	47.5502	41.4411	37.3441	26.5124	25.7122	29.8823	29.0192	33.2018	29.1073	28.5177	25.4859	27.105	23.9732	24.3575	22.8578	20.6696	18.4156	20.7926
AZ01G0001010	1.01604	0.5267	0.141066	0.73811	1.91145	0.202477	0.281736	0.520296	0.764335	0.867843	0	0	1.31212	0.776667	0.457024	1.11485	1.37325	1.75221
AZ05G0110660	2.64231	2.36226	2.32341	2.27737	1.89702	4.23274	2.7842	3.09222	3.98419	3.62842	3.19226	2.54436	4.02812	5.0381	5.36568	5.72051	3.33247	4.28395
AZ12G0234830	14.8107	9.00376	10.8423	11.3922	14.0722	12.3426	17.2985	14.7298	15.6272	15.6693	14.7975	19.7638	23.3398	20.996	21.4664	15.734	19.3177	17.5089
AZ01G0003680	9.01329	4.50585	4.89566	11.0799	12.1385	8.69768	6.64947	9.60811	9.32125	9.95171	5.28107	7.34658	10.876	10.6497	8.4296	11.5667	9.99826	12.154
AZ03G0060990	0	0	0	0	0	0	0	0	0	0	0	0	0	0	0	0	0	0
AZ16G0271120	29.6472	11.3875	14.9372	17.0964	23.793	13.6955	39.4176	32.0505	32.6418	41.4705	22.9403	29.964	43.2785	47.1551	35.0838	51.7086	50.0156	51.8806
AZ05G0121560	0.735116	0.329109	0.0293816	0.434079	0.364947	0.221406	0.704173	0.443328	0.818735	0.50838	0.029818	0.0615123	1.63976	1.48826	1.96727	3.37859	2.04618	2.66319
AZ15G0264940	810.004	621.476	842.383	604.651	478.82	477.877	1123.06	1128.35	1327.73	1069.56	1201.93	650.733	977.627	949.795	1029.34	832.237	881.325	799.792
AZ11G0212760	19.3338	10.4864	10.7126	18.02	32.6603	11.0308	19.4883	33.6864	31.6358	33.4717	13.0933	29.9359	28.4933	26.5669	23.3893	22.1963	30.9717	27.6291
AZ04G0083060	6.34126	2.61015	5.20145	4.07279	4.13483	4.61389	19.6547	17.2034	26.8141	16.1278	11.3175	9.36501	19.2036	26.9881	24.9854	42.5709	36.7845	37.0887
AZ11G0220110	0.960727	0.735973	0.938643	3.29349	2.54374	11.3171	0.468665	0.566513	0.871859	1.19101	1.71465	0.982553	1.20888	0.413432	0.912304	0.778908	0.105433	0.567199
AZ08G0172690	4.82204	6.80744	4.94675	4.95916	4.62819	6.2381	0.987967	3.26993	3.282	3.09761	2.58183	7.69328	1.3652	2.17883	2.44213	1.67548	2.38133	2.70452
AZ06G0127760	0.356278	0.175455	0.469919	0	0.353747	0.337247	0.156421	0.63026	0.727475	1.62617	0.158966	0.327935	0	1.0349	0	1.48552	0.527836	1.89307
AZ01G0020080	0	0	0	0.109523	0	0	0	0	0	0	0	0	0	0	0	0	0	0
AZ04G0083500	3.40917	4.58899	3.3308	4.98237	4.88937	5.84457	16.9966	10.0179	14.6183	10.22	3.81971	3.69582	3.50328	3.00751	3.88481	3.67215	3.77873	3.95836
AZ08G0172090	44.14	17.9811	23.1997	22.6401	30.5419	22.8441	63.3531	48.1114	32.8087	35.6392	38.9429	27.9681	44.4879	47.4602	49.752	42.3615	47.672	45.1798
AZ01G0019100	2.45811	0.484214	1.00867	1.59664	1.46439	1.47364	1.51089	3.33379	1.42209	2.9919	1.82795	1.43295	2.47442	3.17341	2.56764	3.41642	2.75155	3.04759
AZ02G0041520	2.92996	2.22995	2.22503	2.00044	2.51245	2.89952	2.51427	3.29836	3.94309	4.45777	1.48558	1.77749	4.33612	4.83567	3.79402	3.67888	2.30195	2.29986
AZ03G0059630	0.130083	0	0.228767	0	0.129159	0.123134	0.34267	0.115059	0	0	0	0	0	0	0	0.135597	0	0
AZ07G0157180	6.5823	4.96492	5.53147	6.56202	5.62553	5.52087	9.69396	9.69119	10.2928	10.0146	6.28279	6.55715	8.13831	8.1078	9.178	12.8541	14.1134	14.3884
AZ12G0227660	2.11268	0.148632	0.088462	3.18562	5.19423	0.714224	0.353353	1.24578	1.0271	1.63267	0.538655	2.03721	5.74397	3.26321	2.67492	2.83145	1.6892	3.25187
AZ15G0263240	10.1917	6.7911	8.79113	10.6891	8.89982	6.15956	9.30859	13.4171	19.3802	15.517	12.8442	7.73477	15.393	13.9571	13.6269	17.0923	18.7916	17.0397
AZ07G0151930	0.83486	0.575596	1.21127	0.542274	0.787483	0.553186	2.30919	1.62457	3.19627	2.28635	1.04301	0.806867	1.73332	2.14213	2.69546	4.04667	3.21586	3.29004
AZ01G0015110	0.130386	0.256843	0.286625	0.0529318	0	0.0617107	0.343469	0	0.266232	0.198375	0.174529	0	0.123048	0.126246	0.123814	0.0679567	0.450731	0.461868
AZ08G0165980	3.48759	2.7084	3.33207	1.79702	2.66371	1.55542	7.44986	6.49588	11.7432	6.29258	3.02245	1.32727	3.4179	2.69499	3.69394	4.78899	4.86887	5.25645
AZ04G0079390	285.823	246.457	238.472	246	232.672	368.027	211.348	197.527	182.136	179.447	289.66	216.279	246.342	196.944	239.426	117.939	133.304	139.037
AZ10G0195260	0	0	0	0.14372	0	0	0	0.156568	0	0	0	0	0	0	0.16809	0	0	0
AZ04G0077900	8.84277	8.70952	4.70149	9.01631	10.2092	16.1569	10.1121	10.0042	10.2876	11.8894	7.89103	8.70716	9.7036	8.36287	7.22539	4.0729	8.53075	8.92365
AZ07G0154540	0.537351	0.0378038	0.202499	0.467451	0.190548	0.18166	2.72992	1.35797	2.35115	1.98547	0.548019	0.176644	0.977995	0.706106	0.692505	1.44033	1.47847	1.73351
AZ05G0109630	57.7899	29.2205	28.6685	50.8101	61.2148	29.9842	103.524	78.45	66.2565	61.1236	59.7054	46.5079	87.2016	88.4207	83.0493	77.1519	89.5853	81.5555
AZ10G0206150	17.7606	3.01603	3.13321	16.4997	25.8712	3.89994	2.88439	6.94363	2.89892	8.75312	2.58354	7.89198	20.2814	15.4716	14.0633	25.4778	18.3117	38.3595
AZ05G0113670	0	0	0	0	0	0	0	0	0	0	0	0	0	0	0	0	0	0
AZ16G0279600	55.4406	34.6158	35.474	34.4635	30.9638	25.4196	68.6756	47.943	55.338	47.1957	50.4675	44.5375	58.043	57.6344	53.8214	63.0797	51.58	55.5629
AZ03G0056530	3.52203	3.20212	2.67548	4.50094	5.50417	3.27471	2.47044	4.4056	5.19152	5.62279	3.49631	3.98996	4.81854	5.26663	5.3433	7.79886	6.09279	6.77328
AZ11G0217590	24.8282	25.1021	26.9471	28.1152	25.8552	27.0748	27.6392	32.4663	39.0296	31.9268	29.5413	20.367	30.0647	30.9467	30.9754	42.3404	40.3577	43.5453
AZ08G0177490	147.309	106.714	134.287	159.758	150.785	108.218	168.775	215.157	274.918	228.454	194.713	161.046	246.679	274.158	237.286	305.708	311.637	288.748
AZ04G0079930	0.677206	0.115	0.184803	1.08072	1.25205	0.419986	0.0615147	0.185894	0.214568	0.213172	0.187547	0.300919	0.440754	0.226104	0.310449	0.778939	0.230643	0.558359
AZ05G0111910	0	0	0.155977	0	0	0.11194	0.0519197	0.156899	0.0603665	0	0	0	0	0	0	0	0	0.157089
AZ01G0025930	3.13853	4.19035	2.82108	4.58685	4.08573	3.96118	3.61328	4.62676	8.33103	4.95196	4.3567	4.75056	8.03003	9.11663	9.00726	8.79692	7.16417	8.09119
AZ06G0131920	4.95006	4.46918	4.13501	4.08605	8.35532	6.5599	8.18601	5.69187	5.64329	5.9413	4.56453	4.55627	6.22862	7.50885	5.56233	12.3838	7.17068	9.49794
AZ13G0240630	0.902934	0.20523	0.30537	0.451147	1.51719	0.657464	2.1346	2.39595	2.55279	2.04303	0.867734	0.767173	3.60511	4.84208	2.8361	5.28526	5.8997	7.50412
AZ09G0187210	0	0	0	0	0	0	0	0	0	0	0	0	0	0	0	0	0	0
AZ01G0011320	22.5316	14.1137	15.8708	22.0495	27.2246	20.651	25.4164	31.0856	47.735	33.6639	33.3407	49.0937	57.8278	67.9188	51.5994	94.4938	99.8964	87.8166
AZ06G0127580	0.668173	0.235038	0.419666	1.35626	3.64885	0.542127	0.0419079	0.126644	0.389807	0.290454	0.0851798	1.53755	1.53138	1.10907	0.679817	0.397999	0.235695	0.676251
AZ08G0174950	0	0.162038	0	0	0.163348	0	0	0	0	0.166868	0	0.757144	0.155258	0	0.468674	0.514472	0.324981	0
AZ03G0067310	1.69388	0.593193	0.628878	3.45353	4.11118	1.63903	1.45431	1.26519	1.92149	2.09989	3.56058	3.29149	3.76547	3.31663	2.85956	4.74773	3.42039	5.16688
AZ13G0234920	9.28386	5.32325	5.94051	9.13028	11.2519	10.1907	8.76435	8.4044	5.60684	10.3008	4.86189	8.46507	9.9131	9.3267	8.5676	7.49659	7.01706	9.37956
AZ07G0146710	0.0734706	0	0	0.23861	1.7994	0.347731	0	0.0216618	0	0.0745209	0	0.11271	0.0462238	0.0237126	0	0	0	0.043376
AZ02G0040280	5.36629	5.28543	2.94221	4.40827	3.00885	4.48203	5.32183	4.1881	4.64073	3.65001	5.23942	3.02174	4.58763	2.87302	5.33561	4.27759	3.24248	3.69
AZ05G0113330	16.1149	13.1914	15.3925	17.154	16.1949	21.5374	17.4342	16.0377	20.2106	16.1268	18.1897	14.887	12.8982	13.6694	14.5032	11.2668	9.97923	10.4735
AZ03G0070640	7.01738	5.70962	6.34932	6.60589	6.86655	7.9903	6.69764	4.13795	9.86389	8.2524	10.8906	5.14858	6.33451	5.90831	4.73218	3.3924	2.71212	3.42245
AZ10G0194460	8.64666	3.95403	4.4804	8.44959	7.32811	4.06316	8.78557	9.3142	14.345	11.37	5.51145	8.27146	12.6189	13.4552	11.3779	20.3763	16.6838	17.5024
AZ05G0107790	1.01966	1.0043	0.768514	0.118269	0.578524	0.551539	0.767438	1.28842	0.594862	1.03424	0.129988	0.670388	1.23721	0.846243	1.65989	1.21473	1.58259	2.19297
AZ04G0088230	2.56847	0	0	1.39027	2.83359	0.135071	0	0.378639	0	1.44733	0	0.525365	0.673311	0.138162	0	0.594968	0.422807	1.64276
AZ01G0011110	0	0	0	0	0	0	0	0	0	0	0	0	0	0	0	0	0	0
AZ05G0103700	11.7918	2.23349	2.29308	9.2979	25.1048	6.01029	6.57093	5.0144	2.66241	10.0053	0.404719	4.8007	12.4122	12.5152	8.50579	3.30931	2.5757	5.62294
AZ08G0173310	0.699195	0.516495	0.768514	0.567693	0.173557	1.32369	0.613951	0.618443	1.78459	0.886488	0.311971	1.60893	1.64961	1.01549	1.32791	2.18651	3.10763	2.47677
AZ06G0125580	0.919994	2.17472	0.161792	0.896358	1.09615	2.26421	0.484698	1.79023	1.69066	0.746517	0	1.35489	1.04186	2.13788	1.22307	3.64418	2.72599	2.28124
AZ01G0020630	0	0	0	0	0	0	0	0.338873	0	0.194299	0	0	0	0.556434	0	0	0.189201	0
AZ03G0049940	122.451	91.6085	90.9583	107.174	136.768	101.767	138.498	106.823	96.1307	117.745	108.641	115.802	133.666	121.987	123.164	118.887	110.29	121.985
AZ09G0186270	1.13975	0.0863524	0.69383	1.28131	2.17626	0.248971	0	1.08567	0	0.53356	0.0782372	0.322795	0.248218	0	0.166509	0.18278	0	1.08698
AZ12G0225350	0.294054	0	0	0.318333	0.389287	0.278347	1.63529	1.47386	2.10148	1.19303	0.612279	0.721764	4.99509	3.41661	3.90926	5.10866	4.06606	2.86449
AZ13G0242800	43.6786	40.5792	47.2318	72.7417	54.0187	44.6915	59.4388	63.755	63.8406	71.9975	70.9209	60.3244	59.549	63.9686	65.9774	56.4997	54.1766	58.7588
AZ06G0143680	0.133604	0	0.0391599	0	0.132655	0	0.117315	0.0787826	0.0454672	0.135514	0	0.0819838	0.126085	0	0.0422901	0	0.0879726	0.157756
AZ03G0061760	10.6603	9.94192	8.1181	10.4344	9.46008	9.13535	4.56139	10.017	11.7632	11.9114	0.483335	0.725152	13.2201	12.6579	10.2866	15.7572	16.1218	15.0656
AZ06G0138350	25.8757	12.8514	13.6517	18.9082	18.6403	16.6243	24.558	28.6821	36.4224	28.7585	15.7705	20.0673	46.5528	56.4517	42.399	69.7272	62.4789	57.2387
AZ13G0243900	0.484991	0.477683	0.568611	0.525034	0.802576	0.459085	15.8988	6.14868	6.60194	4.75527	0.144264	0.148803	0.152565	0	0	0.674067	0.479018	0.143166
AZ08G0177140	1.3567	0.0417581	0	1.85884	3.957	0.120397	0	0.450004	0	2.06414	0	0.117072	0.200054	0.123152	0.12078	0	0	0.0375458
AZ02G0042910	40.5318	14.1546	17.5552	36.6119	54.7693	24.8447	107.526	73.452	67.2103	65.1146	39.0108	45.4659	98.5098	110.236	93.8116	170.435	156.816	157.141
AZ07G0145030	0.451701	0.556118	0.165494	1.25305	1.19598	0.570097	0.198315	0.199766	0.538018	0.267259	0.571037	0.242531	1.31436	1.42141	0.857868	0.745511	0.632029	0.666694
AZ09G0192930	53.8501	51.273	50.38	55.5089	57.6905	53.1363	47.7786	56.6159	65.1333	59.7182	52.7907	54.7751	47.1705	46.5586	46.1291	50.1238	49.1597	48.5912
AZ01G0014110	10.2912	5.84318	6.49411	6.32409	8.09432	7.86958	9.24913	6.92513	7.82849	5.93551	6.62657	8.7667	11.3878	11.2539	10.424	13.2095	9.2078	13.2952
AZ04G0080090	9.05	5.92723	6.81804	11.5387	16.2708	12.335	5.71101	7.77959	10.3737	9.78977	5.32889	7.32874	3.38569	3.63056	3.12104	5.66984	3.52055	6.3337
AZ04G0081950	0	0	0	0	0.167508	0	0	0	0	0	0	0	0	0	0	0	0	0
AZ14G0257140	0.241623	0	0	0	0	0	0	0.0534292	0.123341	0.0612692	0	0	0	0.116975	0	0.0629663	0.0596618	0
AZ02G0030040	15.8357	11.7816	11.0797	10.6453	8.36878	9.9126	13.3817	18.2991	26.7715	19.6026	20.1713	11.7547	14.0606	16.2808	16.0885	16.7288	14.5054	15.7955
AZ13G0238970	109.17	100.444	101.037	100.38	98.0378	105.345	95.8602	116.043	147.052	129.488	101.574	126.381	134.244	153.908	139.855	137.017	139.964	136.535
AZ09G0189040	2.93549	1.41582	1.63654	2.85024	3.45549	1.63283	2.13914	3.14519	3.59942	3.51462	2.21446	3.07801	5.25496	4.68829	4.69857	8.09145	7.00922	8.37501
AZ04G0081450	15.9881	11.0814	13.0973	16.8829	17.661	13.3232	16.1387	19.3792	23.531	21.7839	16.9094	16.9174	23.7501	25.492	21.9516	30.8627	30.5027	29.0032
AZ01G0007290	33.6138	15.4787	20.7283	28.7805	39.5298	20.248	37.7187	33.0523	22.9081	31.0834	34.2032	32.9488	40.8678	47.5939	44.2728	54.6968	45.6174	46.0818
AZ03G0074000	35.8964	29.5302	29.5605	40.9321	47.5134	35.5786	20.0541	41.8964	56.0176	46.0963	26.3209	35.6331	52.1674	53.8207	45.5387	64.5877	58.214	59.7463
AZ05G0100920	1.74308	0.742407	0.828493	1.18575	1.9178	1.51619	2.06833	1.70844	2.45293	1.81578	1.80771	1.86459	5.02386	4.05969	3.48939	7.61164	5.67668	5.63218
AZ15G0268470	11.9191	7.17595	8.88634	12.0763	12.6345	9.69332	13.0898	19.8971	24.8514	19.5815	18.3962	10.3837	21.4509	20.1554	22.0946	27.7185	26.927	27.0869
AZ13G0237720	19.2697	14.1686	15.6497	15.9715	15.8111	16.087	29.1406	24.3235	21.5175	21.4454	23.5247	17.4288	31.319	33.1695	32.9118	38.1505	33.2406	33.8926
AZ16G0276320	7.33997	1.74502	3.44962	3.18525	3.39261	0.239583	42.3376	20.0364	23.7729	20.5377	18.5206	5.12528	51.8322	57.1003	63.6915	60.8132	57.4967	53.5699
AZ11G0217650	33.361	25.2605	28.7181	31.3977	37.6002	32.4799	42.2691	45.8128	47.0491	42.0688	36.3414	31.7214	49.0688	49.7621	45.141	49.2388	48.3863	53.9418
AZ04G0092190	27.1774	25.262	21.3732	26.4741	26.6745	31.5442	18.0555	28.4544	35.9651	28.7369	22.4424	27.8873	33.0389	36.4051	32.2965	39.9084	39.9096	38.2154
AZ08G0174560	0	0	0	0	0	0	0	0	0	0	0	0	0	0	0	0	0	0
AZ14G0256910	13.6013	8.67222	7.01924	11.5996	17.0765	15.7611	14.7108	11.7577	12.3471	12.788	7.52093	13.623	16.9744	18.7424	13.9243	26.1059	24.5328	26.76
AZ06G0140770	3.20419	1.56169	2.03323	3.51344	3.96858	1.71976	1.36326	3.1263	2.59678	3.51803	2.85932	3.77022	4.27081	3.48625	3.45047	7.472	5.97057	7.25479
AZ10G0195040	39.0267	23.6394	24.381	27.1972	33.3389	27.8393	35.6408	32.7474	35.5076	34.3825	31.8586	48.6091	29.6079	36.0417	30.6675	51.29	39.8521	44.8515
AZ12G0223280	0	0	0	0.0813897	0	0	0	0	0	0	0	0	0	0	0	0	0	0
AZ08G0168660	0.0786718	0	0	0.319377	0.781129	0.111704	0	0.0347929	0	0.159593	0	0	0.222732	0.114261	0	0	0.0388515	0.13934
AZ07G0148700	3.06893	3.65004	3.46229	3.43202	5.34685	2.46651	7.11827	3.73883	4.37464	4.9335	3.92709	2.71819	5.08204	5.43838	4.83876	7.90703	5.2616	6.15346
AZ09G0187950	0.87857	1.00955	0.772537	0.832221	1.01772	1.10885	0.385728	0.647584	0.448482	0.594087	0.784011	0.404339	2.48737	1.55957	0.278096	1.67899	2.16938	1.55609
AZ08G0166160	31.8791	25.4338	37.4988	17.7223	18.8329	8.59904	51.5165	51.9678	49.0775	40.9944	36.5546	18.0394	37.1895	31.8849	40.616	38.4474	37.2604	38.064
AZ08G0173520	0	0	0	0	0	0	0	0	0	0	0	0	0	0	0	0	0	0.135343
AZ13G0238100	142.56	81.2991	81.2215	109.365	144.4	131.368	208.81	167.013	153.725	175.879	140.707	144.439	172.487	190.144	182.462	152.858	163.949	163.333
AZ11G0220780	9.03605	8.72115	8.55024	12.331	9.69264	10.1809	2.49103	8.9049	13.0089	10.8026	10.0751	8.83593	11.34	12.0971	10.0591	14.5468	15.6136	14.3632
AZ07G0157940	24.4439	14.0402	17.0352	20.6622	31.0622	16.9348	31.8386	31.6485	32.1348	30.3246	21.5143	21.927	34.8506	41.4997	37.4298	43.3811	49.1363	42.1503
AZ01G0009830	2.0587	0.923721	1.18671	1.80151	3.15696	0.996019	3.15344	2.8528	3.38624	3.2018	1.65341	2.63184	5.33201	5.8914	4.12709	10.6345	10.1667	10.1286
AZ09G0184940	0.19156	2.26409	0.505324	10.1096	6.27659	45.5133	1.00923	0.508309	0	0.582897	0.512829	0.176321	10.3044	7.97555	3.4562	6.78915	3.97323	6.95531
AZ13G0245060	13.3742	7.09	10.6533	11.3698	13.7479	9.94167	28.1502	22.7197	33.252	23.4203	23.7291	16.0033	22.8672	22.5093	20.1708	41.7825	37.8802	40.0951
AZ03G0048120	0	0	0	0	0	0	0	0	0	0	0	0	0	0	0	0	0	0
AZ03G0068090	3.78651	1.18251	1.74597	4.64902	5.18092	2.62262	7.46067	6.78007	6.31726	6.36984	4.40914	4.80289	8.19268	8.58445	6.92822	6.88322	6.75002	8.71027
AZ10G0206830	0	0.110186	0	0.090831	0	0	0	0	0	0	0	0	0	0	0	0	0	0
AZ06G0129090	86.5922	57.1752	52.0745	67.2276	64.8935	49.7283	135.907	112.57	74.1168	110.067	83.5477	82.813	106.898	101.532	133.096	141.287	96.0804	112.828
AZ05G0121300	0	0	0	0	0	0	0	0	0	0	0	0	0	0.202088	0	0	0.309217	0.184834
AZ03G0061390	317.86	170.388	205.792	236.029	284.775	190.075	379.404	338.871	282.968	323.062	227.151	248.475	331.338	351.017	333.863	347.728	326.757	338.276
AZ12G0222160	5.80824	4.59436	4.41923	5.47331	5.52793	6.21016	3.75241	4.95109	5.71477	5.6776	2.17529	3.46255	4.94174	4.72051	4.45812	4.23498	4.39913	5.67667
AZ10G0199110	0	0	0	0	0	0	0	0	0	0	0	0	0	0	0	0	0	0
AZ06G0130000	0	0	0	0	0	0	0	0	0	0	0	0	0	0	0	0	0	0
AZ09G0193130	44.4883	19.9231	25.8507	36.8077	37.9081	29.9216	47.2885	51.3739	65.0751	52.2492	41.7316	47.4148	51.2531	59.4496	53.3016	73.9005	66.7458	67.2184
AZ08G0171880	2.63847	1.29936	1.39202	2.57069	3.9296	1.49852	3.70687	5.83437	2.96309	2.94381	3.53175	2.91429	7.46994	4.85392	5.26152	10.1762	9.64213	11.6829
AZ15G0268780	0	0	0	0	0	0	0	0	0.106941	0	0	0.482077	0	0.608534	0.198938	0.327566	0.413834	0.64934
AZ02G0045660	539.298	569.221	496.644	479.032	491.884	849.03	373.348	378.802	343.385	393.478	477.135	472.318	269.033	244.424	257.789	195.604	196.777	209.999
AZ03G0051730	4.42969	3.42191	2.59672	3.45553	5.43309	3.53533	3.81336	5.68507	4.6111	5.0216	4.41797	7.59496	7.13124	7.56888	5.52608	11.3173	8.49291	7.07648
AZ03G0048700	5.29488	3.07557	2.62638	4.5195	7.9533	2.82731	6.55676	6.12439	6.23739	13.0822	3.27115	4.74869	6.53439	9.9906	8.25108	20.5206	18.505	23.3249
AZ16G0274600	19.878	10.7568	9.60324	15.9986	19.3925	12.3071	17.5559	17.6844	18.1113	17.8177	13.768	17.7115	28.1934	31.5558	22.772	38.6704	30.6483	34.5417
AZ05G0110330	6.77047	5.23556	6.34696	5.08823	3.66675	5.32303	7.78749	7.27532	8.22611	8.31449	6.81572	4.71252	6.52144	7.28689	8.44832	6.41589	6.46603	5.64892
AZ05G0100560	0.659359	0.270593	0.434837	0.133837	1.7458	0.208046	0	0.0972013	0	1.05891	0.196131	0.455179	1.76304	0.532019	0.573949	1.37462	0.759779	1.07051
AZ05G0098230	0.609763	0.360345	0.294895	0.321803	0.787061	0.634912	1.82044	0.970812	1.36957	1.4225	0.462515	0.477067	2.24424	2.47969	1.53443	4.63997	3.82431	4.23895
AZ03G0068980	19.5392	11.572	8.53436	10.0578	13.314	11.0006	6.39182	4.74422	2.86838	6.21756	5.24225	11.7547	4.57975	3.46225	3.15303	3.32802	2.14428	2.37498
AZ01G0000300	366.429	103.588	152.856	321.988	333.396	87.8235	348.812	441.28	425.907	432.819	206.237	227.062	604.845	579.053	536.889	753.624	794.628	774.472
AZ06G0135650	3.39647	2.56124	2.14659	2.71459	4.26812	4.06904	3.77457	5.63288	4.87629	5.54434	3.59921	3.85899	8.3138	8.11879	7.71044	8.79581	9.38252	7.80159
AZ07G0159250	0	0	0.225619	0	0	0	0	0	0	0	0	0	0	0	0	0	0	0
AZ02G0033970	48.759	24.6358	26.0773	35.7326	42.1253	25.5748	62.9242	47.235	47.0861	41.7486	37.8603	34.1943	42.9273	43.2255	47.003	38.5045	39.4024	37.5721
AZ03G0058080	11.9621	6.72066	8.22217	9.16517	9.70247	11.4826	14.1283	13.3375	10.5785	11.8768	11.0505	10.0025	15.3434	16.3947	12.3991	19.1429	15.0597	16.8599
AZ08G0163780	80.6405	42.6969	49.5947	57.274	87.6271	68.0967	82.2694	67.3416	84.867	65.5607	80.6965	131.003	96.9239	105.762	97.38	112.079	91.0037	107.877
AZ13G0239040	7.88836	2.66831	3.85352	7.11638	14.0824	8.14581	5.31741	8.5983	5.12496	8.48604	3.83964	17.5286	5.26372	4.93762	3.32923	8.97028	8.57821	7.26801
AZ12G0225030	37.1584	77.5214	67.5613	68.4503	50.2324	96.6939	11.1413	56.5773	86.1947	64.1642	73.2016	52.5177	53.2754	54.6406	59.5933	75.5148	76.9225	68.2033
AZ15G0269970	47.7663	34.788	41.7057	47.9125	58.2102	44.3961	46.2889	63.2895	75.5536	68.1895	41.1673	54.8474	68.3427	70.4912	63.84	84.8555	80.592	85.24
AZ13G0243420	0	0	0	0	0	0	0	0	0	0	0	0	0	0	0	0	0	0
AZ06G0129960	10.5225	0.584436	3.61756	0.642369	0.392774	0.299563	65.8586	23.3381	61.4685	20.5836	12.1082	3.31344	64.3605	61.7434	95.4892	77.6462	70.6018	68.5228
AZ13G0242130	7.14303	4.7855	5.73894	7.59541	6.62427	6.69284	5.2215	9.26863	11.6607	10.6287	7.28022	6.97528	10.9499	10.7079	10.9148	14.7783	13.8594	13.0689
AZ12G0229400	39.4217	18.4866	15.6764	24.8893	30.3786	26.9566	60.2412	38.876	30.3955	38.6126	40.2193	31.5739	50.7516	61.5847	50.9001	62.8046	63.6927	63.0482
AZ13G0247530	46.0116	21.7164	33.551	27.3886	29.4296	19.6836	51.1835	38.2452	54.5906	37.697	45.183	33.1154	42.6122	49.2805	48.5193	51.4027	47.9226	50.6851
AZ02G0046230	17.3504	3.57083	6.83123	7.35899	13.8846	8.33437	30.4701	15.1175	16.1274	8.14256	11.3234	14.54	14.1744	18.8054	16.7218	26.724	20.9733	24.0797
AZ12G0226050	1.18659	0.490105	0.572178	0.217547	0.608083	0.760883	3.5291	2.20066	5.11929	1.90239	1.12719	0.739874	5.81579	7.7459	6.90609	11.531	9.67827	8.60994
AZ06G0130420	6.88498	2.75847	6.10535	8.14826	11.3548	6.35152	9.63194	10.6314	11.0798	10.9486	7.39358	8.00214	12.3342	11.8639	10.8597	10.8869	14.0038	12.2977
AZ08G0162320	0	0	0	0	0	0	0	0.061232	0	0.0702169	0	0	0	0	0	0	0	0
AZ11G0218690	0	0	0	0	0	0	0	0	0	0	0	0	0	0	0	0	0	0
AZ04G0087180	0.171582	0	0.0502913	0	0	0	0	0.0505884	0.0583914	0.0580115	0	0	0.377825	0.387645	0.325867	1.37122	1.12979	1.46884
AZ05G0119670	22.0651	10.2434	12.8523	22.936	14.6521	7.84904	12.5875	18.8951	21.6661	16.5359	13.0432	11.1251	20.1601	20.0037	18.9511	20.2169	21.6545	21.1583
AZ07G0155660	18.2812	10.1019	12.7346	17.079	20.2257	13.3493	22.3065	22.7637	25.0145	28.464	16.3136	18.2254	30.8301	35.1256	26.6484	43.8539	42.162	45.4985
AZ04G0089180	14.5281	9.36857	11.4016	15.0232	17.808	9.81012	10.7623	11.9712	11.9335	14.7838	10.5996	11.238	10.3164	9.30151	6.96534	19.189	16.5927	19.5711
AZ02G0037110	2.47449	1.66993	0.765575	3.05085	3.13938	1.34466	1.48877	1.78339	3.55553	2.74226	2.65797	1.98239	4.06502	3.63824	3.13302	7.92922	6.65315	6.57406
AZ07G0156240	4.86913	2.57334	2.45402	4.67654	4.71663	5.28354	10.6887	6.93287	9.15405	7.46834	5.45784	4.09919	11.2076	11.4413	9.52937	12.7508	12.4335	12.7257
AZ06G0138330	0.314245	0	0	0.255143	2.80812	0	1.6556	0.833856	1.60412	2.86864	0	0	5.04151	5.17254	6.86335	13.1027	9.93201	15.0276
AZ12G0223930	2.12878	1.0845	1.61368	0.715204	0.947503	1.73713	0.451197	1.42842	2.2483	2.30813	0.982586	1.95943	1.87043	1.63474	1.39413	2.21903	1.30504	1.10512
AZ11G0213910	11.2934	7.65541	10.7482	8.68396	7.51943	6.7914	25.783	19.2143	20.8216	17.7213	16.2432	7.88797	18.5572	16.2736	18.1681	17.1043	18.5031	18.767
AZ04G0088960	0.0988262	0	0	0	0	0	0	0	0	0	0	0	0	0	0	0	0	0
AZ05G0116550	4.74925	5.37068	5.5681	5.28419	6.462	9.82364	4.47914	3.734	3.05288	5.88762	0.941799	2.26667	8.79793	6.4719	8.01756	16.1352	9.90273	8.72321
AZ01G0016170	1.5931	0.588412	0.78797	1.18569	0.164769	0.251334	16.9322	6.78135	15.4514	5.7229	3.70219	1.22197	8.36291	10.9262	13.7413	19.8585	18.6196	18.3994
AZ06G0131740	7.27817	2.98017	3.99088	6.3077	9.37817	4.79936	5.20602	6.90776	7.43056	5.68182	7.26108	5.30665	8.68217	8.31397	7.02782	8.56701	8.96549	7.38686
AZ05G0119170	0	0	0	0	0	0	0	0	0	0	0	0	0	0	0	0	0	0
AZ09G0181970	10.9348	5.59213	7.21132	4.43911	3.54944	14.5308	7.93981	6.69593	11.3784	5.33226	1.68887	8.71	1.5876	1.83247	2.59591	0.219199	0	0.55867
AZ02G0029760	9.85081	4.87533	5.04202	7.52061	11.6299	6.21641	8.90802	9.79683	13.1092	10.2899	6.21026	6.31543	12.6265	13.3817	11.6813	10.2684	12.779	11.3277
AZ11G0210360	21.4382	13.8607	17.4728	26.2619	25.3314	19.2843	22.4297	31.9363	42.8461	34.3972	26.0112	27.118	33.8969	33.0177	33.1853	42.3089	44.5153	41.3288
AZ03G0059770	0.527695	0.346496	0	0.571264	0.349297	0.66601	0	0	0.359162	0	0	0	0.165999	0.170313	0	0	0.173732	0
AZ03G0065640	0	0	0	0.0319827	0	0	0	0	0.080432	0.0399544	0	0	0	0	0	0	0	0
AZ12G0223770	27.1452	15.8149	16.8964	23.7229	28.4879	19.2169	38.1083	33.5269	46.8611	40.0484	27.2773	28.0143	45.6457	49.4763	44.274	65.4751	61.9739	57.5485
AZ07G0145890	0.850086	0.586094	0.448494	1.44943	0.253214	0.804677	1.26896	0.451144	1.04146	1.63825	1.06203	1.0172	0.962692	0.576165	0.322896	1.68363	1.00754	1.58092
AZ03G0067900	0.282096	0.0396922	0.141743	0	0	0	0.176931	0.285161	0.0411432	0.572258	0.215772	0.148374	0.114094	0.351179	0.22961	1.72232	1.71154	1.57029
AZ04G0092330	3.19453	1.85082	2.3959	2.25043	2.89197	2.66814	3.17632	2.95024	4.70028	2.71605	3.18609	1.29723	2.26106	1.22814	2.23053	3.03613	2.64479	2.20496
AZ11G0210910	4.43164	2.27732	3.40392	5.71723	5.30454	4.39389	4.04515	5.56211	9.2098	7.53312	3.03244	3.69214	11.4557	12.1265	9.94684	15.9583	15.4322	16.6755
AZ14G0251380	3.73077	2.79419	4.86951	5.64801	5.96155	3.95453	3.65129	4.09049	6.72505	4.57246	6.72782	3.30878	6.52816	5.55016	6.58726	6.07644	4.93229	7.12401
AZ10G0196070	2.8479	3.88383	1.9263	3.91308	5.87285	3.93998	5.67464	4.65043	5.92688	8.11033	5.96247	4.8394	10.7505	11.3481	8.3211	13.0163	12.8741	13.5802
AZ05G0114660	0.24592	0.198176	0.0589747	0.163365	0.199778	0.148135	0.0785229	0.415262	0.182596	0.294788	0.219452	0.370401	0.400865	0.367991	0.594428	0.62921	0.662432	0.673143
AZ03G0063380	17.4799	9.58385	12.4499	13.1043	14.6945	13.623	19.2371	14.3788	15.8233	17.0206	22.3059	21.5597	25.8989	30.0698	24.843	35.8951	33.5509	31.6304
AZ09G0182050	52.7921	27.7698	33.8538	33.1538	43.15	30.0937	110.639	87.8003	102.534	92.1044	59.777	51.456	76.6123	89.6174	76.5355	107.83	106.589	103.491
AZ15G0270250	0.196265	0.193308	0	0.0796763	0	0	0.0861685	0.086799	0.300562	0	0	0	0.0926098	0.0950168	0.0931866	0.204585	0	0
AZ11G0215540	8.89885	6.92343	4.14258	5.82872	6.38542	6.44151	7.74826	8.53253	8.16901	7.73663	7.67415	7.9156	9.31546	11.5125	8.59235	16.3696	14.7719	15.6288
AZ11G0220800	6.71108	3.37842	1.46873	4.84346	17.5618	1.41169	0.183334	2.55907	0.0913546	1.69419	0.212934	1.07071	1.94224	0.20216	0.339884	2.73605	1.06055	3.06404
AZ10G0198610	0	0	0	0	0	0	0	0	0	0	0	0	0	0	0	0	0	0
AZ02G0039420	17.5083	5.73323	7.11781	14.8431	24.5633	3.22852	33.5826	30.3289	47.8211	32.888	10.673	13.6458	31.9301	37.6035	33.3812	64.3271	62.1639	62.5032
AZ04G0091440	0	0	0	0	0	0	0	0	0	0	0	0	0.0399301	0	0	0	0	0
AZ05G0097420	1.65923	0.0441685	0.473184	0.21846	0	0.0848975	22.9961	10.2732	21.1976	6.91376	7.80344	0.908087	14.135	12.2445	18.3963	24.588	24.582	25.6149
AZ14G0250800	1.97599	1.38481	2.17189	3.147	3.88617	3.02148	3.37006	3.9661	5.93569	4.23973	3.15362	3.77749	4.37506	5.70294	4.00538	6.61497	5.62977	6.36018
AZ02G0037670	0	0	0	0	0.491489	0	0	0	0	0	0	0	0	0	0	0	0	0
AZ10G0207130	55.4945	23.636	31.4969	39.4699	44.7635	25.8893	64.0678	50.8021	42.2446	47.876	42.5934	37.5993	62.9455	61.079	56.0486	54.6282	50.1927	46.0976
AZ02G0044250	82.4208	75.8688	75.8514	84.9215	79.6272	79.932	71.6621	94.1226	108.847	101.713	80.7065	90.5654	91.2653	85.6765	84.4742	80.0138	94.7183	87.791
AZ01G0003720	8.47025	0.577163	3.70058	3.89276	4.76042	0.70597	11.8814	9.65949	26.5954	11.0769	5.27677	2.35364	38.5601	30.7936	50.0305	26.0992	35.4632	33.3067
AZ11G0219520	4.89644	3.2696	3.6244	5.59271	5.3286	5.0015	5.70835	7.87888	8.58578	9.14723	7.06023	9.31939	11.7219	12.5087	11.2958	22.3769	22.5687	19.5006
AZ11G0212530	0	0	0	1.78801	6.12233	0	0	0	0	0	0	0.8108	0.207825	0.213227	0.209119	0	0	0.585064
AZ13G0244050	60.8871	46.0893	47.2711	51.5563	52.0806	43.7798	71.4763	65.887	78.7718	61.8127	60.5491	40.818	50.4255	51.2619	58.8	71.8626	71.0469	67.4125
AZ05G0121720	2.52721	0.497827	2.22221	1.36794	3.1784	3.03014	2.81086	3.87458	4.64422	3.41779	4.05938	2.94648	5.56496	6.03585	4.47969	7.20054	7.32186	7.31095
AZ11G0220710	20.9759	9.06736	12.911	10.6916	7.98363	16.8771	68.7625	38.3435	56.9878	35.6959	39.2044	20.9161	67.3042	88.1221	80.7811	81.5081	68.0226	71.5167
AZ10G0195160	0.377306	0.8826	0.580597	0.536102	0.327798	0.580372	0.165653	0.417162	0.337055	0.861075	0	0	0.178036	0.31966	0.0447861	0	0	0
AZ16G0278120	0	0	0	0	0	0	0	0	0	0	0	0	0	0	0	0	0	0
AZ14G0255310	2.44325	1.85952	0.878882	4.55357	7.00201	4.31011	5.07088	6.04118	4.25183	4.84371	0.891936	3.98666	2.88218	4.0324	3.3747	6.59859	4.71664	6.14685
AZ08G0163910	7.03253	4.02273	4.68541	10.6072	11.5481	9.24282	5.70012	8.11034	9.58223	9.46502	3.21022	4.97928	9.95511	9.0877	7.44862	17.509	14.1857	16.8392
AZ03G0050410	0.182796	0.180042	0.160735	0	0.181498	0.692128	0.16051	0.646738	1.30636	0.185409	0.326244	0	1.20756	0.707968	1.21508	2.47709	1.62491	0.971282
AZ04G0091880	0.817241	0.268309	0.239537	0.614387	0.510904	0.945496	2.36544	1.95439	3.58462	1.99556	1.37753	1.50446	3.85624	4.80637	4.6563	10.6959	10.0449	9.43531
AZ01G0007370	0	0	0.285405	0.263533	0.0537121	0.0512067	0.285006	0.143546	0.220916	0.0548697	0.048274	0	0.357363	0.209515	0.513698	1.24057	1.0686	0.910225
AZ05G0099420	15.1999	6.78679	9.26671	19.0877	19.1164	7.86543	15.3043	15.7748	22.1392	22.6119	5.24473	19.9601	31.1753	25.1175	31.7543	31.6885	26.2222	31.9467
AZ05G0114220	2.66069	0.768106	0.887425	1.60158	2.09521	1.51982	1.53068	1.25785	1.21769	1.95425	1.43278	1.9001	3.07374	3.28688	2.57015	3.06039	2.40138	2.7625
AZ06G0129820	183.503	110.467	154.581	117.246	99.7422	73.7487	235.807	188.057	210.363	199.442	253.397	148.416	211.689	193.703	246.07	275.47	268.623	224.173
AZ05G0116760	6.09662	3.47816	3.45671	5.32868	5.11058	4.08382	3.64202	4.44955	5.90114	5.3221	3.89453	4.76834	7.38838	8.08039	6.65932	9.27214	8.34131	9.19016
AZ12G0226900	14.579	4.10266	6.0173	8.93815	15.3617	7.6042	13.5853	6.57918	9.7203	6.94102	4.24812	4.65563	15.1624	16.9969	18.9298	28.5331	25.8602	28.4565
AZ11G0216540	19.9502	13.2582	13.7699	16.7423	19.0896	15.1279	18.6245	22.3422	30.6887	25.811	19.7891	20.2883	34.0867	40.2692	33.586	46.9026	43.6995	46.0446
AZ03G0056660	1.34051	2.46057	2.67891	3.26516	2.23847	2.99922	0.96306	1.67074	1.30636	1.54508	2.50121	2.01905	0.345017	0	0.0578609	0	0	0.10792
AZ09G0185470	88.8551	58.0732	60.6345	62.8371	64.5519	50.0834	99.923	84.1894	66.3749	78.5923	80.1919	67.2692	72.518	85.5899	77.3235	60.8876	60.4092	59.9297
AZ03G0063630	0	0	0	0	0	0	0	0	0	0	0	0	0	0	0	0	0	0
AZ02G0033900	0	0	0	0	0	0	0	0.0993483	0	0	0	0	0	0	0	0	0	0
AZ04G0086530	0	0	0	0.0377205	0.0461281	0	0	0.16437	0.0474309	0.0471223	0	0.0855246	0.087687	0.044983	0.13235	0.0968552	0	0
AZ06G0126860	5.79333	2.75464	3.86453	8.9209	4.16537	8.13126	8.24448	5.47764	5.71068	5.26827	4.45673	5.33246	4.52465	3.67511	3.03522	3.7483	2.56503	2.12295
AZ05G0112100	0.841559	0.186498	0.277497	0.819938	1.0027	0.378388	0.70201	0.85602	1.15989	0.917609	0.469365	0.716515	1.13173	1.46671	1.1188	2.36853	2.05721	2.53391
AZ10G0207370	40.2011	23.7635	26.8128	22.4062	25.0618	23.1395	33.3434	31.4195	51.2141	35.4488	34.1416	45.6751	50.8551	59.481	56.3102	64.9316	57.94	64.4373
AZ06G0123380	84.7986	47.256	57.1958	76.4569	77.3823	68.5195	171.19	121.982	88.0362	112.946	102.085	98.7055	125.868	131.104	116.678	143.134	144.404	138.301
AZ11G0220080	1.07091	0.733755	0.736954	0.831693	1.57184	1.5426	1.26742	2.26511	2.09159	1.84185	0.997199	2.1	2.24098	1.8484	1.85701	3.49453	3.08119	2.43279
AZ02G0028920	0	0	0	0	0	0	0	0	0	0	0	0	0	0	0	0	0	0
AZ05G0098170	0	0.0915163	0	0.075441	0.230641	0	0	0.0410926	0	0.141367	0	0	0	0	0	0.0484276	0	0.0411424
AZ07G0155450	0.447883	0	0.0437588	2.58593	5.33642	0.188426	0	0.264104	0	1.51429	0	0	1.36196	0.192739	0	0.363121	0	0.396636
AZ08G0177460	2.37134	0.206083	0.0613278	1.52895	1.93899	2.50875	3.91949	2.03577	2.5634	2.54672	2.05387	0.962951	3.88338	2.97135	3.90756	2.76267	2.34213	3.64412
AZ12G0222070	0	0.0765178	0	0	0	0	0	0	0	0	0	0	0	0.150443	0	0	0	0
AZ01G0010060	7.97905	3.60534	3.00172	8.38183	9.96422	3.34817	5.34498	9.16751	7.85218	12.4734	5.13835	7.91216	20.4552	18.1594	13.9821	29.1105	30.1826	28.2643
AZ03G0054620	18.6452	9.22946	10.4793	11.3539	17.4154	6.18634	15.4437	13.729	20.3602	21.4463	10.8922	18.1793	21.4053	22.613	19.622	45.1327	44.3778	53.9187
AZ02G0038710	21.5998	9.45053	13.9609	15.8255	21.3609	12.2594	21.4222	23.7102	28.6412	22.6941	16.5873	21.1488	27.4902	33.8289	28.3151	41.2633	37.9503	39.2854
AZ11G0211950	0	0	0	0.144024	0.117417	0.0559702	0	0	0	0	0	0.0544247	0.223203	0.114502	0.224593	0.369811	0.0584004	0.104726
AZ07G0155500	0	0	0	0	0	0	0	0	0	0	0	0	0	0	0	0	0	0
AZ04G0095580	0	0	0	0	0	0	0	0	0	0	0	0	0	0	0	0	0	0
AZ10G0204990	40.2987	27.7664	32.4494	41.4253	36.2862	33.5787	33.3456	42.9156	40.0933	48.6691	41.5828	39.848	41.3194	42.0472	40.0918	55.1866	52.9522	55.5097
AZ10G0207070	8.78537	3.54835	4.80733	7.49227	11.3587	5.41443	7.13154	9.58761	11.3246	9.45588	3.5251	5.99213	18.1327	24.2035	16.0549	33.93	30.0892	33.2475
AZ05G0110110	37.5041	1.42073	3.06525	45.3829	137.732	4.66517	4.01091	29.345	0.490889	31.2125	1.50175	20.137	20.6461	8.72915	5.5932	79.5663	11.0414	158.506
AZ15G0269260	0	0	0	0	0	0	0	0.687159	0	0	0	0	0	0	0.737727	0.404909	0	0
AZ09G0190930	0	0	0	0	0	0	0.366538	0	0	0.211699	0	0	0	0	0	0	0	0
AZ13G0242000	5.39088	2.43874	2.39769	3.61356	2.80077	3.2635	18.3566	13.085	26.4628	13.3202	8.53055	3.28878	14.8188	15.7805	18.3933	24.6993	22.4434	22.5935
AZ03G0072710	0.0737937	0	0	0	0.0732695	0	0	0	0	0	0	0	0	0	0	0	0	0
AZ02G0035090	0	0	0	0	0	0	0	0	0	0	0	0	0	0	0	0	0	0
AZ06G0127110	0	0.399223	0.356412	0	0	0	0.711827	0	0.827634	1.6445	1.08512	0	0.382519	0.392461	0.384901	0.422513	0	2.51266
AZ04G0088300	67.8951	51.8656	50.9959	57.3489	60.5809	52.1059	75.7703	61.9168	72.3273	60.7471	59.6478	65.3374	82.892	79.4718	90.1422	109.636	96.9477	98.2417
AZ02G0045190	0.769756	0	0.112809	0.937475	1.14643	2.4288	0	0.340427	0.261958	0.39038	0	0.236173	0.121072	0	0	0	0	0
AZ14G0256290	0.377943	0	0.0474757	0.350699	0.268042	0	0.142228	0	0.165367	0.0547638	0.0963617	0.198787	0.458579	0.784163	0.307624	1.35074	0.426616	1.0041
AZ16G0276460	4.35512	2.80905	2.77893	4.31833	6.161	4.12248	5.7193	5.96569	6.92521	5.2383	6.50023	5.7824	6.00135	7.09025	7.10007	10.7266	9.51656	8.94231
AZ05G0116790	30.7828	16.9035	16.8474	26.2466	30.0231	22.3481	16.3454	23.3723	40.1416	26.5256	4.21363	16.549	41.9901	36.2236	17.418	39.66	35.6055	31.9246
AZ05G0119290	0	0	0	0	0	0	0	0	0	0	0	0	0	0	0	0	0	0
AZ05G0120220	0.972794	0.526975	0.299386	0.671359	1.49712	0.460415	2.648	1.41973	3.17811	1.8254	1.21533	0.805865	2.75414	2.26057	3.41792	4.10683	4.80407	4.1782
AZ09G0179410	0.243551	0	0.0356929	0.692108	0.201518	0.0384236	0	0.0359038	0	0.0823444	0	0.41099	0.229844	0.039303	0	1.22707	0.360828	1.50979
AZ03G0050700	21.6784	19.177	18.9444	17.7099	23.5838	21.4704	30.0806	27.0458	34.5646	28.707	27.2266	31.7783	27.9724	25.7841	28.5278	23.9225	25.3104	23.2271
AZ03G0051940	8.91249	6.51715	8.90552	9.79454	10.6369	6.85992	12.2527	15.2089	16.314	13.2859	10.8052	11.0208	16.312	16.1694	14.6611	19.519	15.4715	16.9414
AZ06G0139320	0.326897	0	0.191629	0.221179	1.73106	0.20629	0.143521	0.0481904	0.111247	0	0	0.0501485	0.154249	0.0527528	0.15521	1.24943	0.215247	0.916726
AZ02G0043950	9.57321	9.3796	10.1807	12.2492	11.8193	11.5052	7.78991	9.62023	11.9228	10.9302	8.83359	6.64333	4.65912	3.51843	5.97321	5.48586	4.5544	5.90341
AZ05G0117790	24.1188	25.5609	23.7717	25.3016	20.336	23.2267	7.35093	21.1928	30.9602	24.9174	19.9515	21.31	28.1419	26.8748	25.0413	23.1251	23.4226	24.1456
AZ15G0267940	0	0	0	0	0	0	0	0	0	0	0	0	0	0	0	0	0	0
AZ15G0264820	0	0	0	0	0	0	0	0	0	0	0	0.0539683	0	0	0	0	0	0
AZ05G0105280	0	0.331884	0.296294	0.273587	0.669136	1.27585	2.07116	1.78827	4.1282	0.683557	0	0.620311	0.317998	1.30505	0.639956	2.45872	1.33125	0.298406
AZ03G0050380	0	0.87914	0	0.724715	0.590833	0.281637	0.522511	0.526335	0.607519	0.301783	0.265507	0	0.56157	0.288083	0.282534	0	0.293866	0
AZ03G0061730	10.8142	6.06021	6.23008	15.2899	22.4004	4.05933	0.654881	12.6987	13.896	9.45588	14.3091	12.185	19.0035	14.262	11.5085	24.2945	28.36	30.7119
AZ12G0225000	8.15965	4.83885	4.54534	6.86782	7.08368	7.68336	7.23987	7.89743	6.19335	7.14968	6.44274	8.53291	7.3779	6.08054	8.07293	8.06024	7.89039	8.09616
AZ07G0155090	18.8599	11.115	13.1175	17.3524	24.5202	11.3041	16.0176	27.142	33.5381	28.8119	21.1755	23.905	36.2535	38.9919	36.2224	32.5911	36.7209	34.7387
AZ07G0146540	8.47843	7.48308	14.5231	8.22485	3.38915	1.98033	16.6298	8.27837	13.3774	6.47765	6.77984	0.6081	0.935213	0.533066	0.418239	3.09899	2.17507	2.92532
AZ13G0240610	56.2897	28.835	29.4378	40.0416	46.6283	40.432	63.74	53.9546	45.3994	49.3194	46.399	55.4245	47.5437	49.0476	42.4463	49.0008	42.0508	46.2912
AZ10G0199910	499.451	352.328	456.488	345.103	239.567	249.243	1141.61	912.381	1083.62	866.976	694.347	262.778	1311.19	1258.15	1486.47	1055.53	1123.59	1120.54
AZ07G0151640	0	0	0	0	0	0	0	0	0	0	0	0	0	0	0	0	0	0
AZ07G0158540	5.77456	0.933776	1.81885	6.22801	7.65898	5.79244	0.756796	1.79148	0.351968	1.26758	0.96139	2.06261	1.46406	0.667606	0.777512	0.988251	0.42563	1.29754
AZ10G0200940	20.9565	21.7071	17.9853	16.5756	19.0417	25.5833	23.5282	22.1956	24.2375	22.5503	19.3911	22.1721	22.6597	23.2112	23.168	23.2153	23.7918	24.003
AZ16G0271450	1.96956	0.517303	1.15457	1.38592	1.8252	0	4.15065	3.36805	2.81512	3.06317	1.40607	2.29632	5.57615	5.84821	3.74059	6.0223	4.53906	7.55822
AZ08G0179180	1.90163	0.959327	0.856453	2.74903	6.07882	0.878072	1.18107	1.76405	0.85234	2.63447	0.745005	1.66496	4.15823	3.50286	3.08304	4.78638	3.89385	5.33964
AZ01G0010260	0.576656	0.283984	0.25353	0.2341	0	0	0	0	0.588729	0	0	0	0	0	0.547591	0	0	0.255337
AZ07G0144500	1.74669	0.368651	1.31647	2.12727	3.5305	1.29909	1.58851	2.53815	2.35645	2.40439	1.8927	2.58386	3.53226	5.25489	3.43578	7.86817	7.64008	7.56842
AZ08G0166240	55.673	39.4444	36.3114	46.0018	47.8464	36.6657	29.8616	43.9588	59.3857	45.0819	42.9436	48.5852	63.1345	60.3892	50.0615	59.744	59.3968	57.675
AZ04G0089470	19.1455	12.8309	14.9912	16.1029	15.426	10.4442	11.4691	22.2244	31.6883	21.1276	14.6617	12.2123	35.4224	42.3336	36.0347	61.0179	54.0133	52.904
AZ05G0115980	12.5359	9.77979	12.5691	14.8138	15.5688	11.1222	10.7895	23.9875	30.8131	27.2346	19.9366	15.5181	25.203	26.4789	24.7706	33.0348	37.8391	34.6235
AZ02G0029610	0.0275274	0	0	0.0670504	0.191323	0	0	0	0	0	0.0736939	0	0.0259781	0	0.0261399	0	0	0.0487553
AZ10G0204200	37511.1	33682	31981.2	26276.8	36519.7	46005.3	24557.6	21981.7	9701.98	15200.5	28175.8	25293.3	11787.5	9005.22	11777	479.515	765.5	660.208
AZ05G0120860	0.522763	0.257443	0.229836	1.27333	0.778574	0.494839	1.37709	0.693581	1.06742	1.06047	0.233249	1.20294	0.740013	0.253082	0.992829	1.36231	0.516325	2.08326
AZ09G0188010	0	0	0.1093	0	0	0	0	0	0.507616	0.126078	0.110923	0	0.234612	0.361064	0	0.129571	0.368312	0
AZ01G0012770	0	0	0	0	0	0	0	0	0	0	0	0	0	0	0	0	0	0
AZ03G0047370	0.258961	0	0	0.63077	3.08546	0.735386	1.59172	1.37432	0	0.525326	0	0.715081	3.17703	3.2596	3.44273	2.15951	4.09236	5.50393
AZ13G0237350	0	0	0	0	0	0	0	0	0	0	0	0	0	0	0	0	0	0
AZ05G0101100	16.5111	11.9478	10.3703	9.02838	9.3679	19.4567	17.161	11.0277	8.2564	11.2787	12.3285	14.8875	7.31394	14.6818	11.1992	14.0498	15.6422	17.606
AZ08G0176630	24.0028	11.2975	14.7555	15.5217	15.5367	12.5332	23.6876	24.2993	26.0956	22.7659	20.9139	20.5943	29.668	35.6493	34.2231	41.0362	43.0086	42.5754
AZ08G0164600	0.478082	0	0	0	0	0	0	0	0	0	0	0	0	0	0	0	0	0
AZ05G0117180	0	0	0	0	0	0	0	0	0	0	0	0	0	0	0	0	0	0.0450322
AZ08G0166400	8.82813	7.02023	7.63543	17.7726	17.9979	14.898	12.3902	12.5129	17.1394	15.3031	13.9479	11.8224	16.3211	14.3982	13.846	10.3338	9.79148	11.2464
AZ06G0134350	0.0420569	0	0	0	0	0	0	0	0	0	0	0	0.0396899	0	0	0	0	0.0744893
AZ14G0256740	104.191	61.5854	75.0154	101.587	112.475	86.2673	136.165	124.821	114.214	128.92	100.116	115.166	138.794	147.854	135.465	127.888	134.83	141.408
AZ02G0026260	2.06429	1.31173	1.17107	2.35187	2.90915	2.39526	2.30962	2.53267	2.85534	3.03939	2.22836	1.62425	4.55607	3.77183	3.57271	6.76776	7.36624	5.72016
AZ03G0066570	15.8622	10.101	12.7091	12.0783	14.183	9.22763	17.3424	20.2853	31.2093	22.5188	15.3115	14.9115	23.4513	24.3882	23.3298	28.1059	29.8589	26.3729
AZ04G0075110	1.83937	0.510979	0.66354	1.95294	3.9804	1.91969	1.44946	1.62693	1.63712	1.76999	0.505046	1.5194	3.02661	2.73994	2.5976	8.75094	6.98737	6.68268
AZ05G0121800	0.984089	1.29881	1.81717	1.69389	1.66107	1.02468	0.432055	0.78339	0.562628	1.17783	2.82772	1.86595	0.872983	1.1053	0.598073	1.25148	0.738697	1.25494
AZ11G0211390	46.3733	34.0892	42.674	47.5798	46.0438	37.8084	54.8376	61.9753	63.3704	56.4348	51.3501	50.3953	46.0394	45.6382	48.6163	44.3255	48.7693	51.2965
AZ07G0157310	7.06258	3.06071	5.9618	3.66994	3.36596	3.47637	6.69764	4.74764	6.05678	5.15775	5.29405	1.56018	7.19831	5.19713	6.43834	12.0736	11.44	14.01
AZ05G0117310	0	0	0	0	0	0	0	0	0	0	0	0	0	0	0	0	0	0
AZ09G0190380	0	0	0	0	0	0	0	0.0840466	0	0	0	0	0	0	0	0	0	0
AZ12G0232870	14.1226	11.9137	13.675	14.6881	13.6198	12.4797	19.0882	18.9826	22.8035	20.1884	18.2185	15.1198	17.314	17.9086	17.4218	19.5246	20.8808	19.5534
AZ01G0023410	1.14334	0.259872	0.0773347	0.142816	0.0873243	0.0832512	1.62176	0.155583	0.179581	0.446032	0.549383	0.161905	0	0	0	0	0	0
AZ06G0130980	2.34598	2.49186	2.54823	1.49393	1.27884	2.78672	1.65605	2.1971	3.80399	2.51949	3.20181	1.86297	2.47442	1.29163	2.66455	1.10284	0.863231	0.936936
AZ12G0223250	10.2667	3.71935	5.81087	8.14413	5.50696	2.12238	15.5431	11.1685	23.1318	12.6876	8.10861	6.40857	18.5982	23.652	21.8517	25.3401	26.4579	24.4542
AZ13G0235720	0	0	0	0	0	0	0	0	0	0	0	0	0	0	0	0.0747523	0	0
AZ09G0180840	2.65212	0.712407	0.212004	0.195756	1.91511	0.228223	0.211707	1.06628	0.4923	0.733646	0	0.221922	0.455065	0	0	0	0	0
AZ14G0255930	22.1967	18.9626	18.3467	18.7429	20.7167	24.9257	13.3151	24.3657	35.0417	27.396	21.5382	21.7858	33.0529	33.2559	31.5503	39.3827	39.8312	38.4241
AZ01G0011530	0.451094	0	0	0.183127	0.447889	0	0.594146	0.797991	0.921077	0	0.201272	0	0	0.218385	0	0	0.222769	0.798958
AZ13G0245760	9.68117	4.35899	7.21558	10.0313	9.97858	7.15668	19.5925	13.864	13.3667	15.3372	13.0822	12.9846	12.5298	15.4444	12.8705	14.8971	15.4812	16.167
AZ10G0200630	0	0	0	0.409148	0.250172	0	0	0.222862	0	0	0	0	0	0	0.957051	0	0	0
AZ03G0056020	5.90324	12.3435	7.65854	9.46811	8.16739	8.42767	1.18966	2.69633	2.17361	2.06132	2.97938	5.56724	1.1416	1.03072	1.24061	0.100877	0.0477913	0.214253
AZ10G0200390	29.8966	4.36943	5.9361	43.3796	95.4684	3.74286	4.82692	23.7141	5.02146	28.8567	2.92607	18.5526	27.486	23.3446	15.1107	69.4655	22.0035	78.3172
AZ02G0044620	0.246051	0	0	0.0285393	0.104701	0	0	0.0310906	0	0.0356527	0	0	0.265375	0.0680681	0.0333785	0	0	0
AZ01G0010860	0.188972	0	0	0	0	0	0	0.50144	0.192928	0.191673	0.843165	0.521816	0.535009	0	0	0	0	0.167349
AZ11G0219510	15.6066	6.58105	8.81299	11.7414	14.2637	12.6496	14.9192	14.6484	13.3509	14.3775	11.4141	11.8171	14.1428	14.7414	14.3215	15.0742	13.7174	12.5529
AZ07G0157880	0	0	0	0	0	0	0	0	0	0	0	0	0	0	0	0	0	0
AZ06G0141890	2.37272	4.77338	2.3971	3.52503	5.11273	6.1645	28.9466	11.1632	16.9568	10.3946	2.0723	1.81223	2.33447	2.44402	2.34901	2.36806	1.74516	3.71068
AZ12G0226490	0	0	0	0	0	0	0	0	0	0	0	0	0.0929359	0	0	0	0	0
AZ08G0173870	0.0322458	0.190559	0.14177	0.47126	0.224117	0.0305233	2.06695	1.16939	2.33738	0.784961	0.230201	0.148403	0.456465	0.312219	0.428687	0.50419	0.764368	0.456898
AZ04G0079640	22.4181	11.9751	11.301	28.9035	40.0586	23.9855	19.0437	21.7989	19.5699	25.8494	14.4012	25.2388	27.2208	30.5796	24.7899	37.6026	38.9829	46.3667
AZ06G0142140	8.65454	3.85829	4.96655	10.5772	9.8594	10.0894	12.479	15.1488	12.6491	16.5401	10.6497	10.7332	21.0635	20.1996	17.3883	27.4441	30.7726	27.672
AZ06G0135630	16.7366	7.15773	8.32657	14.1253	15.5245	12.2989	35.7735	24.5429	20.6843	25.2405	9.62934	12.5674	33.6677	36.0353	30.3223	42.238	51.1142	41.3445
AZ16G0271150	32.1385	11.5985	23.9453	23.7037	28.4999	18.5782	55.1479	52.5134	55.3535	50.0166	31.3066	29.3559	70.3835	73.638	67.5603	73.9065	81.6586	73.434
AZ05G0102050	0.153501	0	0	0.398819	0.274338	0.319663	0.0808717	0.0543089	0	0.031139	0.0547918	0.113031	0.173834	0	0.0291528	0.128006	0.0303221	0.299061
AZ02G0032990	0	0	0	0	0	0	0	0	0	0	0	0	0	0	0	0	0	0
AZ02G0041360	5.4837	4.14175	3.57269	5.81343	8.43512	4.33013	3.71739	6.65983	8.55731	8.35755	4.41175	5.98895	11.3959	11.6095	9.25444	14.7791	15.126	14.8204
AZ01G0010400	12.9535	8.98883	9.02801	10.2782	11.1442	7.94217	9.43545	13.7359	20.2504	13.3626	12.1833	14.4973	15.9057	16.6754	15.0962	19.6786	19.5908	19.9119
AZ01G0023670	12.1708	7.90229	8.90828	13.4701	12.4894	10.2978	10.8063	12.6896	9.30183	11.931	6.18886	8.51143	18.3516	18.0386	18.595	20.9082	18.1321	22.9412
AZ04G0096770	18.957	8.76272	7.70269	16.9475	20.8608	23.386	35.0943	37.2882	41.0833	38.3865	23.3902	15.4331	40.3657	45.3244	35.938	68.6984	65.2282	61.3334
AZ01G0011730	0	0	0	0	0	0	0	0	0	0	0	0	0	0	0	0	0	0
AZ01G0005730	13.6193	4.5177	5.95679	12.0891	17.6564	9.95276	20.3859	16.9149	17.2905	17.4643	9.6976	11.1069	21.7765	19.6095	19.2988	23.3914	23.488	19.9975
AZ04G0077280	0	0	0	0	0	0	0	0	0	0	0	0	0	0	0	0	0	0
AZ10G0207060	2.56585	0.758158	2.48181	2.29161	1.78334	2.18592	4.05545	1.81561	1.04783	3.3833	0.686909	2.59791	4.60075	0.993753	1.21826	1.60478	0.760277	0.908906
AZ13G0236900	0.751823	0.148099	0.0661087	1.5871	4.40425	0	0.0660162	0.731492	0	2.21146	0.0670905	0.553611	0.0709511	0.0727951	0.142786	0.0783694	0.148513	0.798958
AZ11G0215510	5.36369	5.66022	4.91849	6.719	7.68406	5.22225	5.65171	7.59075	7.66639	8.54915	5.26504	7.54655	7.88198	10.1642	8.58593	8.14698	8.70326	9.02494
AZ11G0217540	18.8269	13.9846	16.2488	16.6705	18.0021	17.8872	23.0709	21.1158	23.1293	21.5669	17.1733	16.8167	27.3572	26.6867	26.1396	33.8813	28.0473	32.5134
AZ09G0188560	1.30516	2.02007	0.327899	1.66523	2.40666	1.58843	3.76556	4.28787	2.66498	4.72794	0.166385	5.66344	7.39026	3.9717	2.12465	2.72099	1.47325	4.45819
AZ08G0164160	7.08258	5.27309	5.22252	7.26738	7.77979	6.4667	11.6791	12.3565	17.6786	12.1616	7.29073	7.28912	14.7626	16.7392	14.6427	20.9858	20.931	20.6439
AZ03G0052810	2.69569	2.82102	1.48147	0.273587	1.17099	2.71118	2.9588	2.08631	1.72008	1.70889	1.65382	1.08554	3.49797	4.7308	2.71981	7.37617	8.15389	5.52051
AZ09G0189480	6.71576	4.55289	4.85713	6.96339	8.14023	8.31093	10.4665	9.82309	14.3064	11.9427	10.8703	14.3432	11.9348	13.6525	12.092	16.1526	13.9266	14.4693
AZ16G0275660	5.47382	2.77991	2.48181	1.94439	1.78334	4.93855	19.9769	7.792	8.6446	9.10887	2.67131	1.57449	0.48429	0.414064	0.406088	0.356617	0	0.454453
AZ15G0262760	9.27817	12.1714	12.2376	12.8259	12.7066	16.9216	13.4144	12.0623	16.4543	17.4424	14.4536	10.3806	16.7572	15.5664	15.6463	16.0914	14.8914	18.8768
AZ05G0106390	0	0	0	0.117353	0.215265	0	0	0	0	0.146603	0	0.0665191	0.068201	0	0.137252	0	0	0
AZ14G0254750	18.2474	12.852	13.926	12.7469	17.1606	16.0342	19.9225	14.6173	23.1637	19.2416	15.1159	19.7429	21.6717	25.2019	21.1201	43.2815	32.7468	37.4412
AZ14G0259480	0	0	0	0.071408	0	0	0.0772265	0	0	0.0892064	0	0	0	0.0851565	0.167033	0.36671	0.43433	0.233657
AZ03G0058830	23.3369	17.3906	19.7983	19.7257	22.2878	17.2318	44.3487	28.6925	30.8125	30.3344	30.6576	24.3151	28.0945	31.6078	28.3995	32.102	28.5246	30.7273
AZ16G0271060	13.5243	5.69034	6.92745	7.88907	11.6031	6.96027	10.3766	11.2655	14.8799	17.7131	8.90509	13.0527	15.3654	20.3416	16.708	25.4579	16.7297	17.2095
AZ14G0260040	0.235024	0	0.413318	0.381643	0	0	0	0.20788	0	0	0	0.216327	0	0	0.223178	0	0	0
AZ07G0151220	85.3683	44.0849	53.3114	78.7613	94.135	73.259	136.415	95.5917	73.1144	94.5955	86.1294	86.1426	80.103	77.3783	76.6606	59.9752	52.7283	58.8083
AZ12G0227550	0.255998	0	0	0	0	0	0.337181	0.396256	0.849414	0.454401	0	0.117816	0.241591	0.0619675	0.364643	0.600414	0.44248	0.34006
AZ01G0008910	3.29033	2.31482	1.7566	1.62198	1.98351	1.11235	2.47644	4.1576	6.59847	3.81414	0.838914	0.865308	4.76863	8.30598	6.58375	3.30732	1.9731	4.16264
AZ02G0043610	28.4132	24.3005	28.9	23.1416	17.2452	22.5955	46.6915	40.573	54.2878	37.5826	37.1186	24.5951	46.6515	46.2254	54.1313	45.03	45.1299	45.5126
AZ02G0042940	5.07492	3.15836	2.40285	5.93163	8.72112	4.14397	9.94074	11.6166	10.0492	11.6242	4.60336	7.57144	13.2364	15.9833	11.0152	27.235	23.988	26.8173
AZ03G0060460	0	0	0	0	0	0	0	0	0	0	0	0	0	0	0	0	0	0
AZ02G0045570	0	0	0	0	0	0	0	0	0	0	0	0	0.100548	0	0	0	0	0
AZ09G0190040	0.354023	0.523033	0	0.28744	0	0.670225	2.48689	2.19195	1.08431	0.538626	0	0	1.33639	3.25643	1.6809	7.56513	2.79731	3.13515
AZ03G0055830	26.897	18.7158	22.8394	25.4734	24.2287	23.5839	18.306	34.8545	53.699	39.2756	31.8401	20.0386	47.8636	44.177	46.2469	51.0868	58.3973	53.7222
AZ16G0276010	2.11078	0.0866239	0.928016	0.785488	4.27889	0.499507	1.69898	2.72271	1.25707	3.12222	2.04056	2.83334	0.331997	0.25547	0.250549	3.02535	0.86866	1.86926
AZ03G0059120	14.3335	9.25865	9.90529	10.4393	13.2289	9.52325	12.0061	15.4954	14.356	15.2476	12.9295	11.5128	12.6104	15.0443	13.316	16.3178	16.9961	16.099
AZ05G0100230	1.47816	0.242649	0.371362	1.65736	3.14499	0.0333145	2.50319	1.36971	2.51519	1.67778	0.690942	0.259157	0.265709	0.340769	0.167103	1.57751	0.34761	1.96355
AZ05G0107500	115.623	66.9089	72.0137	63.9013	85.7414	63.8116	119.627	94.6801	142.881	104.429	86.1421	135.176	140.697	175.929	144.783	243.332	207.671	227.514
AZ10G0195680	2.73912	3.54979	2.66207	4.97463	4.22263	6.14085	13.5449	7.20454	11.7746	6.28767	4.69565	4.11356	3.87744	4.74594	5.40746	8.86624	7.90257	8.17079
AZ10G0199210	0.324202	0	0	0.0526455	0.12876	0	0	0	0	0	0.0578617	0.0596822	0.367147	0.125563	0.123145	0	0	0.0574212
AZ03G0049920	0	0	0	0	0.0854435	0	0	0	0	0	0	0	0	0	0	0	0	0
AZ01G0023370	2.19017	1.17664	1.05046	0.87296	1.73969	2.90245	0.76926	0.774888	1.6262	1.05015	0.355354	0.989642	0.864344	0.347012	0.415956	0	0.0786618	0.105795
AZ13G0242700	0	0	0	0	0	0	0	0	0	0	0	0	0	0	0	0	0	0
AZ01G0018150	12.0992	8.43691	11.0815	19.0802	18.9785	11.1029	2.42604	17.588	24.359	21.8669	9.99957	13.4056	23.5247	25.1604	20.794	32.1512	37.6258	31.7259
AZ08G0169040	0.773304	0.063471	0.0566646	0.104644	0.76781	0	1.35805	0.227997	0.723703	0.588269	0.517556	0.415208	0.608152	0.873541	1.0403	1.14195	1.01837	1.76912
AZ03G0064630	1.91603	0.487008	0.923915	2.40878	3.16047	0.672817	0.461311	1.25739	0.978071	2.0688	0.689439	1.5076	2.44981	2.12449	1.61403	2.83481	0.976739	3.61253
AZ01G0016810	15.0375	13.1128	15.3282	23.4076	22.0632	30.1911	33.4729	33.379	33.1493	31.7679	17.0943	23.9797	30.4613	33.1078	30.5601	37.6399	50.233	39.3569
AZ12G0227000	0	0	0	0	0	0	0	0	0	0	0	0	0	0.112832	0	0.121473	0	0.206397
AZ14G0257970	6.75085	0	0.121145	4.25071	10.5331	0	0	2.55907	0	1.6769	0.245888	2.15581	2.73039	0.800387	0.392485	4.73923	1.08861	7.93054
AZ09G0186600	0	0	0	0	0	0	0	0	0	0	0	0	0	0	0	0	0	0
AZ11G0220360	11.2882	5.80798	3.11109	9.02838	11.3753	7.01717	7.10112	8.79232	3.95619	6.49379	4.51042	8.21912	13.5149	14.8449	10.3993	7.55179	7.48827	11.4886
AZ10G0202510	4.92678	3.7215	4.49504	5.17315	5.95841	4.13764	4.26106	7.50323	8.88747	8.56665	4.99154	4.39846	6.36248	7.31692	6.50763	8.99701	8.67119	9.08696
AZ02G0034390	0.023843	0	0	0	0	0	0	0	0	0.0241838	0	0	0	0	0	0	0	0
AZ05G0118410	0	0	0	0	0	0	0	0	0	0	0	0	0	0	0	0	0	0
AZ09G0179710	0	0	0	0	0	0	0	0	0	0	0	0	0	0	0	0	0	0
AZ05G0100380	24.0451	22.7848	28.3773	36.4804	31.685	28.8824	24.7628	42.1048	54.7688	50.0896	37.1054	31.7151	49.8661	47.7335	45.2838	61.9317	60.9851	59.0556
AZ01G0016850	16.06	9.37688	8.84076	15.2428	16.6526	14.5705	7.26584	10.3096	13.4894	12.6797	5.20062	11.916	19.6904	18.0484	16.0532	14.7004	12.6107	14.9315
AZ04G0088870	6.47625	4.1107	4.74554	3.27178	3.42946	1.90721	8.78276	6.74665	7.1261	8.02857	7.44877	7.21949	11.7482	7.45507	10.3864	12.4515	11.5137	11.2793
AZ11G0217760	0	0	0	0	0	0	0	0	0	0	0	0	0	0	0	0	0	0
AZ11G0213600	326.33	109.984	141.394	221.649	322.099	67.069	451.35	384.7	337.186	466.911	278.077	343.66	534.598	548.408	508.736	596.884	575.42	538.659
AZ04G0084890	1.90245	1.70845	2.53387	2.13524	1.4167	2.62179	1.13005	2.20239	2.39928	1.78776	3.14572	1.62234	1.39934	0.623043	1.59402	1.04987	1.354	0.693727
AZ01G0023600	1.95221	2.08644	2.70273	2.4956	3.58799	2.0052	3.13662	2.35131	4.2406	3.11763	2.85407	2.90563	3.21429	3.86088	3.66818	3.68026	3.93839	3.34732
AZ02G0027630	65.6568	45.7741	41.8254	42.7986	43.9764	84.1456	33.1396	25.9332	19.584	24.6767	34.514	35.7434	13.3931	9.06015	10.9589	4.87697	3.23471	6.62927
AZ04G0085200	2.68565	1.45941	0.814319	0.751912	1.37926	1.75324	2.19559	1.39252	1.60731	2.06652	0.991696	2.21628	3.67066	2.86938	1.84676	3.57178	4.39047	4.0186
AZ05G0102230	0	0	0	0	0	0	0	0.0749628	0	0	0	0	0.0799812	0	0	0	0	0
AZ05G0103290	54.4276	51.6881	55.4783	56.5668	53.7646	36.4002	25.8211	59.1612	56.5975	57.2177	58.0724	56.1197	40.1326	33.4931	34.8308	19.3711	25.7444	24.5931
AZ15G0268540	51.9806	16.4165	19.1274	38.7637	37.867	22.9975	146.356	85.9573	59.4141	72.4951	65.0412	34.8439	106.108	95.7366	94.6973	107.485	109.657	117.834
AZ08G0177480	124.791	58.6703	86.1876	140.586	123.75	59.7259	113.951	144.755	200.297	174.048	78.531	84.2017	241.951	234.072	230.056	347.407	368.739	340.774
AZ06G0134620	22.5107	12.8614	14.3099	18.1187	20.8027	13.0986	31.7457	27.4097	34.2243	26.0943	21.4793	20.8096	37.5215	43.0257	38.9582	53.8373	44.5632	44.9616
AZ06G0138650	18.3403	15.3608	12.0281	24.3348	33.4354	41.3603	31.6347	34.602	35.714	48.605	12.4788	13.513	7.44124	6.74885	9.1423	5.49465	4.64693	8.29448
AZ05G0108710	17.5225	8.75522	14.1706	15.2654	17.652	8.23273	14.6562	24.4926	25.3324	27.3082	14.4382	14.1861	21.4852	21.734	19.0077	20.9318	19.1385	18.1793
AZ02G0033230	0	0	0	0	0	0	0	0	0	0	0	0	0	0	0	0	0	0
AZ01G0016110	0	0	0	1.05128	0.771365	0	0	0	0	0	0	0	0.244387	0	0	0	0.511544	0.458661
AZ10G0205400	1.69226	0.591432	0.384007	0.354578	3.57729	0.0516732	0.0479337	0.0965689	0	0	0.0487137	0.150739	0.257584	0	0.0518377	0	0	0.0966859
AZ08G0174500	69.8107	36.8154	55.3535	82.8997	96.8368	33.5709	168.533	152.059	172.845	159.035	105.105	79.3334	148.498	154.572	148.847	197.102	206.945	199.726
AZ09G0190670	0	0	0	0	0	0	0	0	0	0	0	0	0	0	0	0	0	0
AZ04G0079990	0	0	0.0900822	0	0	0	0	0	0	0	0	0	0.0966806	0	0.0486413	0	0.101185	0
AZ05G0101200	24.5646	5.54366	8.4021	22.6723	37.0833	10.2839	53.1388	49.7456	48.8659	45.1404	15.3406	33.4939	62.0522	82.38	65.5461	118.751	106.96	109.542
AZ01G0007050	0	0	0	0	0	0	0	0	0	0	0	0	0	0	0	0	0	0
AZ12G0233320	0	0	0	0	0	0	0	0	0	0	0	0	0	0	0	0	0.0352789	0
AZ14G0260960	13.6751	9.47179	10.7834	15.9742	13.3152	9.52058	16.5786	17.6364	13.9614	20.9401	14.8801	15.1859	17.5681	20.8437	19.018	21.98	23.1793	22.9707
AZ05G0099040	14.9483	22.3815	19.3453	16.1499	8.91724	29.4978	10.3207	9.01008	10.7075	7.21418	15.491	10.9296	8.36183	5.66107	10.5317	4.27248	3.69106	3.09596
AZ08G0176710	6.88804	4.97122	4.90804	6.26753	5.77787	6.12665	11.2623	8.66608	12.064	9.87748	17.7512	13.7733	12.1042	11.7863	12.9126	15.7837	14.1929	14.6187
AZ03G0066270	21.6833	17.9423	20.6216	21.3388	21.0025	18.5161	30.0039	28.4713	32.7545	30.2094	22.222	26.4375	32.9811	31.2354	29.1558	32.0048	34.0984	33.4865
AZ01G0006630	20.7578	8.59035	12.2707	22.3773	25.5465	12.2187	23.8943	28.0035	33.1243	30.1664	22.7265	21.0332	36.7922	34.9616	34.2054	37.2752	39.4538	44.1802
AZ03G0059940	7.20768	3.89949	4.50787	10.0557	12.0451	3.45938	5.74952	11.0893	11.9188	15.7541	6.6584	12.194	14.2268	15.0389	12.773	10.9524	15.0901	14.519
AZ13G0240300	0	0	0	0	0.0395572	0.113136	0	0	0	0	0	0	0	0	0	0	0	0
AZ06G0130870	25.0287	21.4582	23.9156	23.6736	21.5622	20.4681	7.31211	21.8905	29.9108	22.8313	27.4972	24.7553	22.3874	21.7948	20.201	19.622	21.8637	21.2147
AZ13G0245330	104.754	73.1701	75.6437	89.1076	102.523	83.7946	63.3685	68.1392	56.087	56.8619	67.1852	77.6884	80.124	77.4917	72.3236	74.3152	73.9912	83.1487
AZ04G0085440	0	0	0	0	0	0	0.29588	0	0	0	0	0	0	0	0	0	0	0
AZ03G0073600	8.98222	5.82956	5.33519	7.77585	8.53451	7.48889	10.1854	9.89158	15.7292	11.6447	7.29886	12.3467	20.6585	24.0464	18.4712	25.9807	24.0003	24.3902
AZ13G0240620	0.083486	0.164456	0.0734102	0	0.165786	0.0790265	0	0	0	0	0	0	0	0.404176	0	0	0.0824579	0.0739334
AZ03G0060610	0	0.16062	0	0	0	0.540283	1.14556	0.216365	0.915706	0.0827045	0	0.150104	0.538649	0.710548	0.619433	0.424977	0.885882	0.288836
AZ05G0119780	1.7805	0.346405	0.425229	2.80203	5.45634	0.499376	0.135111	0.991583	0.38151	1.64989	0.058847	0.829546	1.3069	0.65979	0.29223	1.76433	0.911854	2.35543
AZ09G0190420	7.88072	0.103493	0.554369	12.7118	20.5008	1.29303	0.507461	3.25293	0.160914	4.47629	0.328185	3.96541	7.18929	3.15394	2.09538	8.48863	2.43888	16.9822
AZ12G0225530	0	0	0	0	0	0.218792	0	0	0	0	0	0	0	0.2238	0	0	0	0
AZ13G0245080	0.131924	0	0.232004	0	0	0.124877	0	0	0	0	0	0	0.124499	0.127735	0.250549	0	0	0.233657
AZ04G0078040	2.48143	1.06927	0.86369	2.14066	3.95235	2.10421	4.72095	3.38372	4.64454	2.67421	4.93618	6.66175	4.48841	5.15567	6.28363	5.55047	5.51447	6.22626
AZ01G0023160	7.55841	2.8479	3.79146	6.26042	9.56978	3.84143	7.70594	5.42914	5.17897	5.76271	3.75723	5.46297	11.8724	12.5739	10.3567	31.4095	20.7426	22.9558
AZ03G0072280	0.708046	0.697377	0.363179	1.19767	2.81206	0.558521	0.414482	0.365325	0.421674	0.957557	0.368573	0.10862	0.0556831	0.0571303	0.16809	0.0615051	0	0.522525
AZ05G0114970	16.3134	7.9501	8.70385	14.28	15.0164	12.064	15.4063	13.6778	17.3055	15.3401	11.3731	12.4739	20.8878	21.1017	17.6292	17.7135	21.819	20.3534
AZ04G0076930	0	0	0	0	0	0	0	0	0	0	0	0	0	0	0	0	0	0
AZ07G0148100	0	0	0	0	0	0	0	0	0	0	0	0	0	0	0	0	0	0
AZ06G0139950	0	0	0	0.123412	0.377298	0	0	0.0672221	0.155181	0.154172	0.203459	0.139907	0	0	0	0.0792212	0	0.201911
AZ08G0176900	0	0	0	0	0	0	0	0	0	0	0	0	0	0	0	0	0	0
AZ12G0221730	0	0	0	0	0	0	0	0	0	0	0	0	0	0	0	0	0	0
AZ02G0027790	3.40454	2.62603	2.63297	3.92987	3.05454	4.81461	8.46415	6.69388	7.53792	6.90642	5.49057	5.09698	8.36137	9.43258	8.41344	9.25698	8.66987	8.95415
AZ04G0079090	0	0	0	0	0	0	0	0	0	0	0	0	0	0	0	0	0	0
AZ06G0135860	288.609	105.787	158.094	241.198	264.39	158.398	586.71	324.293	335.682	366.157	299.912	231.902	355.984	343.845	373.377	367.48	359.104	369.434
AZ07G0155550	82.7087	109.811	119.739	135.783	117.331	113.195	37.4331	124.769	144.375	136.991	109.765	82.2023	84.2808	83.7107	78.5916	49.5891	56.2391	55.7393
AZ10G0207040	48.3994	31.0103	36.1278	40.5204	45.3396	33.132	43.2339	48.7348	51.7494	43.8821	40.8489	39.0511	46.413	46.6464	47.5503	44.8648	45.0465	43.2075
AZ07G0156290	0	0	0	0	0	0	0	0	0	0	0	0	0	0	0	0	0	0
AZ11G0213210	0.976058	0.51765	0.46214	0.701044	0.820028	0.781779	0.461493	0.59769	0.766534	1.33271	0.603004	0.725639	0.956554	0.945066	0.99816	1.9566	1.48314	1.46279
AZ11G0210540	0	0	0	0	0	0	0	0	0	0	0	0	0	0	0	0	0	0
AZ05G0115540	104.235	43.576	59.1729	80.5621	100.651	54.9582	181.859	138.421	105.979	125.912	90.6526	95.4816	157.957	177.243	162.408	213.949	215.166	211.244
AZ05G0103740	0	0	0	0	0	0	0	0.204444	0	0.234443	0	0	0.654392	0	0	0	0	0
AZ11G0220310	0.76741	0.755846	0.149954	0.0692309	1.69324	0.0807131	1.72206	1.20672	1.56695	0.172973	0.304362	0.392422	2.01172	2.14657	1.45746	3.55529	2.10544	2.34085
AZ14G0259560	0	0	0	0	0.260568	0	0	0.0994815	0.0765506	0.0380263	0	0	0.0353804	0	0	0.390796	0.333258	0.0664013
AZ07G0158300	23.3065	17.7084	20.9621	25.411	30.4138	24.0786	66.6575	45.4703	39.1589	44.5777	47.5384	30.2786	42.1044	47.0672	44.0107	57.0574	52.616	54.8428
AZ15G0266430	0	0	0	0	0.0417581	0	0	0	0	0	0	0	0	0	0	0	0	0.0372447
AZ11G0211040	75.8934	33.3904	45.8173	74.2326	90.4572	60.0449	141.594	112.429	111.68	127.039	76.3893	80.431	136.907	140.935	131.766	191.535	198.265	191.526
AZ13G0235290	0.280301	0.490804	0.246472	0.202296	0.587543	1.35612	0.820424	0.385666	0.731323	0.537026	0.472473	0.917342	0.969928	1.26654	1.06469	0.973945	0.738264	0.937752
AZ04G0077740	0.880876	0	0	0	0	0	0	0.194785	0	0	0	0	0	0	0	0	0	0
AZ07G0159500	31.324	21.1763	29.3572	40.4765	33.9825	25.2164	31.3729	43.0127	59.6052	47.9413	37.7485	32.7257	55.7239	63.1974	56.4693	57.7238	64.3625	56.9657
AZ05G0109370	209.938	128.122	128.023	198.273	271.218	168.931	276.613	305.841	272.451	327.277	197.214	353.696	236.314	258.52	204.822	343.795	335.611	349.376
AZ10G0197510	0	0	0	0	0	0	0	0	0	0	0	0	0	0	0	0	0	0
AZ05G0110870	9.419	3.2958	3.81419	6.94313	7.50628	3.75405	19.0443	15.895	11.1346	13.4505	11.7231	8.89784	15.9065	16.5599	15.1817	12.6604	13.2201	17.4508
AZ10G0197760	0	0	0	0	0	0	0	0	0.241978	0	0	0	0	0	0	0	0	0
AZ10G0195200	0.626145	0.513925	0.0917628	0	0	0.197566	0.0916344	0.276915	0.213085	0	0.0931257	0.0960556	0	0	0	0.108781	0	0.0924168
AZ02G0031170	0	0	0	0	0	0	6.35418	3.20033	6.58924	2.67806	0	0	0.646002	0.189369	0.557164	0.305805	0.289756	0.606202
AZ03G0048400	2.96526	0.929276	1.83703	3.28305	5.01852	1.14826	1.83446	3.9938	2.75213	3.00765	1.50347	3.16359	5.34236	4.95919	3.39177	7.23567	4.45968	6.80366
AZ01G0004480	0	0	0	0	0	0	0	0	0	0	0	0	0	0	0	0	0	0
AZ12G0222340	0	0.0334301	0	0	0.0674008	0.064257	0.0298034	0.0900645	0	0	0	0.0312414	0.0640626	0.131455	0	0.0353804	0	0.0300579
AZ13G0240680	1.20551	0.949876	0.212004	0.783025	6.22412	0.684669	0	0.426512	0	0.978194	0	0.221922	0.682598	0.233446	0	0	0	0
AZ15G0264020	0.127707	0	0.112294	0.311065	0	0	0	0	0	0	0	0	0.12052	0	0.12127	0.133121	0.504537	0.339283
AZ12G0229500	4.68426	1.35697	0.96916	2.79652	6.15572	0.782479	0.241951	1.82791	0.703285	3.77303	0.491777	4.43843	7.28105	5.33592	4.18651	4.59561	5.85126	6.95448
AZ10G0196610	0	0.18529	0.38598	0.661885	0.809414	0.415509	1.43163	1.10931	1.15238	1.01767	0.167877	0.634915	0.53261	0.303585	0.535927	1.24196	0	0.555329
AZ05G0097430	57.9565	49.6546	54.5793	57.5165	53.2809	52.6062	72.5967	74.2451	81.9021	68.7046	66.5645	67.0312	80.782	83.1611	88.1389	80.5763	84.2959	81.3659
AZ14G0253140	4.60948	2.45918	2.87099	5.65837	7.21925	6.49294	5.10756	4.61102	5.9385	4.36925	5.68036	5.25297	4.1947	5.4195	4.35109	3.68946	3.30614	3.62039
AZ08G0171350	4.36913	4.14391	2.8458	2.85763	4.25776	2.75716	4.44034	4.47283	4.62581	4.51365	2.02164	3.463	5.07769	5.95389	4.26416	7.33755	7.31208	6.84276
AZ04G0078580	0	0.339555	0.0378928	0.0699776	0.556239	0.734253	0	0.152467	0	0.305968	0.3461	0.118996	0.122005	0.292078	0.0409217	0	0	0.114489
AZ05G0108600	42.2739	29.4505	37.2853	32.7536	38.9024	43.7978	49.0029	43.6615	42.2379	34.7732	28.408	41.8767	46.9493	46.6721	51.5253	56.829	56.7744	49.8778
AZ15G0261810	24.8354	12.4372	20.4732	21.4929	18.9108	12.628	33.1902	29.6853	27.1543	30.2541	30.5108	19.3844	34.2855	28.0682	31.6706	33.8471	32.7337	28.5324
AZ02G0033110	0	0	0	0	0	0	0	0	0	0	0.275124	0.04054	0	0	0	0	0	0
AZ14G0250980	5.73381	6.13497	5.00554	3.71764	3.52234	5.03707	7.96868	7.91753	13.2659	8.20067	7.8775	4.0247	9.42079	10.065	10.3412	13.8457	13.608	12.3473
AZ06G0143530	6.17652	2.0506	1.0374	5.35294	6.27045	9.52534	107.982	46.6518	89.061	49.8369	2.04368	2.87452	2.9472	3.0238	2.50424	5.6426	4.3183	6.82187
AZ16G0278230	0.49355	0.21605	0.192882	0.08905	0.544493	0.0519096	0.866754	1.60068	1.34369	1.9468	3.62131	1.81715	1.50082	1.22124	1.77054	1.48625	2.38319	2.18538
AZ01G0025010	0	0.061902	0	0.306172	0.436818	0.118984	0.0551866	0.111181	0.25666	0.573727	0	0.462794	0.94899	0.608534	0.656494	1.37578	0.558675	0.779208
AZ09G0186080	0	0	0	0.150217	0.367398	0	0	0.0818227	0	0.469145	0	0	0.0873003	0	0	0	0	0
AZ03G0052590	0.151177	0	0	0	0.0500345	0	0	0	0	0	0	0	0	0	0	0	0	0
AZ10G0204290	88.307	40.9711	52.7573	48.2672	66.9895	48.3825	116.139	83.0464	81.0841	70.3475	65.3297	64.6347	136.026	155.398	148.596	182.216	181.973	175.138
AZ06G0131130	29.1211	4.54374	4.56354	10.5345	16.8905	7.64195	55.4454	38.7643	28.8477	32.1695	32.162	23.6198	33.7405	40.7593	42.4383	50.7931	53.2534	54.8975
AZ07G0147690	0.309281	0.261103	0.116552	0.502225	0.48256	0.167292	0.387963	0.820683	0.631512	0.313702	0.433704	0.122004	0.583749	0.855601	0.881077	0.875063	1.3528	1.40859
AZ12G0224350	9.32261	6.83322	5.33789	13.9063	12.7006	9.85075	1.90372	2.30118	1.32806	3.51847	1.54776	6.38584	2.04603	1.0496	3.29404	3.61593	2.99789	2.87996
AZ05G0118020	0	0	0	0.0725487	0.0887193	0	0	0.0790343	0.0304083	0.120842	0	0.219322	0.252976	0.0865169	0.0848504	0.217331	0.117672	0.501157
AZ06G0135250	0.268062	0.0880077	0.39285	0.435292	0.177439	0.253743	0	0.237103	0	0.181263	0.239211	0.328983	0.252976	0.0865169	0.254551	0.651993	0.617776	0.23739
AZ12G0221060	0	0	0	0	0	0.147077	0.272867	0.412295	0.15863	0.472794	0.831923	0	0	0	0	0.647854	0	0.137598
AZ03G0071290	287.074	107.171	115.936	177.659	279.042	159.407	595.514	334.448	210.028	291.005	243.811	211.89	401.122	449.574	425.657	515.28	462.545	470.963
AZ10G0195270	38.8709	22.0802	25.9373	27.9944	36.0565	25.2536	54.7375	35.0193	29.1111	32.9109	32.055	40.5451	25.6102	34.2728	26.8279	37.3756	32.5654	36.571
AZ16G0274020	6.44361	6.31963	6.31417	5.43124	4.39173	9.71772	3.85992	3.47761	6.9409	4.07098	4.55622	3.64405	9.30182	11.3413	10.682	24.8179	21.5198	20.0205
AZ11G0214260	18.7454	14.8171	18.6112	18.7647	21.0625	14.6894	31.1281	26.067	24.5159	26.6669	23.3343	18.8267	31.7084	32.1649	33.9788	31.6598	29.6233	30.3853
AZ02G0045730	0	0	0	0	0	0	0	0	0	0	0	0	0	0	0	0	0	0
AZ02G0041850	22.3408	15.4743	18.4198	23.2958	26.0543	17.8778	26.9551	27.793	28.3259	26.3898	24.9577	23.2301	33.5969	33.6609	31.7957	31.7668	29.3292	31.675
AZ05G0120880	12.9551	9.51302	11.2254	13.1268	13.9471	12.9587	13.6802	18.349	18.8212	19.5294	12.7224	10.7455	20.4096	18.9884	18.0045	18.8884	18.5815	17.5903
AZ02G0044480	33.7039	31.5819	37.6562	64.7677	67.7779	43.8084	15.6108	44.5594	65.1817	51.5315	62.5373	32.3016	58.6716	52.1588	64.0779	54.5559	54.1559	62.7553
AZ05G0119520	16.2086	7.6834	9.29838	12.0342	15.5771	7.87653	17.4291	16.4066	21.1496	18.0228	29.9337	23.1367	20.0407	19.7224	25.1864	15.9019	13.3551	13.8934
AZ05G0114380	18.6617	8.35145	14.4885	17.4667	20.5144	12.5827	16.5165	19.3229	14.0625	18.9284	13.6463	13.7008	19.0441	19.9692	15.0488	20.7651	20.9918	21.117
AZ03G0054340	13.4961	6.40614	6.863	6.27103	15.4183	7.54198	11.9935	16.9712	16.4348	21.6056	10.8102	11.5993	19.1815	20.4673	12.9703	29.2382	27.6234	30.0956
AZ11G0211620	0	0	0	0	0	0	0	0	0	0	0	0	0	0	0	0	0	0
AZ12G0230290	33.432	35.4775	33.1903	35.5502	27.6978	43.2838	51.6413	45.5963	60.4098	41.1294	57.9993	36.1989	51.227	49.1474	57.281	71.4971	76.8342	80.7338
AZ06G0136500	40.7211	26.0038	31.257	44.5299	49.3458	27.9299	42.338	50.8113	65.3016	64.8484	40.9805	37.1985	65.7997	71.7614	64.9347	92.4163	83.5055	89.0894
AZ09G0185680	13.5997	11.3178	10.9684	16.8313	18.0278	13.3807	5.9159	17.5772	27.0026	19.9933	12.2954	15.7912	21.5704	26.6472	20.4659	31.1467	34.5248	31.6362
AZ01G0014010	3.81185	0.759319	1.9207	2.01692	3.18941	0.405419	7.10791	8.59948	13.0742	9.94822	2.56074	4.29705	11.6003	12.98	8.82561	22.7691	20.3897	21.4299
AZ01G0008940	0	0	0	0	0	0.13337	0	0	0	0	0	0	0	0	0	0	0	0
AZ05G0114710	0	0.276154	0	0.113823	0	0	0.492392	0.0619993	0.143125	0.284387	0.187652	0	0.1323	0	0.399371	0	0.138463	0.248298
AZ16G0273240	0.0437339	0.0861498	0.0192279	0.266314	0.260539	0.18629	0.019201	0.0773658	0	0.0443591	0	0.0805095	0.0619088	0	0	0.11397	0	0.0387298
AZ01G0003370	11.341	7.36438	10.237	14.8307	15.5454	13.3003	16.3475	20.817	29.0999	25.4494	18.4944	18.4758	29.5036	30.6105	29.6397	25.579	28.3999	25.9972
AZ16G0277730	34.826	40.3854	33.1463	6.43715	3.86353	7.6429	24.3018	16.6496	21.204	16.2312	27.1713	11.685	44.9842	47.2836	61.7535	53.5409	46.7916	46.9079
AZ09G0181000	10.3326	5.36758	7.51382	9.02646	11.1683	9.26483	6.71853	10.3733	14.0875	11.7627	11.2436	13.6841	23.3491	23.8716	19.6237	28.449	26.1163	25.0187
AZ01G0008420	18.2072	11.9799	15.0525	22.281	19.5689	13.4324	18.5916	21.6497	24.3758	23.9887	24.2542	23.6005	28.4132	29.8786	26.6651	29.3491	25.7695	28.9898
AZ14G0253010	0	0	0	0	0	0.168623	0.0782103	0	0	0.180686	0	0	0	0	0	0	0	0
AZ08G0163400	6.86126	4.95578	4.1945	5.04027	5.96907	3.89686	6.82805	6.47342	9.33989	6.09771	3.61536	5.29293	8.63348	9.55385	7.26006	10.7622	9.6811	9.14321
AZ03G0048940	3.63965	2.45276	2.61084	4.35491	3.13829	5.43984	1.93437	3.21929	1.17343	2.04014	1.02566	2.55666	1.80779	1.20561	1.63715	0.499202	1.32441	0.93303
AZ10G0197930	0	0	0.166165	0	0.187629	0	0.165933	0	0.192928	0.191673	0	0	0	0	0	0	0	0
AZ16G0272210	0.818071	0.151077	0.269752	4.94007	4.87356	4.11386	4.57938	4.02497	7.98659	5.28976	0.912529	0.894178	2.26784	1.58419	2.0392	16.3622	14.4934	16.5269
AZ01G0003520	19.5632	13.7796	14.3922	16.7698	18.689	16.6	22.4821	21.6469	31.8689	27.274	21.2134	19.7287	30.5619	30.5638	28.8279	33.5542	35.4883	35.3052
AZ01G0013440	0	0	0	0	0	0	0	0	0	0	0	0	0	0	0	0	0	0
AZ06G0134200	1.86157	1.35331	1.44203	0.611777	0.70413	1.21671	3.73625	2.82269	5.06811	2.60748	3.48063	0.571158	4.35017	6.3086	4.92442	5.96005	6.43524	5.92698
AZ01G0002450	13.2332	8.35677	9.02644	11.9917	12.5152	9.25429	20.9402	21.9582	25.6303	20.5054	14.5509	14.2695	21.4511	18.7631	18.6338	25.077	24.2438	25.1078
AZ03G0047840	17.0953	12.8831	13.5398	16.4679	18.4534	15.1242	20.8628	22.2603	23.7076	23.6374	23.3078	21.9837	23.0083	22.8849	21.3042	28.4343	30.1309	31.1582
AZ02G0030090	0	0	0	0	0	0	0	0	0	0	0	0	0	0	0	0	0	0
AZ13G0235580	10.3768	7.00827	7.38642	11.6347	11.6768	7.85797	24.2109	16.6084	19.0692	17.0406	16.2269	10.9157	23.9689	26.41	26.0889	25.8569	33.4799	23.8925
AZ10G0197890	0.45699	0.0900209	0.0267891	0	0.0302496	0.0576773	0	0	0.124416	0	0.217496	0.336509	0.948797	0.943957	0.925775	0.190545	0.0300908	0.0539601
AZ01G0022780	0.21569	0.0708134	0.0632196	0.233499	2.35574	0.0680563	0	0.254372	0.073402	0.510471	0	0	0.339252	0.0696138	0.0682729	0	0	0.318351
AZ06G0133660	11.3055	11.2347	13.3563	18.7101	17.1747	12.8201	11.3979	20.6637	26.5781	23.7983	13.9026	9.32964	22.0471	22.4803	21.869	27.4226	26.2401	27.8493
AZ14G0254810	12.0037	4.94629	10.1242	9.84554	8.7564	8.17405	8.06651	11.0507	17.8198	10.995	15.5758	8.79393	13.8134	12.8678	11.3405	11.4911	13.9125	9.87092
AZ01G0018600	8.83194	9.73444	6.10188	12.2929	9.60436	6.76776	39.3298	22.1338	20.3953	21.9689	30.7749	23.0331	21.8295	22.804	24.9607	28.4958	34.4773	30.7268
AZ04G0095730	0	0	0	0	0	0	0	0	0	0	0	0	0	0	0	0	0	0.101715
AZ10G0206070	14.2395	19.0605	13.7198	19.3562	18.6882	29.521	7.63178	18.457	23.6817	18.3036	15.5288	15.3203	19.639	20.1494	21.3257	26.094	26.3329	23.8957
AZ08G0177560	0	0	0	0	0	0	0	0	0	0	0	0.336509	0	0	0.0867914	0.285818	0	0
AZ06G0131700	0	0	0.218599	0	0	0	0	0.219891	0	0	0	0.114413	0.234612	0.120355	0	0	0.491083	0.330236
AZ04G0090820	0	0	0	0	0	0	0	0	0	0	0	0	0	0	0	0	0	0
AZ07G0155250	16.7314	11.2406	11.1502	18.1605	20.9143	18.505	12.5574	19.3166	24.5976	20.1146	11.8502	20.1988	25.6625	26.1589	23.6481	40.4256	36.6341	37.3075
AZ11G0217550	10.4779	9.56875	9.31924	11.3104	9.965	8.89219	9.65871	7.49233	10.2054	8.9582	7.59478	8.49885	13.6768	15.6259	17.4598	14.8557	13.3227	14.8251
AZ11G0209570	27.3503	8.53223	13.5099	20.3927	30.0772	14.4919	45.9745	38.215	26.9774	42.7725	28.7824	31.7942	56.7638	66.3103	65.3952	64.6297	56.8253	59.732
AZ10G0197280	0.495006	0.243773	0	0.401907	0	0	0	0	0	0	0	0	0	0	0	0	0	0
AZ06G0126760	0	0	0	0	0	0	0	0	0	0	0	0	0	0	0	0	0	0
AZ02G0045960	7.27163	7.36866	6.54774	8.74248	8.67786	10.3248	6.72276	8.41083	10.0294	9.25494	6.52019	9.71795	13.1309	12.0844	14.0758	9.14688	7.52738	10.1238
AZ01G0015320	78.3349	32.3532	47.2593	73.6604	101.51	25.1117	122.57	129.057	156.053	131.621	53.1537	78.8988	134.449	156.481	135.346	190.052	158.448	189.498
AZ13G0243060	0	0	0	0	0	0	0	0	0	0	0	0	0	0	0	0	0	0
AZ05G0118290	0.525217	0	0.404101	0.159914	0.195557	0.0621453	4.2083	1.27754	3.41836	1.99772	0.410103	0.241717	1.67285	2.28843	1.74561	6.15917	4.14999	4.24423
AZ05G0103880	1.28172	0.58265	1.21373	1.36086	2.39839	0.606628	1.16874	1.04648	1.30856	1.75006	1.27574	1.95114	2.8844	2.95936	2.15337	5.08729	3.3596	4.97682
AZ16G0275210	15.8149	11.3161	13.222	16.2596	16.3161	13.0636	17.2831	18.6646	20.7958	20.7998	16.4206	15.0413	20.2813	21.4732	20.1903	19.4913	19.5986	18.3427
AZ01G0021140	1.72404	0.754696	2.0213	2.64405	2.28239	1.45062	7.23284	3.89704	3.32471	5.82897	3.24792	3.3501	9.58131	10.5722	10.5505	22.3643	22.8934	20.0177
AZ13G0235960	0.44677	0	0	0	0	0	0	0.0790343	0	0	0	0.0822457	0.16865	0	0.0848504	0	0	0.07913
AZ12G0233390	1.41772	0.253884	0.396652	0.889474	2.87929	0.243999	0.96195	1.48198	1.18424	3.07207	1.26514	1.48289	0.851413	1.06073	0.979103	1.545	1.08202	3.02463
AZ10G0200800	44.9081	33.7975	37.5385	44.8344	51.1935	44.8746	23.6103	38.1339	41.3569	45.4786	38.4729	55.168	66.7927	61.577	53.807	48.536	47.414	49.9302
AZ05G0117530	0.592957	0.973371	0	0.240718	0	0	0.0867775	1.22377	1.61433	1.10263	0	0.454822	2.70466	2.87065	2.06459	3.81158	4.68524	6.12628
AZ01G0010510	0	0	0	0	0	0	0.438536	0.147248	0	0	0	0	0	0	0	0	0	0
AZ09G0189150	1.5662	1.5426	0.983697	2.72493	2.22153	5.08299	2.55404	1.78112	1.14214	0.226941	1.59729	1.64755	1.2669	0	0	0.233227	0	0.198142
AZ05G0112150	0	0	0	0	0	0	0	0	0	0	0	0	0	0	0	0	0	0
AZ13G0249400	3.93393	2.78491	2.97271	5.4066	5.37073	3.99533	0.0719649	1.43171	0.983157	1.87039	1.07876	1.81049	3.90589	2.91628	3.09359	2.92602	3.13672	3.8467
AZ14G0253520	11.058	11.8026	11.0666	11.2665	12.0048	15.253	5.66724	12.0263	14.1888	12.5036	9.75269	10.1189	14.7399	14.2898	11.9103	14.2179	14.0242	13.7937
AZ03G0063360	2.30504	1.05948	0.81074	1.24768	4.42475	7.56397	3.10349	0.815529	0.156887	0.311732	0	0	0	0	0	0	0	0
AZ04G0089400	0	0	0	0	0	0	0	0	0	0	0	0	0	0	0	0	0	0
AZ03G0054820	3.14774	0.320721	0.381771	0.793155	0.431086	1.64392	46.1297	20.5454	30.8066	13.5416	1.4529	0.799262	13.214	5.04462	15.5638	3.96004	3.10897	2.78757
AZ03G0054010	0	0	0	0	0	0	0	0	0	0	0	0	0	0	0	0	0	0
AZ09G0188390	11.7582	6.23593	4.2105	7.08447	11.7275	7.45365	13.2679	12.0943	9.07117	12.8437	3.13356	8.32522	15.8162	19.6273	13.338	35.7162	27.2731	32.7461
AZ01G0020770	36.3923	28.7424	27.7624	39.1916	40.6929	34.7717	43.7513	50.1132	63.7318	56.7738	41.4155	47.8182	65.3936	62.684	60.7198	84.0188	78.335	83.5112
AZ15G0261980	91.9513	68.5689	77.692	52.8104	56.4936	72.3362	76.853	75.1003	129.314	70.6875	91.2665	88.3965	105.175	117.738	112.938	133.511	114.013	120.38
AZ15G0266740	0.175042	0	0.153916	1.13697	1.56419	0.110461	0.40987	0.103217	0.357414	0.532633	0.104135	0.322234	0.605699	0.677936	0.498658	0.851491	0.403401	1.34345
AZ05G0119070	0.468734	0	0	0	0	0	0.977519	0.829197	0.41873	0.475435	0.0522856	0	1.27177	0.510582	0.834579	5.13035	3.58796	2.28306
AZ16G0273800	3.60744	2.55503	2.45924	4.80483	3.7428	4.10537	2.84731	4.73243	3.60021	3.70013	3.65323	3.09661	3.82519	2.27627	2.88676	1.43655	1.48125	2.54856
AZ04G0093460	0.289256	0.531808	0.305215	0.86113	0.804163	1.07697	0	0.443471	0.118125	2.22977	0.0860412	0.0354993	0.0545953	0.0746857	0.0732471	0.0201012	0	0.068309
AZ04G0094470	0.383255	0.348444	0.466617	0.88565	0.848881	0.334877	0.232982	0.70406	1.05344	1.01669	0.315698	0.434174	0.890304	0.627992	0.615896	0.799004	0.582363	0.600482
AZ04G0085810	9.76814	4.29384	5.24784	11.357	13.7495	9.20223	12.958	12.5785	9.16342	12.4616	8.46716	11.1154	15.0486	19.1191	15.5187	19.8541	19.1575	21.781
AZ06G0126120	3.84557	0.68866	0.307405	3.97385	10.4134	1.32369	2.76278	3.09222	0.713834	3.54595	0.623942	2.57429	3.29922	1.69249	1.65989	2.18651	5.52468	3.40556
AZ01G0011800	0.434733	0.0475758	0	1.09813	3.16539	0.0457235	0.127244	0.469974	0	0.734913	0.129314	0	0.638192	0.280619	0.0917381	0.302108	0	1.15497
AZ01G0020150	136.996	101.111	110.411	133.564	149.324	116.364	154.523	164.659	190.65	178.268	120.458	142.867	200.672	200.007	188.352	249.255	239.569	242.918
AZ09G0190520	17.5191	12.9878	15.1066	16.8855	15.5617	15.6204	15.7141	13.0298	19.0783	14.1392	19.0292	23.1305	18.9865	18.6774	20.5716	20.5003	17.7871	18.9178
AZ02G0046510	2.82529	2.14448	1.59543	1.87302	2.62507	3.09148	0.7966	2.10924	1.50838	1.84035	0.740172	2.12337	3.30228	3.21243	2.06755	2.9991	2.7905	3.53496
AZ03G0061230	0	0	0	0	0	0	0	0	0	0	0	0	0	0	0	0	0	0
AZ01G0001270	0.115094	0	0	0	0.342829	0.326838	4.44672	1.83242	4.11263	1.16739	0.102706	0.105938	0	0.111439	0	0.239946	0	0
AZ08G0164100	22.7858	14.372	17.1242	19.0016	19.6149	14.45	37.8473	28.8414	30.0813	33.3581	26.7439	26.0356	28.9184	33.8542	30.8039	43.5254	39.1347	42.1962
AZ05G0115050	2.67151	0.445975	0.796301	3.56608	5.61977	1.11439	2.38556	2.00251	2.54253	2.52599	1.2526	1.29201	3.50398	2.27979	3.5688	5.14472	1.78889	5.21284
AZ06G0129080	0.181609	0	0	0.294906	0.180319	0	0	0	0	0	0	0	0	0	0	0	0	0.321658
AZ04G0082660	5.87475	4.08003	2.51664	7.88859	10.6939	8.91177	10.1186	12.0247	6.88203	9.43466	6.88913	17.2621	8.63603	10.0273	8.54677	14.6421	11.7164	13.3399
AZ02G0047120	0	0	0	0	0	0	0	0	0	0	0	0	0	0	0	0	0	0
AZ10G0198570	20.6079	10.1487	9.59968	18.5247	26.9166	14.5142	28.0048	27.5587	38.9478	31.4781	21.8927	23.9364	31.6031	31.3555	31.7999	35.4188	27.1388	29.2215
AZ06G0126150	1.49706	0	0.179507	1.93375	4.05389	0.708547	0.418263	0.300946	0.0694729	0.621189	0.121449	0.939522	0.385311	0.395325	0.323092	0.99306	0.739312	0.843668
AZ07G0154780	2.28309	1.17119	0.711006	1.2358	1.22789	1.89099	3.46652	2.06148	3.20497	1.54382	0.976236	2.10146	2.82791	3.68432	3.83919	5.70177	4.32203	4.25431
AZ13G0243450	5.53655	2.66006	3.40389	4.27597	6.07822	2.5991	3.28055	5.65358	5.42269	4.93085	2.57075	5.55185	5.09751	4.31475	5.12926	7.41348	5.77957	6.89616
AZ13G0243090	22.0827	11.0365	16.3416	20.1041	22.4686	10.969	20.3504	25.479	23.1589	29.7722	19.5597	24.2503	29.1449	30.4317	26.6793	41.5935	41.0302	42.1131
AZ06G0140070	0.918651	0	0.0897534	1.326	0.202694	1.64254	0.985906	0	0.521047	0.310594	0.182173	0.281857	0	0.0988313	0	0.319198	0.403261	0.090393
AZ09G0182290	0.468734	0.538617	0.412164	0.570865	0.0775674	0.221848	0.891772	0.898297	0.79758	0.633914	0.487999	0.647168	2.06432	2.19361	0.964403	1.54725	1.54321	1.6604
AZ08G0161500	80.9334	52.4113	60.2841	69.7308	74.2149	67.4733	90.6257	89.0996	95.5148	106.19	99.389	88.6194	98.568	99.4523	113.284	85.1383	73.092	88.1116
AZ04G0084180	9.12365	7.60046	7.34774	11.9423	14.6889	15.5776	17.3329	13.3493	16.366	12.5838	12.0984	9.14344	13.8004	16.6772	14.0078	21.9984	21.7282	20.0105
AZ05G0116180	1.23995	1.08557	0.96916	2.01349	2.32549	0.521653	0.725853	1.34047	1.12526	0.838452	0.86061	1.0145	1.69024	2.66796	2.35491	2.87226	2.44937	1.95213
AZ03G0065950	3.32485	1.97448	1.28981	0.317591	0.436927	0.370264	9.5742	6.91964	14.4764	6.64556	2.87973	1.17013	19.7031	28.2633	24.9795	47.1959	40.0346	36.7618
AZ01G0012320	0	0	0	0	0	0	0	0	0	0	0	0	0	0	0	0	0	0
AZ06G0139340	2.15938	0.727606	0.949386	2.35305	2.14404	1.85577	0.997956	1.45762	0.696188	1.46978	0.887422	1.43839	1.28707	0.907856	1.05225	2.57672	1.79604	2.01295
AZ03G0053680	5.53932	3.72971	2.61426	5.99667	5.3446	3.85111	4.94641	6.53275	9.96865	7.39611	5.27826	4.98343	7.64938	11.1511	9.71785	14.3864	10.9113	9.811
AZ13G0235160	0	0	0.0850949	0	0.096087	0	0	0.171195	0	0	0	0	0	0.0937016	0.0918968	0	0	0
AZ02G0027870	2.24949	0.687599	0.545656	2.54019	5.64796	2.20276	0.885451	1.94395	2.48137	2.41278	0.461467	2.52272	3.24534	2.50352	2.25888	6.36074	3.70298	5.72443
AZ13G0242210	6.79444	2.49007	1.80622	0.769754	5.1773	0.89742	4.02363	5.17116	7.58197	4.00673	5.21714	5.23584	4.47352	8.56761	9.15282	6.25893	5.30619	8.81562
AZ14G0256400	15.5503	13.5316	14.3041	18.8465	30.1301	22.9012	11.8316	21.633	31.0195	24.6542	13.1693	19.698	29.3858	32.9635	26.1281	38.2417	41.4537	42.3825
AZ03G0048660	0	0	0	0	0	0	0	0	0	0	0	0	0	0	0	0	0	0
AZ13G0240360	0.432492	0.0608536	0.217312	0	0.0613457	0	5.20818	2.02201	4.85702	1.12802	0.882156	0.341217	12.8859	18.0067	23.7029	4.44386	5.43111	4.32249
AZ15G0264660	0	0	0	0	0	0	0	0	0	0	0	0	0	0.180532	0	0	0	0
AZ05G0104880	78.1957	50.6891	60.6446	77.8551	81.7017	92.7486	158.792	122.511	154.518	122.251	143.04	67.7721	111.051	105.832	113.911	123.952	112.655	111.286
AZ03G0068480	2.28024	0.0916686	0	4.49621	6.88453	0.484547	0.122586	2.05805	0.142529	2.59604	0	1.32784	1.88841	0.720926	0.48609	4.31723	0.96521	7.54158
AZ08G0175560	13.772	9.18213	8.7564	14.7084	24.6136	14.5907	12.8372	15.9296	14.6012	16.6552	7.4684	17.8445	20.0953	22.0536	21.7294	15.2945	14.6488	16.6525
AZ06G0134970	14.162	15.0891	10.8081	3.10966	2.21092	4.2999	1.87705	4.88452	2.9099	2.5296	4.45105	3.68927	4.20283	4.31207	2.79115	3.43527	2.81512	4.41717
AZ02G0028530	0	0	0	0	0	0	0	0	0	0	0	0	0	0	0	0	0	0
AZ07G0149090	189.921	76.3932	105.519	130.966	163.87	108.512	389.787	254.137	172.482	210.613	217.654	154.308	223.12	204.043	223.12	245.092	288.6	233.997
AZ01G0003180	14.4754	11.7345	12.7136	16.1175	15.5438	13.3672	7.60564	17.5137	25.0666	19.7075	15.1881	15.0456	19.9902	22.3698	19.8426	26.5068	26.88	24.7428
AZ11G0220810	2.70152	2.37494	2.6307	3.29921	3.12569	2.13454	2.1369	4.54205	4.30808	4.50651	3.22763	3.59633	4.40365	3.93442	5.17312	5.77172	5.55702	5.29889
AZ05G0102210	6.07839	3.7952	2.91101	6.21305	5.49635	3.59606	8.1966	7.68054	9.30847	8.80754	7.55511	4.4459	9.83365	10.1418	9.89489	9.56066	11.8999	10.8138
AZ12G0224580	11.0031	6.59177	8.67773	6.75399	5.81913	6.58566	20.3857	20.4345	34.4725	22.1291	13.9016	6.82146	33.2212	34.6704	33.1768	49.1496	47.2797	41.9566
AZ10G0195400	0	0	0	0	0	0	0	0	0	0	0	0	0	0	0	0	0	0
AZ05G0111330	0.173283	0.204806	0.0914217	0.337662	0.860258	0.328053	0.121725	0.0613079	0.0707643	0	0.061853	0	0.261649	0.0671122	0	0.216754	0.0342297	0.245529
AZ02G0033880	0	0	0	0	0	0	0	0	0	0	0.116625	0	0	0	0	0	0	0
AZ10G0201930	0.367192	0.120553	0.484315	0.248444	0.182292	0	2.31071	2.43588	3.4364	0.993177	0.655344	0.225321	0.346527	0.118511	0.0581142	0.765516	1.26935	0.921337
AZ05G0116050	2.666	1.28814	1.94616	1.79702	1.94784	1.9046	2.25263	2.49157	2.41368	4.03065	3.05238	1.62051	2.89572	3.45803	4.29898	4.19474	4.37205	3.83097
AZ08G0167390	42.6892	29.2142	31.8093	37.4545	38.6436	30.2873	37.3407	40.4766	59.4769	49.6157	32.3182	48.5319	49.8363	55.3364	49.213	60.1289	52.4413	54.1672
AZ15G0263420	0	0.137047	0.12235	0.225948	0	0.131711	0	0	0	0	0	0.256148	0.656562	0	0	0.290084	0.13743	0
AZ09G0187040	0.302028	0	0.0531154	0.0980896	0.17993	0	0.212164	0.427434	0.308352	0.367615	0.323426	0.444802	1.31114	0.467901	0.803055	1.07043	2.32681	1.81879
AZ03G0058140	16.8466	8.9252	11.2278	18.427	20.8575	14.1142	16.0947	24.6284	24.8948	25.6102	14.335	20.2076	25.6552	26.0827	22.8424	30.9138	34.214	29.0355
AZ08G0174820	12.3114	8.17246	9.48227	11.5525	11.2425	10.6614	11.6521	15.1553	20.1841	18.8983	12.5902	10.0361	17.8943	17.6052	16.043	24.6987	24.3492	20.3995
AZ13G0235450	13.9839	6.48151	8.19748	4.22987	5.98942	4.67186	15.409	9.21601	10.6375	3.8936	6.60644	7.31906	13.4557	15.6638	13.2791	15.4342	7.31208	12.8695
AZ05G0107950	33.6463	31.4664	33.7807	44.2933	38.6652	34.2371	36.9357	50.3076	61.6886	55.7894	36.6675	38.8098	58.3901	62.0118	58.2082	69.7286	71.2008	62.6898
AZ06G0139240	17.6893	7.47875	9.9874	16.3263	19.1927	6.37125	13.0024	24.5207	36.6348	30.8709	13.4017	17.0565	40.5336	44.8456	37.0709	45.6705	55.78	50.1066
AZ03G0052260	1.67994	1.95666	1.6296	1.78616	1.60181	1.53972	2.22439	3.27845	6.79237	3.55666	1.96314	1.1904	6.47996	7.6295	6.58362	12.9808	12.6814	12.4803
AZ16G0277910	0.331853	0	0	0.314346	0.384411	0.0523544	0.194263	0.195684	0	0.168298	0.049356	0.305453	0.52196	0.589079	0.315127	0.576534	0.928671	1.27349
AZ10G0204870	3.60608	2.48009	2.56949	3.60934	3.73479	4.3551	2.83887	4.26196	5.45889	4.38285	1.96961	3.23336	6.95294	5.44806	5.69736	9.55938	7.49178	9.63545
AZ06G0133430	0.108123	0.0532469	0.0475369	0.175575	0.21471	0.0511737	0.0474704	0.143453	0.16558	0	0.0482429	0.348325	1.0714	0.680484	0.564703	1.85966	1.81546	1.3884
AZ14G0259950	16.5963	6.30641	9.41359	17.6754	26.0908	6.78818	23.1637	29.7668	31.7434	27.3805	13.8501	17.4448	35.0467	35.4616	29.2821	52.5936	49.0745	50.6694
AZ04G0082940	14.6638	8.10513	9.41785	15.8783	18.3179	11.1602	14.2794	18.1782	21.8265	21.1015	12.0973	13.7295	22.9408	24.1343	20.8072	32.8652	31.8881	32.0552
AZ06G0140430	5.34417	2.22243	2.45402	8.14779	13.2066	5.39595	3.80623	4.41182	5.09232	5.23988	0.688853	3.98988	10.6472	9.9465	6.71003	8.97504	7.03781	9.72829
AZ05G0100010	0.904619	0	0.0994303	2.29526	5.50143	0	0	2.20039	0.115445	1.37633	0	0	0.32014	0	0.53689	0.471484	0.111685	0.300417
AZ12G0234000	123.188	56.486	61.1968	77.3769	105.94	52.4504	239.867	158.507	111.408	129.868	114.906	109.928	152.985	163.77	159.234	181.366	173.165	171.047
AZ08G0170300	12.9128	10.9179	12.3913	15.5587	16.0409	17.5252	13.6683	14.342	14.3269	14.8317	10.6811	14.382	19.9205	18.6114	17.693	13.3987	14.1514	17.2312
AZ09G0185190	62.5788	66.6741	66.6313	76.4116	65.828	89.8184	51.4105	84.1827	126.715	98.961	84.2396	84.2402	89.5884	91.4666	93.0062	87.8757	91.225	86.7948
AZ05G0107560	0.72894	0.916013	0.663067	1.2041	1.34769	1.64173	1.21392	0.844847	0.898174	1.09629	0.538332	0.624678	1.47071	0.997847	1.33666	2.12231	1.29097	1.98112
AZ07G0150960	1.98002	0.487547	0.652896	1.20572	0.860106	0.351423	13.583	10.2891	13.8977	11.7989	5.63204	2.84767	11.0947	12.3417	8.93107	33.2813	29.3346	26.5212
AZ14G0252280	0	0	0	0	0	0	0	0	0	0	0	0	0	0	0	0	0	0
AZ14G0253640	29.9038	20.3055	22.637	35.3255	32.393	19.1682	16.0581	34.9429	47.0369	36.0367	27.7826	28.1029	38.6401	39.5431	36.0734	44.6437	44.7039	44.3455
AZ03G0067200	2.38936	0.316799	0.121211	1.04461	2.23552	0.478444	0.201736	0.81285	0.0469114	0.885517	0	0.718997	0.693813	0.889806	0.479967	0.957944	0.0453835	1.09868
AZ02G0037260	1.04879	0.68866	0.499534	0.957983	0.737618	0.206827	0.844182	1.19823	2.40919	1.24108	0.0389964	0	0.494884	0.761619	0.456469	2.0043	1.55382	2.20587
AZ07G0146290	37.0529	21.3178	28.3909	30.8796	32.3678	22.4269	39.9264	42.5426	48.1043	43.6807	42.3247	32.6705	47.8703	46.8722	48.9296	47.2118	43.4585	42.9096
AZ04G0093020	4.13964	0.596673	1.24294	2.62328	2.00499	2.48491	12.8553	11.5205	15.4621	13.723	6.75749	4.27499	20.9626	21.6052	20.0385	57.7806	64.3216	65.6299
AZ15G0261710	5.6224	5.25369	4.69031	7.25711	7.15699	6.50475	3.62885	7.2683	10.4009	6.58012	5.53186	5.92706	8.02698	8.14254	6.75362	10.1686	9.54004	9.70281
AZ09G0182270	51.9129	16.6033	19.5392	29.7067	38.6105	18.6768	68.4597	54.8974	55.3466	61.0098	29.7441	49.1936	63.092	72.8928	56.2087	95.0481	82.1134	90.5887
AZ11G0208970	6.07066	2.5764	4.03605	6.77225	6.02754	2.28921	9.96767	10.4335	10.5312	9.61162	6.07793	3.63429	14.765	16.1523	16.6379	22.1737	20.4738	16.8275
AZ13G0239020	0	0	0	0.098019	0.119867	0.0761838	0	0	0	0.0408167	0	0.0740803	0	0	0	0.0419474	0.0397459	0.142548
AZ02G0037660	42.6839	4.39877	4.82836	42.6216	113.403	6.0987	1.15718	11.0737	0.523229	21.6099	1.89469	27.4276	18.5862	7.58517	4.51906	13.5083	2.8925	26.4535
AZ08G0176960	0	0	0.30361	0	0	0	0	0	0	0	0	0	0	0	0	0	0	0
AZ06G0140470	17.0089	14.9493	18.2693	11.44	13.4367	19.7926	45.225	28.845	51.797	29.0405	17.8303	13.1401	11.5442	10.6366	12.4476	8.38092	9.3301	9.14102
AZ06G0134910	11.3249	8.63095	12.7485	17.8699	17.9507	14.4954	21.9079	24.7206	37.0936	31.0646	19.6665	15.8102	34.975	38.421	36.9621	50.6493	50.924	47.9025
AZ02G0041830	3.95699	1.77841	1.99307	5.08429	6.10311	5.9639	1.45054	1.83494	1.56887	1.75349	3.97677	3.60683	1.88527	1.22752	1.71461	1.84211	2.04899	2.61966
AZ10G0205970	3.58562	1.97769	1.51338	1.3974	3.41774	2.44374	3.02253	3.8058	3.36783	3.92783	2.04781	3.30037	3.24847	2.49967	2.04294	4.18613	3.3998	2.7943
AZ01G0025470	9.9456	4.33905	4.93023	5.69048	7.02513	8.08749	7.20916	8.26559	10.9034	6.16099	4.94388	5.22231	8.44098	15.1879	11.9163	13.2199	9.09792	9.8125
AZ09G0187200	5.22387	2.92878	3.42739	6.36208	8.17913	3.87979	4.90455	6.21997	9.76394	9.61891	2.36668	5.25214	7.16728	6.57541	6.83033	13.6552	11.2716	12.6329
AZ09G0179830	0.791542	0	0	0	0.523946	0	0.11584	0	0.808114	0.802857	0	0.121429	0.995992	0.383204	0.375823	0.137516	0	0.116829
AZ03G0051860	0	0	0	0	0	0	0	0	0	0	0	0	0	0	0	0	0	0
AZ05G0099500	184.855	122.904	138.136	164.51	177.959	127.751	235.757	176.769	130.86	171.021	181.607	163.248	189.783	183.739	183.082	116.21	109.318	120.782
AZ07G0160090	0	0	0	0	0	0	0	0	0	0	0	0	0	0	0	0	0	0
AZ03G0047620	0	0.715491	0	0.589811	0	0.343817	2.55148	0.963807	1.11247	0.736822	0.648251	1.00297	1.02833	0.703371	0.689823	1.51446	0.358745	0.321658
AZ11G0215550	3.68568	0.427076	1.71575	0.880145	1.50685	1.23134	0.571117	3.83531	3.5415	2.19904	1.16082	0.598672	2.25063	2.51905	1.23526	2.25995	1.71308	4.22395
AZ02G0030830	11.7506	7.58034	8.19748	15.0827	16.0793	15.9797	8.91008	13.8175	19.7839	16.2399	8.66671	11.8067	17.8553	18.4524	18.88	27.291	28.6867	26.6947
AZ05G0112640	6.16103	6.38757	6.80747	9.41219	9.65883	6.59929	11.6384	10.7555	11.6696	10.5248	8.57242	8.76751	8.95094	7.61373	9.46857	9.04178	8.04682	9.69171
AZ07G0157370	28.0484	21.0766	21.793	29.1536	32.7708	31.4711	31.7414	28.124	32.8323	26.7326	17.6933	22.59	40.8457	31.0208	39.6076	27.4731	27.9418	31.1559
AZ01G0021200	3.67855	2.13125	2.37838	2.54748	3.81356	1.79224	3.89508	2.24888	2.04347	3.0727	1.20685	3.18674	2.60364	2.77607	2.61986	1.52252	1.49604	2.2037
AZ07G0157460	33.1198	19.7397	26.8824	27.3044	27.8816	17.6314	45.9345	39.4602	39.94	35.6031	37.0829	27.5147	37.5604	31.4652	33.5472	41.3695	32.8238	39.9091
AZ12G0232040	0	0	0	0	0	0	0	0	0	0	0	0	0.701963	0	0	0	0	0
AZ02G0043600	11.5569	11.2007	10.0809	12.9866	13.6321	11.596	6.45409	11.9804	15.6218	14.3479	8.53924	12.8502	17.3632	15.9793	14.3107	21.6844	17.9895	21.5745
AZ08G0162370	32.9088	20.9161	21.9873	28.1125	29.7706	30.6717	27.0937	34.9795	45.917	36.0325	24.7485	29.3847	49.6908	57.1644	48.3175	53.4496	56.5062	53.6038
AZ14G0253290	1.79353	0.276016	0.394267	5.23325	9.07088	1.53856	0.0492145	2.03256	0	1.36438	0.150046	1.03178	1.63969	1.13963	0.851565	3.97281	0.996435	7.84228
AZ05G0097800	29.4681	9.09918	14.1639	10.6166	12.0422	6.09901	48.5891	32.6018	46.0949	30.8023	20.0817	11.1199	47.6608	53.5326	50.1621	94.5223	80.0158	82.0229
AZ03G0060280	0.254542	0.219368	0.0279777	0.387504	0.695018	0.120473	0.0279386	0.309573	0.129936	0.0322726	0.17036	0.205006	0.0600541	0.0924224	0.0302141	0.265333	0.188556	0.338126
AZ09G0185240	0	0.207636	0.37074	0.684655	0.209315	0.49888	0.370222	0.186465	0.107613	0.534566	0.188123	0.388084	0.696319	0	0.300281	0.109875	0.208217	0
AZ09G0191740	12.9523	12.5878	11.8931	13.7735	13.5431	22.9477	20.5824	15.0555	27.2076	19.183	11.0468	9.54808	26.0693	25.859	23.7282	41.9976	36.1142	35.7304
AZ05G0107220	27.4499	6.54652	8.12158	23.8992	40.3681	6.53676	23.0421	21.76	12.7785	22.1513	8.16517	20.8962	32.8293	41.2883	25.5745	36.8017	32.8241	44.8723
AZ05G0101510	49.3022	24.1914	29.1641	41.3397	57.6744	36.147	108.937	81.1905	100.303	88.3761	54.235	62.047	126.386	126.719	125.13	248.552	201.686	213.701
AZ14G0258960	2.34258	1.30746	1.40757	3.0115	5.50472	2.10658	4.4225	5.07647	3.2287	5.14815	3.066	4.02495	7.14806	7.22043	5.9691	11.7211	10.9131	11.5483
AZ02G0032770	1.115	0.549098	1.14383	2.64043	2.39866	1.05544	6.52705	5.99951	5.78656	3.01583	4.7262	1.88154	2.54292	2.60902	3.35286	5.52075	4.12974	6.82963
AZ01G0012850	55.325	27.0652	27.0624	52.7137	60.8981	23.0982	66.4675	62.352	41.7453	52.1023	48.5203	63.9413	67.0794	67.9714	59.6341	52.6289	66.7304	61.6488
AZ02G0038100	0	0	0	0	0	0	0	0	0	0	0	0	0	0	0	0	0	0
AZ09G0185150	1.65889	0	0.341878	2.86214	5.35309	0.490712	0	1.00877	0	1.07792	0.0231304	0.429446	0.953993	0.727816	0.516888	0.729511	0.102404	1.07885
AZ02G0029320	6.26479	3.52594	3.34457	2.54327	4.22091	4.6594	5.89393	5.54125	5.9391	5.90047	6.1895	5.97235	7.17911	7.58234	6.58643	14.9265	10.1654	12.4829
AZ06G0136250	0.445347	0	0.0783199	0.0723176	0.442184	0.843117	0.156421	0.157565	0.181869	0.271028	0.556381	0.0819838	0.75651	0.948655	0.253741	0.649917	0.615808	1.26205
AZ12G0226180	0	0	0	0	0.150103	0.143102	0	0	0.154343	0.306677	0.134906	0	0	0	0	0.78793	0.298631	0.133879
AZ01G0020490	0	0.0552032	0	0	0	0.159162	0.246072	0.247873	0.343327	0.113698	0	0.103178	0.0528934	0.0542681	0.159668	0.233695	0.166073	0.248173
AZ06G0135400	69.409	39.2705	42.3365	68.9399	113.634	90.242	77.0065	70.452	84.8199	81.8565	66.1412	111.024	97.0889	102.49	89.1834	104.666	101.702	97.9505
AZ05G0118880	0	0	0	0.0603929	0.443125	1.76023	0.130628	0	0.0759398	0.301783	0.132754	0.0684652	0	0	0	0.0775357	0	0
AZ10G0206640	4.71865	1.69442	1.81526	4.54953	5.17316	0.930541	4.7476	5.21709	5.87126	6.28176	1.92994	4.61472	2.96872	4.47364	1.96036	5.43104	6.2626	6.44221
AZ15G0262940	0.121776	0.719645	0.214158	0.790981	0.120911	1.49852	0.320787	0.107711	0	0	0	0	0.229844	0	0	0	0	0.107842
AZ04G0095040	0	0	0	0	0	0	0	0	0	0	0	0	0	0	0	0	0	0
AZ03G0051520	2.57598	0.906132	2.0224	1.04575	1.1875	9.23103	0.80783	1.46473	2.34814	0.839831	1.23146	2.2017	2.60465	1.15802	3.40713	0.383598	0.272599	0.325891
AZ01G0017350	8.59142	4.321	4.50058	12.3186	8.53039	10.2089	9.14907	12.288	13.8101	12.4224	7.17737	8.0762	12.9381	9.20358	13.713	17.1491	15.5269	17.3212
AZ04G0094460	6.36509	0.249342	0.922216	7.19405	9.40799	0.924304	0.127024	3.77464	0.258457	5.3923	0.322729	5.45927	7.37206	2.69631	1.85449	5.61706	1.6074	9.70424
AZ11G0216170	14.7489	10.641	12.2206	15.9108	16.4618	13.3264	7.74325	15.5086	21.5598	17.7843	13.6907	16.3998	19.8562	20.8965	18.2904	22.3892	22.895	20.962
AZ07G0151300	18.7033	13.9053	20.4072	20.2802	19.3692	16.3336	9.43	15.6894	21.3534	21.5817	19.7771	18.7704	20.4976	19.7062	19.1738	19.035	19.8634	19.021
AZ14G0259050	0	0	0	0	0	0	0	0	0	0	0	0	0	0	0	0.133731	0	0
AZ03G0062640	23.0657	18.6713	21.1789	19.6248	19.5537	19.5268	22.0201	26.4671	34.5707	26.7581	16.9419	18.5443	25.1637	24.5282	25.9662	28.3559	29.2746	28.1052
AZ08G0173230	41.3273	29.9693	34.0434	35.7439	37.2009	26.0888	24.126	44.4375	61.666	53.4628	26.2664	31.4297	56.3591	56.9445	51.7237	59.8256	60.8631	64.8518
AZ01G0004190	0	0	0	0	0	0	0	0.395804	0	0	0	0	0	0	0	0	0	0
AZ03G0047910	0	0	0	0	0.124525	0	0	0	0	0	0	0	0.236716	0.121434	0	0.392198	0	0.333198
AZ12G0229780	1.7155	2.43207	2.78836	3.20778	3.6647	3.27233	3.35505	3.40259	4.19278	3.16368	3.03853	2.00967	6.50033	6.24144	4.86242	4.87697	4.51833	4.16631
AZ05G0119950	0	0	0	0.3315	0.810778	0	0	0	0	0	0	0.751618	0	0	0	0	0	0.180786
AZ09G0190880	54.7126	48.668	57.0717	63.0256	56.105	43.2999	57.9942	62.241	72.757	70.2161	76.4738	48.4837	71.5634	62.3703	69.6087	58.9018	61.0453	60.1501
AZ13G0250270	17.2423	9.62787	11.9381	18.8496	20.8943	18.1205	24.7965	18.0129	15.8014	15.5609	9.08653	15.1208	19.475	17.7465	15.8575	24.9078	24.271	28.2544
AZ09G0191840	0	0	0	0	0	0	0	0	0	0	0	0	0	0	0	0	0	0
AZ03G0057690	0	0.0912132	0.0814319	0.0751912	0.0919508	0	0	0.163826	0	0.0939326	0	0.170483	0	0	0	0.0965345	0.0914682	0.0820122
AZ12G0232370	48.3537	50.0484	51.4366	51.6122	47.4618	50.7614	50.2624	56.1373	79.5599	65.597	53.5896	43.5365	54.5882	53.3817	60.2208	42.7095	47.3615	43.9771
AZ01G0006370	0	0.0477683	0	0	0	0	0	0	0	0	0	0	0	0	0	0	0.0479018	0
AZ04G0076420	19.2382	12.8751	16.3643	19.0971	16.6081	11.4612	16.3217	22.6487	28.4771	25.1761	20.5891	14.7771	31.0631	37.7973	31.0224	37.5364	38.6226	37.37
AZ02G0035950	4.92391	1.35792	2.59779	5.11724	8.21341	1.11861	9.51191	12.7173	7.23888	17.7797	5.97578	6.88895	15.2415	21.5494	18.5159	34.6967	29.5687	40.64
AZ16G0278010	0	0	0	0	0	0	0	0	0	0	0	0	0	0	0	0	0	0
AZ01G0021890	0	0	0	0.0509142	0	0	0	0	0	0	0	0	0	0	0	0.130733	0.0619359	0.277665
AZ13G0236710	11.5929	2.42637	2.54844	8.23597	10.2156	5.34965	13.3606	11.7921	9.17259	12.3465	6.59503	4.26825	19.556	19.6434	18.3017	42.5972	37.9285	40.039
AZ06G0127210	16.1843	12.9701	15.0265	19.2345	20.9932	19.0942	16.153	21.3689	32.2594	26.4417	16.9242	16.6856	30.4519	29.0372	29.4007	35.033	30.0173	33.4423
AZ12G0224120	10.911	10.3999	10.3083	11.8485	10.8603	7.45779	10.2226	13.0514	16.7229	17.6577	9.30175	10.666	19.4185	20.5785	18.5624	24.6943	26.7677	24.1443
AZ01G0013820	0.33098	0.488989	0.727587	0	0	0	1.16251	1.31739	2.70328	1.34285	0	0	2.96735	2.40353	5.02877	0.690022	0.653808	1.17244
AZ03G0053120	0	0	0	0	0	0.121999	0	0	0	0.0653632	0	0	0	0	0	0	0	0
AZ08G0166750	13.9898	11.0997	10.0337	12.7928	18.4504	13.2425	12.8115	15.6238	12.2269	15.1214	9.55222	16.8115	17.6033	17.6161	14.8278	17.8235	16.5043	19.2719
AZ07G0147540	8.5528	2.58836	2.26878	13.3841	30.1254	5.33699	5.70597	6.55071	4.29276	10.2744	2.60094	5.80535	14.6098	10.0393	9.21066	25.7002	20.6232	29.0696
AZ04G0095910	0	0	0	0	0	0	0	0	0	0	0	0	0	0	0	0	0	0
AZ15G0265570	2.63227	1.94445	1.44661	4.00725	0.653391	0.934372	1.44459	2.61929	2.01553	3.00363	1.4681	0	2.79464	1.91151	1.87469	4.80174	1.94989	4.95354
AZ05G0114700	0	0	0	0	0	0	0	0	0	0	0	0	0	0	0	0	0	0
AZ14G0252450	1.93623	0.211895	0	0.174675	2.77691	1.22187	2.2669	2.66406	1.09821	2.18213	0.383964	1.18813	7.10602	7.0824	4.29017	15.2495	12.9617	15.8132
AZ01G0001220	23.5936	25.582	22.0017	51.9481	30.7171	142.045	1693.91	821.397	1643.02	766.616	73.7809	31.0417	98.4313	73.9317	141.077	34.8707	44.9943	41.0052
AZ13G0242720	13.9118	7.24158	8.68341	9.30549	13.7414	7.77841	15.507	15.4292	16.558	15.0612	10.5491	10.9474	25.0333	27.2892	24.0256	26.5987	27.0538	26.4912
AZ03G0054720	2.36861	2.87129	3.36444	3.99419	2.98496	1.37975	5.83953	5.31821	6.41753	6.00618	6.09715	2.93486	4.12672	4.76322	5.0175	2.65894	4.5889	2.743
AZ05G0097860	0	0	0	0	0	0	0	0	0	0	0	0	0	0	0	0	0	0
AZ04G0093330	0.183999	0	0	0.448179	1.09615	0.522511	0	0.650993	0.187851	0	0	0.846806	0.173643	0.534469	0	0.191799	0	0.651781
AZ05G0120110	19.6763	13.8841	15.9072	22.7713	21.9276	20.321	20.4493	28.5215	37.868	29.9364	18.8952	20.7871	38.0248	40.7761	36.7557	49.7149	50.3254	47.1774
AZ12G0224590	0.846227	0.895987	0.855713	1.51156	1.51239	1.40179	1.8948	1.60926	2.65663	1.54498	1.03833	0.759435	1.6571	2.23275	1.08483	4.3664	3.78202	3.747
AZ13G0234930	1.02859	0	0.172276	1.82934	2.33436	0.139092	0	1.16973	0.450053	1.44074	0.305961	0.225419	1.34049	1.23305	0.883722	3.16552	2.27373	4.72798
AZ04G0075500	0	0	0	0	0.0667527	0	0	0.0594657	0.0686379	0.272766	0	0	0.126893	0.130191	0.127684	0	0.199207	0.178613
AZ08G0164490	5.21592	4.64017	3.57544	5.03183	6.04201	3.39772	5.95893	6.94508	8.73207	8.44771	4.55444	6.27225	10.2682	10.535	8.89415	11.4295	12.0206	10.0826
AZ13G0242790	12.2167	8.32446	10.5847	10.6469	9.99384	7.37002	14.5279	16.6051	18.5388	16.8335	12.456	10.349	18.0309	17.954	17.7541	25.7896	23.576	25.6749
AZ13G0239810	6.26306	2.76528	2.37379	4.29606	4.07424	5.92851	16.214	10.1243	15.765	11.0623	9.92525	6.063	14.0631	16.1015	18.1498	4.27733	2.34639	3.53824
AZ13G0242730	7.21625	5.32493	6.0801	7.93138	11.2428	7.68738	5.54186	10.0155	13.0291	12.3795	6.5017	10.5079	13.248	14.2214	11.2593	22.2037	22.3676	21.7813
AZ10G0199010	11.2924	7.60696	7.82019	12.7315	17.8931	9.91386	12.3818	14.1802	18.2192	17.0324	10.0771	11.4712	15.1847	17.1656	16.1127	17.1383	16.3544	18.0317
AZ03G0052910	0.216469	0.127924	0.114206	0.0703026	0.300904	0.245887	0	0.0382937	0.0884005	0.0878255	0.579513	0.119549	0.163429	0.209596	0.0411117	0.361033	0.213803	0.0766802
AZ08G0168930	88.3377	51.125	56.9576	65.0877	80.6312	77.2818	142.08	106.513	85.8377	94.451	92.6408	82.1105	107.162	102.033	107.581	95.7078	101.935	99.0964
AZ05G0113340	0	0	0	0.0566278	0	0.0660197	0	0	0.0712054	0.0707422	0.186716	0	0.13164	0	0	0	0.137773	0.12353
AZ01G0024540	22.0272	16.1235	15.9352	18.4534	16.403	17.1069	30.5071	31.8373	37.7191	30.8726	29.6186	17.2336	37.134	34.9969	38.1734	50.0444	52.4119	48.7226
AZ05G0112600	0.490663	0.32218	0.143815	1.19514	1.62393	0.928908	0.287228	0.57866	0	0.829463	0.145951	0	0	0.158361	0	0.340976	0	0
AZ09G0181470	2.06428	1.62654	1.84815	2.63595	2.14278	2.07836	1.31826	2.14124	3.71686	2.89323	2.32775	1.83096	3.09925	2.83456	2.77997	4.08839	3.87382	3.68939
AZ04G0088820	0.0422687	0.0416318	0.0743348	0	0	0.0400109	0.0371154	0	0	0	0	0	0.0398899	0	0	0.0440606	0	0
AZ04G0083250	42.8545	61.5684	63.4431	39.6072	25.3	41.5972	19.2935	21.9657	19.963	19.6949	51.9217	35.2436	11.7663	10.225	15.5597	4.36769	3.83565	3.49946
AZ13G0243780	0	0	0	0	0	0.131711	0	0	0	0	0	0	0	0.134725	0	0	0	0
AZ06G0143700	8.17099	5.29323	4.58094	5.83277	9.20193	5.3986	3.51517	7.56683	11.9252	10.7352	4.11068	5.45144	21.322	23.3629	18.1741	33.1549	26.2693	29.5755
AZ13G0249360	54.4533	35.5484	35.6971	56.6092	85.8468	67.4253	26.7647	45.8346	56.5092	48.3205	28.5287	30.6385	50.8123	52.8536	45.3471	61.5962	59.8339	71.7001
AZ01G0003420	0.701603	0.73168	0.653218	0.737192	1.55715	1.25012	0.616065	0.803094	0.716292	0.502329	0.220973	0.455851	0.895805	0.839167	0.352716	0.387183	0.692963	0.402033
AZ01G0009890	1.12332	0.255322	0.0759807	0	0.686364	0.0817937	0	0.229289	0	0.0876446	0	0	0	0.0836656	0	0	0	0
AZ09G0181290	12.8016	9.36105	9.38054	11.3164	12.2155	10.3343	10.9733	12.181	17.8506	13.8278	11.1024	11.6302	12.9964	13.7098	13.5773	12.3045	12.7261	12.0976
AZ01G0014150	2.07382	0.638305	0.873779	2.73615	6.64915	1.06332	1.78305	3.70684	1.14684	5.82836	2.50605	2.22699	1.0601	1.17132	1.14876	0.765615	1.15216	1.18609
AZ02G0040720	0.302901	0.358004	0.0532688	0	0.180449	0.458753	0	0.107167	0	0.122892	0	0	0.0571707	0.17597	0	0	0.119668	0.214594
AZ05G0099770	15.0189	15.4089	13.2486	14.461	13.7651	15.4013	23.3745	16.946	20.0513	18.0166	14.2615	14.5773	19.4887	21.6265	19.8843	28.0495	26.102	26.2171
AZ08G0166900	0	0	0	0	0	0	0.0896278	0	0	0	0	0	0	0.0988313	0	0	0	0.0451965
AZ13G0250000	90.4665	46.9599	47.0161	53.4955	65.7387	52.5011	123.28	98.9699	114.63	90.585	72.9782	70.2402	89.5041	85.4757	88.6562	97.4538	82.044	92.48
AZ04G0089460	0.120551	0	0	0	0	0	0	0	0	0	0	0	0.0379221	0	0	0	0	0.106757
AZ04G0091570	1.22885	0.336205	0.120061	0.609728	0.271139	0.129246	3.17716	0.664235	3.27586	1.17718	0.365531	0.314193	1.73954	3.10679	3.56558	2.63306	2.15773	2.72062
AZ11G0219540	0	0	0	0	0	0	0	0	0	0	0	0	0	0	0	0	0	0
AZ10G0197070	14.4185	12.1725	12.8132	18.0938	20.0817	20.3273	12.6221	18.2965	19.4631	21.3813	13.0231	13.9371	19.2939	19.5619	17.3956	21.7908	22.66	23.1312
AZ14G0256980	263.126	114.402	135.258	156.174	177.382	79.9619	544.286	390.25	339.436	397.436	304.84	220.653	326.691	351.484	368.291	437.599	443.666	439.753
AZ10G0204090	17.842	11.7011	12.3474	21.7562	22.8759	21.2921	6.90335	22.5035	32.5071	25.872	17.6562	17.8096	26.0709	27.848	22.5005	32.1204	35.1152	31.3496
AZ03G0065680	0	0.118991	0	0.343314	0	0.457432	0.0530411	0.0534292	0	0	0	0.0556002	0	0	0	0	0	0
AZ02G0044550	30.4561	20.5863	18.7288	27.718	36.5643	34.6704	22.2858	23.0651	29.6711	26.6514	18.5628	26.2926	28.6481	31.1273	30.8113	37.8683	35.4877	37.46
AZ14G0258510	0	0	0	0.930645	1.13808	0	0	0	0	0	0	0	0.216343	0	0	0	0	0
AZ10G0204860	12.1827	2.90302	5.26981	5.10525	2.53629	2.13899	17.7715	7.73416	8.12467	6.17843	4.73436	3.79813	43.763	52.7009	38.5311	47.417	36.8743	37.0645
AZ05G0120380	1.73698	0	0	1.16502	2.32451	0	0.0663133	0.801582	0.154204	0.995803	0.0673925	0.278051	0.926515	0.584982	0.215143	1.18083	0.223772	2.74206
AZ05G0108860	4.33259	1.97442	1.79113	4.43654	4.87966	3.55026	1.64667	2.20209	2.83883	3.67303	2.0774	3.39271	5.43132	4.94636	4.08351	8.12251	5.68435	5.7839
AZ05G0118400	0	0	0	0	0	0	0	0	0	0	0	0	0	0	0	0.0830582	0	0
AZ10G0201680	0	0	0	0	0	0	0	0	0	0	0	0	0	0	0	0	0	0
AZ05G0115040	0.972794	1.91627	0.855389	2.17204	0	1.84166	1.49484	0.430221	0	0	0.65107	0.671554	0.459023	0.706429	0	0	0.72061	0.215371
AZ07G0156040	0	0	0	0	0	0	0	0	0	0	0	0	0	0	0	0	0	0
AZ01G0009320	0.0466908	0	0	0	0.185437	0	0	0.0825967	0	0.0947166	0	0.0429765	0.0881262	0	0	0.0486701	0	0
AZ13G0238590	0	0.0557808	0.0248995	0.298887	1.57449	0.0536089	0	0.15028	0	0.545715	0	0	0.0267234	0	0	0.324692	0.0279683	0.225693
AZ08G0165260	0.144911	0	0	0.470627	0.383684	0.13717	0	0.0427249	0	0	0	0	0	0	0.045869	0	0	0
AZ08G0161680	17.0429	8.69433	12.6805	15.6825	11.1077	11.0032	22.2173	25.7813	41.4916	29.2984	21.76	9.57314	41.9826	41.3813	44.8584	70.9703	67.4184	71.2071
AZ03G0068110	1.60868	0.838819	1.27585	3.04762	3.94614	1.37346	0.415455	1.11599	1.0949	1.79164	0.957024	0.987134	1.42884	1.31327	0.658962	1.44671	1.21501	1.75981
AZ11G0211580	0.570125	0.187178	0.0417765	0.462898	0.330211	0	4.96445	2.81556	6.30567	2.40948	0.339176	0.349847	5.55973	4.41618	6.13575	3.56576	3.00322	2.90312
AZ12G0226360	0	0	0	0	0	0	0	0	0	0	0	0	0	0	0	0	0	0
AZ04G0087730	0.172908	0	0	0.105291	0	0	0	0.0382345	0	0.0438449	0.0771489	0	0	0	0.246289	0	0.128084	0.114842
AZ08G0178490	0	0	0	0	0.0694228	0	0	0.0618443	0	0	0	0	0	0	0	0.0728835	0.552468	0.185758
AZ16G0276790	5.01075	0.630032	0.37498	6.1458	15.6135	0.555043	0.140421	3.01756	0.0544219	6.43408	0.33298	3.04205	3.77294	1.13549	1.11362	1.6114	0.157948	2.31312
AZ01G0023760	0.192881	0	0	0.0522017	0.319185	0	0.0564552	0.0568683	0.13128	0.326065	0.229496	0.473433	0	0	0.0610533	0.402116	0.381012	0.284686
AZ06G0124020	25.1577	14.3663	17.8854	26.1302	21.923	8.0435	42.5947	42.9063	47.5434	43.1622	32.242	23.3411	40.159	40.0366	39.0748	40.8008	39.6508	37.8033
AZ13G0243570	113.363	72.9245	76.1035	135.027	198.783	144.437	125.123	164.113	201.863	188.459	110.867	172.555	263.188	297.129	236.604	413.164	452.351	434.51
AZ01G0024470	0.0276909	0	0.0730468	0.179863	0.412413	0	0	0.0489856	0	0.140434	0.0247106	0.050976	0.0261325	0.134058	0.0788857	0.173189	0.0820497	0.171657
AZ03G0071830	0	0	0	0	0	0	0	0	0	0	0	0	0	0	0	0	0	0
AZ03G0070260	476.871	848.734	784.011	443.272	418.329	1013.08	186.392	371.75	464.223	465.647	300.182	430.63	300.792	323.335	307.806	211.597	236.645	206.816
AZ05G0098630	36.7796	14.5279	14.9913	52.1034	81.7858	19.0394	50.7981	39.987	39.5054	45.8545	14.0173	30.5036	42.6639	41.3616	19.8277	53.1151	37.0835	66.3299
AZ12G0226910	37.6346	25.7413	30.3689	31.1223	30.7934	21.7704	24.4447	28.5277	34.0743	28.1975	27.7448	26.9784	28.6836	30.1414	28.899	22.642	19.6946	23.8648
AZ03G0063740	3.95504	1.66948	1.90446	2.98182	2.80496	2.1393	12.2377	6.41348	8.0757	6.11289	3.78147	3.03368	13.8634	6.56479	7.77967	11.1902	11.905	11.5082
AZ02G0037250	0.287795	0.109023	0	1.24024	2.24205	0.167645	0.194391	0.489533	0.56504	1.27991	0.0592663	0.163016	1.27442	0.62162	1.03009	1.22306	0.349848	1.19591
AZ05G0105370	0.333745	0.328716	0.176079	0.32517	0.331374	0.821385	0	0.0590399	0	0	0	0.122878	0.0629924	0	0	0	0	0
AZ06G0126080	83.4252	63.1826	53.9754	63.9024	71.7043	63.498	32.5919	69.2472	106.337	76.6242	63.8694	84.7889	93.1142	101.212	79.1216	109.092	105.236	107.21
AZ03G0057620	7.01779	4.88562	6.19561	9.9313	10.1581	9.5242	5.76623	8.62538	13.1209	11.4633	7.52	7.78254	14.2032	14.0265	16.4862	15.2769	16.9805	15.2001
AZ13G0250010	56.7731	74.7869	66.1723	69.0844	63.446	80.9081	52.6941	75.6876	91.2343	79.6875	89.4251	114.053	120.63	117.192	113.008	82.5999	77.2628	78.3252
AZ05G0107810	34.5299	27.2699	28.9123	38.2071	47.211	35.5421	29.8579	54.4106	74.16	59.1912	39.0492	41.0853	63.5504	70.1288	58.4813	87.2773	85.8509	85.9566
AZ12G0229220	282.893	115.885	126.637	187.665	221.834	112.59	359.902	232.876	142.439	233.788	200.809	197.658	243.612	242.784	276.571	191.005	172.408	177.359
AZ08G0162330	27.6197	16.5073	20.9809	20.3056	25.4018	17.6932	44.3787	33.4352	34.7011	36.223	28.5608	24.3172	37.8908	37.7128	37.1352	39.9476	35.9946	36.2962
AZ05G0119830	1.48065	1.45834	0.672675	1.3825	1.64165	1.05117	0.715072	1.06954	1.56204	2.00242	1.10107	1.431	1.63021	2.53276	1.35915	2.77815	2.04738	1.68275
AZ03G0053930	9.30247	5.77106	4.40858	9.61278	6.41749	9.03428	4.19025	6.89237	4.62528	7.10722	2.42569	8.45123	12.1423	10.3523	8.43208	7.05223	8.53163	7.32867
AZ02G0041270	13.705	5.10119	2.5223	13.6505	21.2026	4.75172	3.42833	6.06109	3.25395	7.92031	2.48866	3.15369	13.0089	10.7239	8.7014	30.9807	24.7115	28.7898
AZ08G0167020	0.0749807	0	0	0	0	0	0	0	0	0	0	0	0	0	0.142403	0	0	0
AZ06G0133190	16.0855	9.1556	9.73747	13.1259	16.2923	12.5483	20.6543	19.161	21.7864	18.6931	15.3641	10.7882	18.0027	17.4532	18.1148	16.7674	17.6438	17.5378
AZ09G0188680	1.68325	1.22428	0.910831	2.35488	2.46837	2.01005	1.59172	1.78661	1.69205	2.2589	1.27099	1.40633	3.56805	3.41005	3.09845	4.99387	2.83907	4.24261
AZ06G0139050	45.6674	31.0766	36.6149	43.011	37.882	36.0364	66.7478	70.3207	92.5265	69.5646	61.7953	45.0915	74.8325	71.4311	82.0399	67.0341	70.6508	69.6706
AZ06G0126210	11.1991	9.374	8.84069	7.34975	9.48532	7.14626	9.20533	7.12067	8.43816	7.18566	7.9822	9.74827	16.4441	18.4997	17.192	11.5246	13.0755	12.801
AZ12G0221710	4.97336	1.95937	2.98402	4.41803	4.06661	1.99385	2.62021	3.00165	3.70358	1.89909	2.40178	2.15422	8.50344	8.10127	7.72298	12.1981	9.18854	12.0211
AZ12G0227810	0.794823	0.12232	0.0873621	1.331	3.13204	0.0940458	0	0.329543	0.0507165	0.503866	0.0221649	0.251485	0.328164	0.192396	0.0707589	0.673169	0.122662	1.09981
AZ06G0133880	1.53868	1.15891	1.59174	2.71905	1.61762	1.7992	0.238427	2.96212	1.01646	2.11151	0.484615	1.41628	1.79375	2.71674	1.54708	0.943476	1.78792	1.52293
AZ06G0142360	0	0	0	0	0	0	0.111627	0.562221	0	1.16049	0	0	0.599859	0.615449	0.241438	0.927609	0.251122	1.57613
AZ01G0012660	10.1886	5.99598	6.04732	11.3539	13.5811	9.6444	5.07712	12.2562	15.3949	14.0805	6.77358	11.3006	18.341	20.6181	17.6571	25.8876	26.768	26.5948
AZ01G0006780	4.96838	3.67013	3.11274	5.5971	8.69456	5.87873	2.89025	5.98759	5.38942	5.29137	3.49149	8.51745	5.09902	6.4342	3.42052	6.34427	8.4649	7.42481
AZ13G0240740	14.9388	15.5079	17.3901	18.4005	15.1698	16.3905	7.52765	23.0485	31.3697	27.1623	26.9649	15.8989	30.3989	25.847	33.5705	27.2954	31.9409	27.1731
AZ05G0107150	10.1701	5.91514	7.20813	11.5674	13.1011	11.7846	17.8989	14.8892	9.75648	14.8063	9.07552	15.6959	15.0999	16.7232	12.8212	17.0442	13.7251	17.3917
AZ06G0137420	0.0681588	0.100698	0.0599328	0.166019	0.203024	0.387108	0	0	0	0.241966	0.0304115	0.0941048	0.128646	0.0659946	0.0970851	0.0710481	0	0.21126
AZ03G0070550	49.3261	30.6669	34.0067	56.6806	99.9852	32.6528	31.441	55.8773	57.5529	70.3096	32.6107	55.9606	60.1593	53.7893	48.7851	59.9581	46.5336	62.1853
AZ15G0265270	34.9529	22.3731	26.02	27.0499	31.6568	26.9259	50.889	41.0526	44.7104	43.5478	37.2539	29.9497	42.4103	43.9089	43.7238	43.9008	41.1117	41.3198
AZ03G0065750	1795.84	1413.64	2029.43	1278.71	1141.02	913.709	2160.61	1902.95	1892.62	1873.23	2278.31	1076.33	1857.92	1811.61	2061.96	1705.41	1843.03	1654.49
AZ05G0113360	0.183654	0	0.0230698	0.511244	0.651246	0.0248348	0	0.0696184	0	0.106445	0	0.169043	0.0990386	0.127016	0	0.218787	0.0259131	0.487919
AZ15G0262980	35.9586	53.4433	61.3443	87.4122	43.0434	114.954	6.74348	14.157	12.0173	11.4296	21.0721	41.1578	5.28327	2.6408	6.47483	0.59853	0.850678	0.699174
AZ07G0158450	0.150635	0.0989099	0.220758	0.163072	0.0498548	1.37835	0.0440898	0	0.0512628	0	0	0	0.0473856	0.0486172	0.0476807	0	0	0
AZ05G0111990	3.5977	1.64519	1.8642	1.98215	3.2532	2.49333	9.81569	7.72817	5.83748	6.32081	3.32514	1.47834	3.51648	4.72756	5.30757	12.7909	10.5967	10.6391
AZ04G0080050	6.77962	5.73634	4.72111	2.95545	4.834	5.34072	10.1482	14.5287	18.8601	12.5531	7.99891	7.99929	8.88858	9.69233	7.86375	9.48593	11.9542	10.678
AZ04G0087200	5.28393	2.95022	2.8706	4.18085	4.27732	6.43529	4.07823	4.04853	4.91352	3.17472	3.18353	3.43858	7.1781	11.047	7.83003	11.7526	10.8699	8.8818
AZ04G0086440	0	0	0	0	0	0	0	0	0	0	0	0	0	0	0	0	0	0
AZ14G0258930	44.1423	36.2129	48.6493	51.3382	45.0966	28.676	42.1243	72.3048	94.4711	79.4309	62.2206	41.1576	83.2537	82.0067	83.9812	88.1028	89.3502	91.1485
AZ09G0186690	69.8806	58.5073	63.7759	86.9725	81.4897	77.2831	79.6255	95.6778	155.731	101.065	89.9589	96.3745	71.8294	76.2232	76.1236	71.706	73.5598	64.0235
AZ06G0124390	16.0247	7.28861	11.9841	11.2818	13.955	11.1372	18.7458	17.8469	18.1539	19.7637	13.6349	11.9077	25.8244	22.6295	25.5302	27.4146	27.0275	29.1366
AZ02G0043120	1.83284	0.668602	0.895356	1.54324	1.88722	1.28514	3.57641	2.40172	1.31678	2.13446	1.15096	1.12469	3.01094	4.14084	2.44954	6.2977	4.76034	4.2081
AZ08G0178670	10.6171	6.21772	6.863	9.41237	10.8265	5.86699	16.6296	15.3299	17.9289	14.8435	9.11587	11.1987	20.7973	20.0042	19.2919	37.2095	29.9852	33.8481
AZ01G0000170	46.9958	28.9601	34.1842	37.6076	41.104	32.2578	62.4933	54.1364	64.9987	58.0247	43.8589	51.75	57.8767	65.3965	58.8797	82.7153	75.6403	75.1202
AZ15G0262700	0	0	0	0.0355364	0	0.0414302	0	0.387132	0	0	0	0	0.0413048	0.0423784	0.0415621	0	0.0432291	0.0387601
AZ02G0043650	24.1164	23.9184	28.0283	37.9068	28.0804	25.5307	26.4849	31.2242	35.6289	31.4451	35.6381	26.0315	30.4617	27.6435	30.1411	21.6375	21.0327	18.8881
AZ06G0131150	26.0795	21.6862	20.9897	25.2822	28.3351	25.2935	24.4329	31.387	35.9372	33.8966	26.1658	29.7765	37.4893	34.7725	36.7755	29.3762	30.0866	30.9202
AZ04G0096160	75.5289	37.6623	42.2379	63.5047	75.9337	49.6572	97.8159	97.9726	93.7261	93.4369	78.3981	65.1572	111.54	105.565	115.235	103.108	97.8524	107.467
AZ04G0089710	12.783	8.27996	8.60914	15.8987	14.7536	12.9865	9.22267	19.2465	22.7554	20.0886	13.9865	14.2204	23.1474	24.1038	20.4309	36.516	35.9868	31.8699
AZ16G0280460	2.25028	0.105542	0.565343	0.957031	1.59593	0.40573	1.59957	3.22254	0.875199	4.89097	0.28687	1.08495	4.04503	1.76382	1.52633	6.70193	3.38678	10.2487
AZ09G0186200	31.1938	17.6172	15.1202	23.6432	27.7977	26.3376	38.3166	30.954	27.7888	28.3968	27.4509	26.1671	39.3053	37.3985	35.6115	39.0013	40.7097	39.1794
AZ14G0255850	2.29244	2.40843	2.15016	3.10215	5.23517	3.47199	3.82461	6.28581	8.34757	5.65802	3.47771	3.79813	9.87964	7.25087	7.25633	10.5143	14.491	10.6244
AZ07G0159060	59.7151	31.5667	42.5383	46.5202	47.5828	57.527	107.923	97.8812	145.082	104.117	76.0872	44.25	120.127	130.276	117.287	166.253	166.935	158.513
AZ04G0075660	1.14587	0.501604	0.0559767	0.775302	1.20094	0.180778	0.111797	0.281537	0.0649925	0.387418	0.852121	1.17191	0.540692	0.554745	0.483609	0.265433	0	0.563756
AZ01G0000630	7.61958	5.81294	6.39016	8.40365	11.1077	9.21375	4.40884	6.73957	7.01469	10.5876	3.49801	5.83776	9.60152	10.7466	9.03396	11.6614	12.3544	12.9884
AZ03G0051120	0.0444169	0.0437476	0	0	0	0	2.02809	0.353583	2.99289	1.17135	0	0	0	0	0.0421781	0	0.0438699	0.0393346
AZ04G0089820	0.062849	0	0	0	0	0	0	0	0	0	0	0	0	0	0	0	0	0
AZ14G0255260	26.7518	7.58524	8.67269	26.2181	38.6353	17.905	16.2534	21.8696	13.7939	23.7082	3.49649	12.4362	44.8822	45.6562	40.158	64.5037	53.7789	69.0385
AZ01G0003230	0	0	0	0	0	0	0	0	0	0	0	0	0	0	0.174152	0	0	0.568439
AZ04G0088880	7.04623	4.72391	4.2694	5.57678	4.93848	5.32467	5.40727	5.44684	5.19885	6.42626	3.96293	3.5426	8.94074	7.33849	8.20923	7.03632	5.55587	7.34117
AZ08G0171220	14.3275	6.70048	9.93969	20.0576	26.1316	10.2123	17.438	25.5279	28.9743	28.1934	15.5142	18.2161	24.578	26.0485	21.2726	24.2468	22.6349	29.3013
AZ08G0166540	3.358	4.45581	2.95273	2.27204	2.36169	4.54721	2.41622	3.05268	3.66639	2.36528	3.41278	2.91915	3.38909	3.88359	4.96028	5.73669	4.4222	4.58457
AZ09G0182800	24.2725	13.4475	12.4159	23.3078	25.336	21.9082	37.8788	37.2614	43.1676	35.5483	26.6585	28.7862	45.8129	56.4947	43.8819	73.1471	73.6496	73.5452
AZ09G0190530	70.1463	53.8272	57.4267	56.1556	69.1226	60.3891	78.9176	64.5855	73.9301	75.5959	54.772	78.4811	58.0663	65.3574	58.9304	53.5005	50.0207	45.7868
AZ05G0112060	0	0.264869	0	0	0.267011	0	0	0	0	0	0	0.247528	0.253786	0	0.255367	0	0	0
AZ01G0023930	0	0	0	0	0	0	0	0	0	0	0.145951	0	0	0	0	0	0	0
AZ08G0171150	4.55023	0.407424	0.5456	5.59763	21.4258	0.978903	10.5335	7.56157	8.51674	7.97184	0.430658	1.77683	16.2657	21.4947	12.9627	40.3884	34.7279	36.3884
AZ04G0090890	8.8744	11.1245	12.7691	13.319	9.07837	14.7643	8.73699	11.8931	13.7276	12.2745	10.319	12.3764	15.481	15.8833	19.6633	12.8948	11.1556	16.4324
AZ05G0117370	0	0	0	0	0	0	0	0	0	0	0	0	0	0	0	0	0	0
AZ03G0050040	2.75486	0.589859	0.842567	1.79911	2.79475	2.21088	3.9966	1.90698	3.54624	3.21945	1.71016	0.330744	3.39107	3.94309	3.18471	6.86697	7.03894	6.78858
AZ13G0236360	9.14146	7.91409	11.7757	5.38935	7.34215	6.77923	21.1155	18.6434	23.778	17.3041	22.4463	13.2913	24.2325	20.0702	26.3186	36.2344	36.4031	37.1258
AZ07G0159390	11.1055	12.9761	9.31963	10.3539	8.80451	9.27319	15.3874	11.3542	17.6752	10.2792	10.9653	7.89	18.8888	18.6846	18.4851	13.2049	11.4692	14.0604
AZ10G0206670	5.12544	2.827	3.78576	4.45277	5.80149	5.19128	8.01099	5.8482	4.39551	7.33018	4.11642	3.91569	5.17557	5.01232	5.30515	5.12901	4.40422	4.81132
AZ09G0184650	7.87522	4.62206	5.12244	8.69332	9.3992	6.61209	8.69122	13.3111	17.9801	14.6078	7.05169	8.4403	15.2203	16.8433	15.5456	27.1855	23.1482	23.7168
AZ12G0221440	4.8793	3.78077	3.49535	6.98131	7.48716	6.94415	5.42294	7.28852	8.04697	8.25418	2.84694	2.74807	10.2559	10.4729	9.59075	12.1285	9.70582	12.6155
AZ16G0280480	10.6831	6.72645	6.1767	7.48563	7.26518	5.54105	11.2224	6.60152	8.41661	6.48167	9.14147	14.3681	8.42453	10.1549	9.82035	12.3563	11.0333	10.0223
AZ01G0007530	0.579644	0.499546	1.01938	0.764768	0.791348	0.13717	1.4633	1.21766	2.07123	1.6903	6.07778	10.0704	1.64106	2.66588	3.09616	3.47424	3.79285	3.72157
AZ02G0027560	30.1821	6.40063	9.26978	20.519	33.3612	4.32878	60.0213	51.0082	62.7093	55.124	18.2994	29.4648	88.5396	97.5058	83.6971	103.718	93.2825	107.17
AZ03G0051540	7.31475	11.0197	9.32632	8.23364	6.04131	13.4074	10.7	11.6753	20.3161	11.2639	11.8533	7.66625	14.4337	17.497	15.5024	27.3974	24.1369	20.4345
AZ08G0174960	0	0.0683534	0	0	0	0	0.030469	0	0	0.0703911	0	0.159695	0.0982399	0.0671955	0.197704	0.0361705	0.137089	0.0307291
AZ10G0203550	0.130691	0.257443	0.344754	0	0	0.247419	0.114757	0	0	0.132559	0.699748	0	0	0.253082	0	0.272462	0	0.231474
AZ05G0109670	0.766806	0.219267	0.326256	0.241002	0.540319	0.304387	2.10684	2.07849	5.40427	2.30822	0.662203	0.569197	4.73874	5.72412	5.14408	6.57499	7.50034	7.00972
AZ04G0090750	5.18133	4.20021	5.6622	5.45332	4.99633	4.622	7.30188	10.486	12.9089	11.0299	12.9006	5.39718	10.3228	10.4259	12.3308	9.4906	11.1617	10.3477
AZ04G0075560	0	0	0	0	0	0	0	0.042873	0	0	0	0	0	0.046932	0	0.0505258	0	0
AZ07G0158560	1.0873	0.178486	0.0531154	1.8637	3.71855	0.457432	0	0.748009	0	0.980307	0	0.556002	0.798085	0.233951	0.172083	1.70009	0.119324	2.08626
AZ14G0260710	0.712556	1.22818	0.783199	3.47125	3.71434	0.843117	4.69262	2.52104	2.18242	2.16823	0.317932	0.491903	5.21151	7.58924	7.10473	11.8842	11.9643	13.4093
AZ16G0277880	50.8334	38.9465	36.0994	61.7558	49.8156	70.7461	38.7038	61.0086	74.9044	63.1563	42.2004	49.4855	62.7298	69.0717	58.1857	48.4577	49.1342	55.9365
AZ13G0237370	0	0	0	0	0	0	0	0	0	0	0	0	0	0	0	0	0	0
AZ11G0207830	0	0	0	0	0	0.245129	0.227389	0	0.264383	0	0	0	0	0	0	0	0	0
AZ05G0097280	9.25443	6.44596	5.1253	6.35152	7.71647	7.88893	8.03636	7.91426	9.08279	9.12743	7.57399	7.52992	9.31262	8.31701	8.9822	9.80663	9.14047	9.10111
AZ04G0084030	9.32261	4.13196	6.96786	6.43386	5.55383	6.17724	1.6372	2.88607	2.37945	1.41838	3.32769	2.57429	6.59845	14.4425	9.738	4.8589	8.28702	2.88956
AZ02G0043730	0.693417	0.151771	0.0677478	0.688113	0.458994	0.0729308	0.608877	0.477036	0.707935	0.625182	0.206262	0.638254	1.38149	1.119	1.3901	1.76687	1.75024	2.31984
AZ09G0185860	0	0.275464	0	0	0	0.529478	0.491161	0	0.142767	0	0	0	0.263938	0.135399	0	0.437301	0	0.619192
AZ06G0141930	7.37424	4.26498	3.92072	6.19618	8.04553	7.06151	11.181	6.02958	8.84177	6.17507	3.29028	4.4593	11.1267	11.0838	11.6438	13.7201	12.6613	13.9722
AZ08G0173000	4.543	3.63557	4.74372	5.70575	6.13176	5.17383	5.54737	9.60627	11.2329	10.9439	7.66467	8.10183	10.1154	10.0346	9.90876	14.1327	13.8818	14.4583
AZ07G0160230	0	0	0	0	0	0	0	0	0	0	0	0	0	0	0	0	0	0
AZ07G0159770	1.25229	0	0.734102	0.169461	0.828929	0.197566	0	0	0.42617	0.846795	0	0.960556	1.18181	1.21253	0.594586	1.95807	1.44301	2.03317
AZ16G0275030	4.35451	4.32788	4.29889	4.88546	6.30849	4.5341	1.80753	4.30678	4.10215	3.55348	3.99182	3.38866	2.82057	2.12729	2.51861	1.36173	0.957924	2.06836
AZ15G0265890	33.0777	24.396	31.5894	36.9911	29.5507	23.6308	76.1059	57.6869	84.5849	54.401	46.887	25.5634	66.8496	64.6591	73.3406	66.6422	66.2653	69.5015
AZ07G0147790	58.8952	31.9188	39.1657	27.5136	23.5083	24.5129	33.1339	19.6331	20.2442	22.6641	12.5449	14.7102	76.528	79.6633	75.5995	87.7687	84.7702	84.0005
AZ09G0187390	32.4899	19.4896	19.5271	34.5176	40.9244	28.3824	77.4678	58.698	56.1069	65.9964	47.1908	51.7774	58.224	62.3309	56.8635	78.9934	73.2262	78.0527
AZ05G0119770	0.238024	0	0.156973	0.531458	0.708999	0.0563274	0	0.210534	0	0.18107	0.265507	0.109544	0.842355	0.17285	0	0.806371	0.117546	1.52822
AZ01G0000110	19.6478	13.5496	15.8693	18.9385	18.3249	12.1195	21.8271	24.6373	29.9671	27.8035	20.8757	17.8341	39.3015	43.3892	42.0361	55.5145	46.2109	48.5503
AZ04G0087920	15.3031	17.3789	16.7043	17.0576	17.7814	16.7335	9.0355	15.6945	22.3578	16.7596	13.7149	12.9322	15.4379	14.7853	15.5027	11.4826	10.9125	10.3978
AZ01G0018620	42.0221	28.7019	27.7284	39.4909	50.6694	42.9756	46.479	40.4686	38.4464	43.0512	27.4493	33.0425	52.1455	52.8192	51.6681	47.4721	43.5903	41.0163
AZ13G0239480	11.1317	5.0729	6.8664	8.56599	8.90812	6.52673	23.9988	19.8392	18.489	16.8521	9.04407	10.0933	13.6411	14.3979	12.4639	23.3805	27.8148	24.3508
AZ02G0039800	0	0	0	0.0435849	0	0	0	0	0	0	0	0	0	0	0	0	0	0
AZ04G0093560	1.96198	0.75781	1.01482	1.53051	1.48968	0.546229	1.79034	1.73538	3.45625	2.45827	0.995561	1.13311	8.13234	8.2692	8.76748	14.2759	12.8428	12.5031
AZ14G0258710	71.5599	58.6068	69.4141	35.3934	17.5898	26.5127	63.9517	46.5374	58.5721	38.4752	82.4482	46.5033	36.6494	39.0314	51.0914	55.9985	47.4701	45.3953
AZ04G0084190	85.873	38.4098	43.9893	114.178	85.8497	73.4557	96.5027	107.313	124.268	100.885	73.1154	64.3573	134.757	155.232	118.203	192.782	176.245	160.118
AZ11G0210020	1.60735	0	1.13069	0.783025	0.638371	1.52149	4.51642	2.84342	1.9692	0.978194	0.57374	2.07127	2.12364	3.73514	1.8316	4.69135	3.1751	2.56218
AZ01G0021080	18.3137	16.1504	20.3543	25.2832	25.4917	19.9533	8.29861	25.6173	30.9915	28.3603	24.8735	23.4312	30.271	33.9885	31.8657	37.6354	41.0157	38.2604
AZ13G0245600	0.307339	0.454062	0	0	0	0	0	0	0	0.155866	0	0	0.435063	0.14879	0	0	0	0
AZ12G0233590	55.5658	39.4841	37.0012	67.0606	91.3302	52.9208	45.2687	57.1509	64.4557	59.1882	33.133	48.8146	56.0365	64.5727	49.7932	78.296	74.468	83.1973
AZ08G0163070	122.369	52.2865	59.635	95.2447	107.987	70.5852	228.232	145.442	116.089	168.266	103.879	95.7594	155.497	165.746	156.893	224.513	212.841	208.168
AZ01G0017850	7.23397	4.57662	6.29127	7.26676	9.1224	5.82292	2.20234	6.46855	6.25335	8.1943	6.47894	5.90515	6.6026	5.24042	4.4375	7.34798	6.88412	8.72091
AZ01G0008090	5.18609	2.7364	3.33871	2.10535	1.65511	1.31493	17.4834	11.7955	10.3057	11.3658	2.56188	0.937655	12.1481	9.05648	10.6409	8.6881	7.22599	7.05305
AZ01G0005150	79.4245	85.7196	78.938	78.9076	84.7642	124.414	172.743	137.19	152.596	119.293	141.993	93.3995	156.942	143.412	172.915	112.736	112.464	116.088
AZ04G0096210	11.1832	4.04066	6.4863	10.5692	14.805	4.8355	14.1668	18.5271	20.4183	22.8862	9.43393	14.0333	27.2128	27.4235	23.9173	30.6748	27.8572	32.7325
AZ14G0256050	256.004	75.6318	101.606	129.574	171.487	101.599	246.873	175.009	95.1779	172.196	137.158	185.507	154.427	167.229	128.597	148.58	148.779	147.954
AZ13G0240030	6.44759	0.919142	1.34276	6.95697	18.6157	1.44549	1.1919	3.52681	0.692903	4.90482	2.49829	6.55936	2.40186	1.39643	0.563925	1.14963	1.17309	4.43264
AZ02G0037650	9.15538	2.71758	2.97756	13.5432	17.1845	5.34226	8.47968	10.6494	8.19469	7.50534	7.94617	8.31161	12.6643	7.52891	8.45574	7.84397	5.82197	12.9947
AZ01G0000450	0.240239	0	0	0.487639	0.477065	0.113703	0.527374	0.318739	0.245269	0.426428	0.107191	0.221127	0.170039	0.290764	0.22813	0.313029	0.771161	0.531876
AZ01G0022970	17.408	12.0174	17.2653	20.9081	23.5129	17.161	13.6056	24.2198	35.5129	28.4419	20.3207	22.75	35.5798	32.678	29.3381	39.6595	42.8137	43.1652
AZ01G0003320	1.73305	0.353159	0.26274	2.81421	5.22155	1.4142	3.77816	4.4401	3.47765	4.30364	0.959911	2.25525	5.41411	7.52216	6.3558	15.5111	10.9195	15.4004
AZ10G0201260	0.154518	0	0.0679349	0.313643	1.38079	0	0	0.410018	0	0.313454	0	0.071113	0.218733	0	0	0	0	0.068419
AZ05G0117540	0	0	0	0	0	0	0	0	0	0	0	0.17877	0.549871	0.188054	0	1.01227	1.3428	0.171998
AZ06G0139890	246.231	162.243	233.277	222.072	191.324	193.746	432.322	416.301	508.6	423.199	448.423	203.421	420.038	371.048	439.673	394.226	417.282	402.652
AZ16G0276960	58.755	47.9448	45.8947	57.2568	59.6509	52.4041	41.0014	68.8408	90.2976	70.5749	50.8317	56.8843	98.135	107.038	93.028	106.745	105.44	107.471
AZ05G0118280	1.26806	1.87343	1.98226	2.85992	2.72795	2.13392	0.494872	0.436182	0.215769	1.07182	1.13158	1.29687	1.13021	0.545688	0.535177	0.440606	0.0695803	0.499097
AZ01G0019340	4.97206	1.37732	0.683123	5.67693	4.16537	0.735386	4.22944	3.0235	4.28301	1.57598	2.49577	2.43127	2.93264	3.76108	2.80336	3.23927	2.14849	5.50393
AZ04G0086110	1.31099	2.86942	2.6898	1.18269	1.01242	1.24096	1.02325	1.67495	2.67688	1.47748	0.519952	0.938543	2.19948	2.25665	0.829943	2.58129	3.5968	3.35396
AZ01G0017990	32.8173	26.0088	25.4102	31.4187	35.1237	31.9762	47.6869	43.9521	48.0185	40.2942	48.048	46.0437	53.822	56.7325	55.2927	63.4312	57.9698	63.2135
AZ05G0118570	0	0	0	0	0	0	0	0.115597	0	0.397677	0	0	0	0	0	0	0	0
AZ14G0255780	0	0	0	0	0	0	0	0	0	0	0	0.0391229	0	0.0411547	0	0	0	0.0376409
AZ04G0091170	6.52422	5.26831	5.20955	9.01688	11.2887	8.4008	3.51732	6.91638	6.88122	6.71481	4.7518	6.40261	6.47395	7.52474	6.90148	9.15107	7.86532	8.81526
AZ04G0090560	7.27541	4.87025	5.28959	6.75095	14.3849	6.14146	5.42047	8.77521	6.39879	8.59335	7.61659	4.63836	5.85538	5.33667	6.60964	9.91479	6.00373	9.14843
AZ01G0017000	1.75775	2.35452	2.36994	3.29199	2.04778	3.23898	3.37501	4.18745	7.58499	6.01425	2.7816	1.76893	5.08707	5.7866	6.65438	7.98869	8.14813	8.23976
AZ13G0242950	0	0.0628435	0.280522	0.362633	0.823571	0.120793	0.112052	0.395051	0.0651408	0.129434	0	0.293645	0.30107	0.308895	0.181767	0.665097	0.0630192	0.847564
AZ03G0069980	5.37843	2.11895	0	5.8225	11.0365	0.339409	0.314847	0.951451	0	0.363688	0	1.65019	0.338382	0.694353	0.340489	2.99009	1.06244	3.17535
AZ02G0030260	0.719172	0.314816	0.257635	2.05451	4.28438	1.3363	0.116943	0.683232	0.0815811	1.40487	0.261461	1.22585	1.00548	0.696337	0.278228	1.16614	0.13154	1.91065
AZ11G0214430	20.6943	13.3572	15.721	19.2787	17.5654	11.9488	30.3679	29.76	36.1229	31.1758	25.2508	19.7391	31.6194	34.8493	34.9801	41.0887	42.6401	48.7458
AZ01G0025720	51.5335	34.373	36.7157	38.8298	40.3424	34.6838	64.0022	64.6693	58.981	58.6543	55.3148	47.0717	48.6862	52.7811	54.8062	59.2246	57.171	51.9076
AZ03G0048100	22.4099	16.6233	16.7013	21.7555	23.9721	19.2581	13.3648	22.2797	32.0412	23.9457	21.8636	20.2752	30.7727	32.6833	29.5602	37.259	37.9727	36.5307
AZ08G0162670	1.55164	0.339613	0.404259	2.21634	3.99419	1.14237	0.88308	1.09287	0.381364	2.04014	0.641036	0.555412	2.41341	1.53019	1.146	2.84545	3.09344	4.4022
AZ01G0009620	19.1414	16.3544	17.7899	21.3119	19.8589	12.7805	9.35193	19.0633	24.1227	19.7127	13.7323	18.0818	25.4243	26.9174	22.019	27.0991	26.0911	26.9957
AZ06G0131180	5.71386	4.81322	4.82593	5.73798	9.25638	5.62214	5.01723	6.64993	6.98483	6.48185	3.95834	6.50493	8.51413	8.08026	7.21069	6.58303	7.12862	7.05746
AZ03G0052430	0	0	0	0	0	0	0	0	0	0	0	0	0	0	0	0	0	0
AZ03G0053830	3.82684	1.97882	2.07507	3.90977	4.62291	2.83757	7.89665	8.46216	7.78136	6.72801	5.03707	3.61046	8.36656	8.12085	8.32782	11.5683	10.2997	11.8896
AZ02G0042780	0	0.197465	0	0.244169	0	0	0	0	0	0	0	0	0.0946014	0	0	0	0	0.177546
AZ03G0070440	0	0	0	0	0	0.0809599	0	0	0	0	0.22897	0	0	0	0	0	0	0
AZ02G0033870	42.0959	8.94548	19.0148	19.6644	29.7731	9.14304	58.4836	42.7172	47.6871	40.7967	24.7004	24.6813	55.6447	59.3243	65.0265	51.6947	51.4023	61.6639
AZ12G0226970	19.169	12.9994	12.987	26.8751	38.6896	23.1027	11.8651	22.9774	29.4089	25.1803	13.7407	18.0297	29.1617	36.0049	25.3645	42.0377	48.9358	46.938
AZ16G0271530	2.43384	1.68222	1.23901	1.83742	1.9078	3.1122	2.99945	2.87033	4.14133	2.46863	3.92464	2.20092	6.76971	7.5658	8.10937	4.53992	3.37385	4.12165
AZ10G0207560	16.5846	9.89739	12.1406	12.769	12.1676	7.84937	24.2113	20.9199	18.9336	21.4207	13.6332	15.1901	24.0937	25.8669	23.7394	23.2489	24.3688	22.5369
AZ07G0149080	0.334174	0.405094	0.113017	0.354808	0.280754	0.267659	0.13543	0.113684	0.262439	0.130366	0.0688171	0.473215	0.994619	1.39381	1.09845	0.64309	0.710896	0.318702
AZ01G0016900	5.03547	0.24798	0.332081	4.03731	5.99963	0.357487	0.607963	4.34256	0.192783	2.68141	0.393182	1.68014	1.36622	0.243779	0.239083	0.590504	0.435177	2.34113
AZ01G0007200	0	0	0	0	0	0	0	0	0	0	0	0	0	0	0	0	0	0
AZ08G0164820	4.30274	3.39033	2.27007	6.2883	1.70887	1.22187	0.377816	3.04464	2.6357	2.18213	1.91982	2.77231	2.84241	5.41596	2.04294	3.58811	3.82478	3.81041
AZ09G0181150	9.0114	1.13944	1.39202	4.99307	13.6629	1.55616	7.27117	7.70137	4.60004	9.57253	2.11905	4.65166	9.25124	12.6163	7.6321	19.6754	15.2149	16.6616
AZ03G0049170	35.1789	23.6018	40.9419	26.7791	19.7942	9.60873	102.401	97.4103	142.404	91.4493	95.1282	26.1922	104.308	111.015	116.873	107.374	105.65	90.3957
AZ05G0106420	3.38803	4.08289	3.22447	3.94823	2.88905	3.88619	0.909989	1.83329	1.2615	1.17244	0.746952	1.17402	0.677085	0.578903	0.643452	0.166195	0.118105	0.21179
AZ02G0028700	0	0	0	0	0	1.17662	0	0	0.211506	0	0.369743	1.90688	0	0.401182	0.590182	0	0	0.183464
AZ04G0084860	0	0.0702714	0	0	0	0.202606	0	0	0.0728402	0	0.0636675	0.328353	0.0673311	0.0690811	0	0.074371	0.0704678	0
AZ06G0137460	59.3885	9.18213	6.37582	97.2788	305.461	17.9761	7.57964	21.6837	4.93515	50.0811	9.5517	20.6579	43.0121	17.7189	6.22969	27.7137	3.75133	52.8989
AZ12G0222130	13.4935	7.62772	10.1998	9.00621	10.1406	7.7789	15.8276	15.3452	19.0931	15.0585	16.6887	17.3072	18.6384	20.2362	21.0988	14.1713	11.8243	13.5069
AZ03G0070880	0	0	0	0	0	0	0	0	0	0	0	0	0	0	0	0	0	0
AZ06G0139400	40.4907	30.4244	37.8063	87.7807	90.7678	87.7194	148.814	101.166	72.4489	81.7157	26.8202	21.9007	100.848	96.1938	124.467	94.4223	77.0981	71.3457
AZ02G0034730	0	0	0	0	0	0	0	0	0	0	0	0	0.105575	0	0	0.116614	0.110494	0.0990708
AZ04G0081300	3.57698	2.91037	3.28203	2.89161	3.27362	3.84227	3.48228	5.22725	8.1135	5.31597	4.67696	3.67892	6.83939	7.84536	7.45795	9.80787	8.2947	8.71804
AZ16G0272560	0	0	0	0	0	0	0	0	0	0	0	0	0	0	0	0	0	0
AZ10G0196800	0	0.148899	0	0	0	0	0	0	0	0	0	0	0	0	0	0	0	0
AZ04G0077090	0	0	0	0	0	0	0	0	0	0	0	0	0	0	0	0	0	0
AZ09G0183220	0	0	0	0	0	0	0	0	0	0	0	0	0	0	0	0	0	0
AZ05G0100810	1.30212	0.295962	0.264224	1.19277	2.45314	0.379252	0.146586	0.0590634	0.10226	0.338651	0.297943	0.583902	0.189052	0.226293	0.348754	0.661259	0.19786	0.325242
AZ08G0176750	12.4637	9.83016	11.2814	14.8499	15.1727	16.7402	8.45624	16.2759	23.0767	17.8246	16.5911	13.6407	23.84	26.3862	21.4944	27.0295	29.683	27.291
AZ06G0138480	17.3354	13.3359	14.3768	17.216	16.5238	21.0041	26.2137	22.5642	35.0987	22.1734	18.7915	24.3208	31.4452	32.7926	34.2749	34.4287	31.1079	34.5821
AZ11G0215390	19.1936	22.0251	14.0375	17.5626	16.7583	62.2915	49.2231	27.2169	36.2671	27.0698	56.0052	24.2286	19.781	18.2892	24.128	15.7517	17.8138	13.8678
AZ11G0220970	5.95379	5.07563	5.01527	5.11838	5.9115	7.3407	8.56675	6.77079	8.6835	7.20609	7.00958	6.40119	8.82941	8.42913	8.97942	13.299	9.83373	11.0325
AZ16G0277040	27.7395	16.6403	16.9638	17.054	16.5481	19.4502	40.2952	34.2289	32.2828	34.1569	31.9866	17.6523	28.3329	31.9431	30.569	43.4326	38.2218	39.1228
AZ02G0041610	16.5495	10.7269	10.8606	21.835	26.3394	14.2256	12.8222	15.3377	11.0569	11.1701	12.868	17.4171	13.2065	13.5497	10.9199	10.8453	11.1776	10.3453
AZ13G0244500	150.258	64.8431	73.3208	108.677	135.478	57.6004	442.136	311.457	245.213	291.541	172.356	138.496	288.894	305.452	266.831	346.594	332.609	316.156
AZ13G0246220	82.0253	88.357	97.4689	134.943	100.328	60.8673	66.1178	108.012	138.095	111.427	114.458	66.6046	89.494	87.1248	102.698	66.6008	68.0972	70.5532
AZ04G0081600	4.54761	2.68745	1.79945	2.76924	5.64413	1.93711	1.99659	2.61456	2.32141	5.76578	2.23199	5.65088	9.65627	8.36611	7.34128	9.00675	6.51283	13.0886
AZ04G0082300	21.5752	16.2038	15.7061	21.3338	25.4823	16.8187	24.4342	32.0967	34.2161	34.1365	22.1054	23.4066	35.9754	34.8169	33.2981	45.7145	43.8725	47.9952
AZ06G0143280	0.231618	0	0.050916	0.423126	0.517437	0.0548114	0.0508448	0.256084	0.236467	0.117464	0	0	0.218582	0.504592	0.0549859	0.362154	0.400339	0.615346
AZ10G0206810	0.458489	0.112895	0	0.651451	0.796656	0.433998	0.301943	0.101384	0.936176	0.465043	0.92057	0.211007	0.540856	1.44277	0.761915	1.43377	0.792474	1.4211
AZ13G0245010	23.2877	57.3143	24.5924	17.0766	10.1895	55.8834	3.91146	2.84284	3.3389	2.57368	20.9826	16.6602	1.11748	0.764349	1.92761	0	0.0556923	0.0499349
AZ06G0123410	15.1685	12.891	13.2616	15.201	12.3928	12.6079	14.5623	24.4311	35.6327	25.7301	18.7956	11.6747	34.0284	34.3253	33.9111	41.2003	37.2973	37.6377
AZ04G0089360	0	0	0	0	0	0	0	0	0.0692483	0	0	0	0.0640108	0.131349	0	0	0	0
AZ12G0233680	1.31613	0.162038	0.723307	1.46932	1.14344	2.02447	2.74472	1.45516	0.671844	1.33495	0.44043	0.302858	0.62103	1.11505	0.781123	0.857453	1.62491	0.728462
AZ08G0174860	173.048	159.401	212.48	227.604	186.527	142.389	206.169	265.621	304.764	294.729	257.541	167.639	269.716	259.644	270.755	250.86	252.557	245.977
AZ13G0248720	15.8664	23.8382	18.4443	19.1051	14.8191	14.2552	4.01429	18.3154	21.5523	14.4566	8.75918	9.90112	24.7442	20.8306	20.3017	19.6225	18.0615	25.0058
AZ01G0007910	32.3049	33.6545	32.7186	14.0196	12.4357	25.2077	20.1803	21.5469	26.8981	16.075	47.2387	45.8522	18.4374	20.0155	19.9379	17.492	18.2955	19.3116
AZ06G0123620	0.742039	0.208817	0.186424	0.516411	0.947273	0.903089	0.279245	0.796983	0.541125	0.430084	0.425684	0.341504	0.650258	0.667158	0.75497	0.773496	0.994652	1.5959
AZ03G0052500	0	0	0	0.752743	0.920524	0	0	0	0	0	0	0.426678	0.291644	0	0	0	0	0
AZ01G0001910	0	0	0	0	0	0	0	0	0	0	0	0	0	0	0	0	0	0
AZ02G0046530	0	0	0	0.091318	0	0	0	0	0	0	0	0	0	0	0	0	0	0
AZ04G0082580	54.43	29.5299	37.5341	51.5279	57.4631	37.8402	73.6245	61.9275	65.4845	71.3009	60.9666	57.116	67.9383	73.0935	67.718	69.0383	61.9017	70.2529
AZ09G0190080	58.983	47.3558	56.6281	64.8793	84.9884	50.8324	55.3596	60.9159	45.077	66.4888	37.8293	41.7621	51.2538	45.8979	45.3997	18.2826	21.3362	22.4289
AZ05G0121290	43.9614	37.4433	39.0976	39.1606	35.0856	32.8149	44.1897	31.1073	34.3666	25.9895	42.7419	35.4543	28.6064	34.2956	31.9652	23.9163	25.4731	22.6172
AZ03G0064280	12.3675	10.8667	11.0314	15.7004	15.0772	13.5598	15.9119	14.5593	15.9572	15.9737	14.7417	14.1136	13.3228	14.7316	14.814	15.4269	14.588	17.5186
AZ08G0167720	7.79872	4.37034	4.72931	6.11362	9.16738	6.6609	18.3792	17.245	12.5379	13.5928	8.5992	7.59086	17.5113	15.4928	13.9601	20.7905	20.5405	19.2108
AZ08G0175890	0.228932	1.46563	0.503256	1.30113	0.454611	0.216703	0.502552	1.51869	0.584312	1.97374	0.204292	0.10536	1.51233	1.44081	1.52175	1.67045	1.92196	1.72326
AZ03G0063800	0	0.033525	0	0	0	0	0	0	0	0	0	0	0	0	0	0	0	0
AZ07G0153280	0	0	0.189173	0	0	0	0	0	0	0	0	0	0	0.208306	0	0	0.424975	0.381041
AZ13G0241660	1.65105	0.689892	0.615911	0.853063	2.03673	0.142078	0.351457	1.01783	0.459714	1.01494	0.312529	3.49993	1.22762	1.55018	0.427591	0.93875	0.69182	0.886143
AZ06G0128060	0	0	0	0	0	0	0	0	0	0	0	0	0	0	0	0	0	0
AZ01G0008290	21.8218	19.1805	17.7916	21.8106	23.1067	27.0622	15.3412	16.614	19.3176	16.8104	12.5713	15.1279	24.2432	20.4603	21.5088	20.3714	18.4838	19.2026
AZ13G0243530	18.5149	13.0907	13.343	18.9856	17.219	14.5657	25.8998	29.547	27.211	27.7549	18.3615	20.3457	27.1987	28.0776	25.7483	32.154	31.0983	36.9155
AZ01G0012430	30.3113	21.0287	24.3475	30.3654	28.2364	19.0099	24.9966	49.8237	93.1907	54.2706	37.128	30.5255	50.1682	53.0622	58.9351	35.8311	41.0082	36.5392
AZ03G0049830	54.4581	42.7229	56.1582	59.7868	52.5443	45.7691	61.6003	68.7722	86.1681	68.6787	68.6572	47.7527	76.4495	67.5316	78.6866	64.9705	57.4507	61.5254
AZ14G0257230	5.09318	2.11218	1.88568	3.04704	4.6134	4.39822	10.0429	4.97916	7.20676	6.0723	2.55158	4.52351	3.12003	4.75843	5.51528	4.84338	4.58919	6.72605
AZ09G0180210	5.18758	5.33156	4.29707	4.70026	7.39017	5.69331	7.98796	5.18694	4.60538	8.31202	9.12431	7.26614	5.25038	5.16845	3.85522	8.07205	7.42564	7.45694
AZ01G0016430	6.13652	2.98025	2.56119	4.17877	5.41905	3.64049	5.26421	5.02759	8.45919	4.99087	6.56117	6.24701	8.62002	10.0488	10.2849	12.9702	11.9822	14.475
AZ13G0240480	0	0	0	0	0	0	0	0	0	0	0	0	0	0.118771	0	0	0	0
AZ02G0039950	0.243198	0.239534	0	1.48094	1.6903	0.920831	0	0.215111	0	0.246675	0.217023	0.335777	0.114756	0.235476	0	0.126754	0.72061	0.215371
AZ13G0235490	0	0	0	0	0	0	0	0	0	0	0	0	0	0	0	0	0	0
AZ10G0199440	0	0	0	0	0.244662	0	0	0	0	0	0	0	0	0	0.116996	0	0	0
AZ07G0148260	66.2844	62.3826	69.7458	61.7948	51.3111	46.5618	59.5834	59.1504	69.9457	54.41	49.6231	53.1739	84.0027	95.889	93.2957	89.1671	84.0993	85.2078
AZ09G0191160	0	0	0	0	0	0	0	0.069782	0.0402727	0	0	0	0.0372268	0.0381943	0	0	0.0779221	0
AZ02G0028620	7.06043	5.66515	5.96748	7.28921	8.06786	6.85613	3.17998	6.40651	9.41423	7.59351	7.52261	6.47074	12.4358	12.1108	10.2302	14.8781	15.2695	13.9874
AZ15G0261630	0	0	0	0	0	0	0	0	0	0	0	0	0	0	0	0	0	0
AZ13G0247340	0	0	0	0	0	0	0	0	0	0	0	0	0	0	0	0	0	0
AZ12G0221970	0.107088	0	0.0941638	0.130421	0.797455	0	0	0.04736	0.054665	0	0	0	0.0505306	0	0.0508453	0	0	0.142252
AZ08G0173790	7.4607	5.14214	6.67876	8.01289	8.67855	6.71146	8.25173	12.4235	20.3748	15.4934	9.2126	8.69637	16.7041	16.5675	15.1609	19.0826	18.4137	17.9419
AZ06G0125110	33.6539	14.6251	18.3879	26.9489	37.1899	19.5028	41.9577	34.1753	30.4243	34.6561	25.9511	30.3145	50.8157	60.8922	48.4	59.5565	55.9742	60.7438
AZ05G0110680	208.052	101.083	104.707	193.618	304.673	171.966	261.902	220.718	147.449	190.353	169.688	207.118	230.612	247.324	219.375	126.607	132.02	135.779
AZ12G0229280	20.6289	8.53263	12.0788	28.8348	31.2225	24.2841	36.6059	38.5671	36.3555	40.9737	18.1523	28.4156	44.5819	47.3162	36.6785	66.6055	58.9026	65.4444
AZ03G0054870	11.8876	4.3907	6.34643	9.09171	10.7493	5.42539	20.9699	19.011	20.8055	20.724	10.8923	12.1143	28.3971	31.8072	27.8684	49.8429	48.6423	46.0576
AZ05G0106800	10.3182	9.36043	10.7443	19.4008	16.4458	19.2771	29.0882	17.0522	20.2369	21.7577	15.0231	21.744	27.9313	25.2394	21.9169	37.6447	32.4508	35.829
AZ04G0078550	2.9566	0.236112	0.772905	0.259517	1.74549	0	0.280663	0.848151	0.0815811	0.729453	0.784384	0.514858	1.05575	1.16056	0.607044	1.41602	2.13095	1.34453
AZ10G0203110	0	0	0	0	0	0	0	0.0848151	0	0	0	0	0.090493	0	0	0	0.189418	0
AZ10G0197690	0	0	0	0	0	0	0	0	0	0	0	0	0	0	0	0.0946539	0	0
AZ06G0135270	0	0.0371746	0	0	0	0	0.0662835	0	0.0770671	0.0382829	0.0673622	0.0347408	0.142477	0.219269	0.286728	0.11803	0.0745571	0.100274
AZ15G0270810	0	0	0	0	0	0	0	0	0	0	0	0	0	0	0	0	0	0
AZ14G0257190	82.2876	63.2467	60.0427	76.3835	83.1292	106.047	178.562	132.229	164.783	122.98	120.641	89.8431	120.071	128.465	118.83	126.636	120.581	121.418
AZ12G0222320	14.0719	10.2216	10.3113	10.9016	13.0404	13.8197	21.469	17.1141	16.8806	16.5329	11.4586	15.0032	27.9431	28.5558	25.8344	21.5747	16.3308	20.8734
AZ03G0058790	28.6934	22.3652	21.1414	29.1612	23.4793	23.2739	29.3219	28.0487	37.4763	30.4082	29.4901	29.4161	37.8633	39.2784	40.4949	32.6945	29.9036	32.7705
AZ08G0166140	8.01088	2.96623	3.76036	3.6678	5.86082	2.62268	20.0977	11.3477	14.082	15.2733	8.97616	6.81919	15.518	12.5971	13.6699	19.0868	21.1786	19.3092
AZ04G0092070	1.23615	0.837045	0.645382	1.22321	1.4575	0.402228	1.25504	1.91342	2.16911	1.64564	1.13757	1.03114	2.66125	3.17926	2.311	4.67099	3.58646	4.58408
AZ02G0043830	0.235518	0	0	0	0	0.390141	0.0517011	0.260397	0.0601124	0.358328	0	0.0541956	0.666791	0.570101	0.503207	0.859259	1.39571	0.938565
AZ10G0198270	11.6224	10.6075	11.175	17.8962	16.9909	13.4562	5.18991	15.3737	20.7144	18.6722	13.9051	12.8482	20.239	22.2806	19.1117	21.3811	22.9701	22.6747
AZ08G0169280	0	0.547279	0	0	0	0	0	0	0	0.37573	0	0	0	0.358673	0	0	0.365873	0.328049
AZ16G0280050	98.8115	56.0478	64.665	85.3201	104.337	61.1796	344.105	182.679	227.004	178.873	144.473	217.88	342.633	365.621	403.811	445.545	423.15	340.442
AZ06G0136270	15.5146	20.2866	16.4646	17.9176	10.181	20.7627	13.7796	13.9988	22.5757	10.7622	10.8212	5.66289	24.5706	23.6121	30.8199	24.7696	26.1997	22.1488
AZ07G0144290	3.3997	2.61599	3.61997	4.52861	4.50952	4.42488	1.79579	3.57088	3.25395	3.3136	3.86334	4.8161	3.55928	4.21755	2.8248	3.07315	3.0168	3.15182
AZ07G0149610	111.225	86.7611	83.71	76.3831	73.9159	84.3815	93.9897	115.051	172.953	116.162	96.248	119.82	108.144	117.445	117.573	112.748	113.888	107.297
AZ15G0266470	8.95373	4.75621	4.15771	5.55441	9.18979	3.1902	11.6606	11.9684	10.2196	11.8369	8.75314	8.14883	10.7284	11.0072	12.1805	11.0636	11.9238	13.052
AZ09G0186330	7.71526	4.51191	2.75605	0.195756	1.91511	0	20.7473	17.7003	27.0765	20.053	5.80911	10.6522	0	0	0	0.251323	0	0
AZ09G0187710	0	0.227656	0	0	0	0	0	0	0	0.234443	0	0.212751	0	0	0	0	0	0
AZ14G0258880	0	0	0	0.389276	0.714064	1.05896	0	0	0	0	0	0	0	0	0	0	0	0
AZ08G0175650	0.0749807	0	0	0	0	0	0	0	0	0	0	0.138032	0	0	0	0	0	0.132803
AZ06G0127970	0	0	0	0	0	0	0	0.0575742	0	0	0	0	0.0409524	0	0	0	0	0
AZ08G0166420	0	0	0	0	0	0	0	0	0	0	0	0	0	0	0	0	0	0
AZ03G0060130	0	0	0	0	0	0	0.0303936	0	0	0	0	0	0	0	0	0	0	0
AZ04G0094000	103.429	47.4736	50.0351	63.322	101.032	57.3484	102.673	69.4762	46.9308	57.037	47.7913	69.6291	56.3325	54.5557	45.5586	38.1476	41.4351	45.5502
AZ03G0065940	13.1387	10.5191	10.0667	13.4749	19.3011	13.0188	16.2596	18.5533	24.3959	18.7039	19.4039	17.1855	24.9436	27.6749	25.3178	26.5104	24.7396	29.6668
AZ09G0187470	5.64167	4.7167	3.46101	4.68713	2.60539	16.7661	124.825	64.6972	90.6832	59.3524	1.75621	4.22675	0.557179	0.190554	0.622944	0.341909	0.323965	0.116189
AZ06G0144060	8.78831	2.44978	3.40212	7.44957	10.6467	5.38895	32.0807	19.0666	13.5431	16.146	8.08905	8.19092	23.7857	28.0966	25.2985	34.3964	31.6086	30.152
AZ13G0244800	7.18027	4.20017	5.25607	5.29716	6.36929	3.48462	12.8338	15.0232	20.8383	16.747	13.4329	8.58842	19.9845	21.2803	19.486	36.0555	34.0913	31.0188
AZ04G0081280	10.388	11.8056	4.91849	11.2457	11.9011	8.5725	0.935544	4.00516	9.24585	6.7542	5.46692	6.6196	16.339	14.4425	9.86446	12.772	22.3618	19.1065
AZ06G0131380	2.58206	1.6062	2.05534	2.20678	2.56372	2.05822	3.53216	3.77437	4.88376	4.10765	3.03179	1.75122	4.89914	5.89492	5.36842	6.88463	6.95283	6.64323
AZ09G0186560	0	0	0	0	0	0	0	0	0	0	0	0	0	0	0	0	0	0
AZ16G0271980	2.12953	1.53812	0.998678	3.05459	2.18488	0.739119	3.24116	2.13473	4.34823	2.66397	2.59712	1.76411	2.54559	3.50525	2.29182	3.62568	4.62727	4.08604
AZ11G0216520	5.5259	2.55471	2.77657	3.29628	5.82256	7.47247	10.1995	7.88016	8.28969	7.09191	5.3337	3.73687	10.1105	14.6318	15.4209	19.0438	20.4948	16.5784
AZ06G0128190	13.4417	8.23927	11.9766	12.1617	11.536	9.94886	13.4666	14.9248	15.402	15.9183	13.0797	11.2865	19.6688	18.8647	16.4645	19.3031	17.9017	17.0324
AZ01G0014450	20.6336	9.14194	11.0093	21.3614	27.747	14.6012	20.0823	25.1315	29.2806	24.2474	19.2173	18.0088	28.988	33.1035	24.825	33.6198	32.2511	33.293
AZ12G0233920	21.1053	15.6861	13.0932	21.5513	23.9123	20.9585	25.8087	17.7516	21.6794	16.5478	14.6742	20.6182	24.6831	28.9603	27.4189	21.5951	22.7637	24.5384
AZ03G0061660	1.10679	0.16771	0.112294	0.241939	0.422666	0	0.261653	1.61906	0.738824	1.07944	0.113962	0.431007	0.723118	0.947998	0.768045	2.44054	2.69086	1.80951
AZ10G0205020	20.2641	9.56701	11.0445	15.909	16.7945	12.6821	26.6168	21.3307	15.388	17.3263	16.5886	14.1817	20.388	24.6475	23.0595	26.884	28.1196	16.9073
AZ04G0077770	32.7223	14.5996	12.2962	23.616	29.1576	26.4739	31.1887	28.6958	29.1244	32.6228	15.9729	22.9112	33.2562	31.4125	24.9647	25.9465	27.6234	25.263
AZ02G0034240	4.64517	3.00246	2.63794	4.40012	6.77413	2.93136	3.8664	4.45108	3.06282	4.26987	2.59076	4.63194	8.58483	7.40243	7.25985	14.4254	11.1354	14.055
AZ02G0036990	0.156099	0.256246	0.20589	0.295729	0.258318	0.295522	0	0.207107	0.345297	0.211108	0	0.0718407	0.540152	0.629762	0.592927	0.325433	0.565316	0.437755
AZ01G0007010	11.7768	3.8504	5.37109	9.83958	11.402	2.72911	19.5234	15.5601	20.5544	17.546	9.5063	8.95079	26.1017	24.7929	23.8049	36.1149	30.4067	34.62
AZ04G0079070	0.226664	0	0	0.184034	0.787688	0.107278	0	0.0334143	0	0.306539	0	0.208632	0.320861	0	0.0358733	0.0787575	0	0.0669096
AZ01G0005680	0	0	0	0	0.191511	0	0	0	0	0	0	0	0	0	0	0	0	0
AZ13G0240020	25.7743	24.3056	19.6097	17.6616	18.5128	18.3414	27.6077	21.8274	22.7681	27.626	25.7733	32.8096	18.8034	23.5399	17.3583	32.3927	28.5261	26.5484
AZ01G0023660	1.29706	0.718602	0.427694	0.263278	0.321961	1.61145	1.85075	0.932146	0.993161	0.740025	0.578729	0.447703	2.75414	1.64833	3.31015	2.11257	2.4821	2.94341
AZ03G0069130	19.51	5.72393	13.9616	8.25736	3.81246	6.97457	117.323	82.5662	126.98	73.7874	98.5342	22.5429	3.72157	2.66276	5.1244	0.703144	1.48623	0.643317
AZ03G0049010	0.746472	0.686209	0.306311	0.525268	0.839992	2.21401	1.17983	0.66026	2.2355	1.06	0.222043	0.137418	1.03321	0.867324	1.22867	1.08936	1.37625	1.98318
AZ06G0126310	0	0	0	0	0	0	0	0	0	0	0	0	0.0616677	0	0	0	0	0
AZ09G0189390	0	0	0	0	0	0	0	0	0	0	0	0	0	0	0	0	0	0
AZ08G0164500	0.752606	0	0.149433	1.18269	1.78378	0.643463	0.980616	1.3099	1.71023	2.41322	0.64994	1.83239	2.38277	3.07938	2.12097	4.0997	2.99733	3.93445
AZ05G0101920	11.7259	1.24856	0.975337	22.7721	41.2997	4.12483	0.347847	5.18581	0.566214	4.74133	0.212105	6.56335	4.18712	3.37538	1.0533	8.17617	1.48681	10.9455
AZ05G0100260	127.797	71.5441	78.5592	85.7848	102.592	85.6724	225.797	129.186	78.5218	117.804	118.202	139.083	140.034	152.7	120.25	195.571	189.911	195.734
AZ05G0108500	0.845181	1.28651	0.675616	1.68437	1.3732	1.38188	0.877073	1.83494	3.29462	1.48073	0.68565	1.48517	4.13309	4.01733	3.0644	4.40505	4.17386	4.62693
AZ03G0051280	4.31456	2.10414	1.28917	4.52341	4.94937	2.26013	3.12646	3.48279	3.8917	3.90887	1.98116	2.69896	5.5344	5.06985	3.85843	8.68926	6.99204	7.64176
AZ01G0010870	15.8291	9.7905	11.1847	16.1797	18.1489	18.8186	23.0413	20.918	27.0784	25.8032	18.96	25.8441	29.3429	30.8354	29.6151	32.6564	29.4071	28.9953
AZ14G0250700	2.23056	1.22522	0.829806	2.85588	2.42767	2.11141	1.05464	2.08677	2.23347	2.13192	1.22492	1.97415	4.29102	4.44407	2.60694	7.28835	6.27034	6.45783
AZ04G0095440	0.0768347	0.151354	0.472931	0.249536	0.305155	0.290922	1.07947	0.611647	0.156887	0.857264	1.71413	2.89961	0.362552	0.520765	0.291848	0	0	0.476302
AZ08G0163170	119.272	79.1123	91.5071	118.444	141.234	226.427	135.4	132.005	120.982	129.75	103.338	143.859	136.631	111.697	105.832	76.0324	95.5483	101.819
AZ05G0112970	10.177	7.12791	5.76696	5.55452	8.70125	12.8445	11.3688	7.25129	8.71609	7.85653	6.15533	4.99593	12.1653	10.1275	13.9055	9.3118	7.3712	11.0153
AZ13G0245440	0	0	0	0	0	0	0	0	0	0	0	0	0	0	0	0	0	0
AZ03G0062830	10.9874	10.6578	9.07578	9.46156	8.42992	21.2737	7.01658	5.74269	5.26878	2.19511	7.87355	14.8635	6.91266	3.54616	9.48506	2.95005	3.9462	4.12795
AZ01G0004050	43.6173	17.8402	23.5245	31.9486	34.2119	16.4559	82.9976	53.9565	45.1682	44.0297	38.2726	33.7277	62.7753	67.0275	68.6031	59.4643	67.3449	61.7656
AZ05G0106540	82.0559	38.3391	48.0645	62.7954	81.2832	50.0531	136.775	107.572	85.6601	110.757	79.2506	80.1607	99.3826	108.381	92.1369	113.824	111.249	111.426
AZ04G0089510	5.01125	7.5277	6.12965	5.88719	5.14243	3.57755	0.811226	3.39246	3.57274	5.05449	2.87301	2.65417	3.22327	2.79201	3.88137	3.29763	2.15678	3.22302
AZ04G0096720	0	0	0	0	0.0957556	0	0	0	0	0	0	0	0	0	0	0	0	0
AZ02G0035060	1.22601	0.439103	0.901635	0.760142	1.12877	0.337605	2.29008	3.23352	7.98797	4.92891	1.29297	0.964333	11.3387	12.1729	12.2137	23.8866	22.8311	18.8916
AZ14G0250610	0.723306	1.89975	0.636011	2.54483	4.06962	0.912893	2.75219	1.49279	0.4923	3.66823	3.65759	13.3153	6.37092	6.06961	4.1211	10.0529	14.5261	11.9568
AZ06G0138990	44.8384	47.5282	51.5831	60.8953	50.3952	52.2208	25.4393	53.2427	79.1243	63.5251	54.7324	51.526	62.1936	63.8988	56.6884	72.4082	73.2371	71.9264
AZ05G0114370	12.663	5.65284	8.4912	10.4293	13.4775	8.70965	7.99936	12.4897	13.6721	10.7187	7.96695	10.7332	20.1177	20.6406	18.4264	28.3937	30.5027	27.5107
AZ03G0069010	27.9678	19.9162	18.935	33.9017	49.5412	41.2645	52.3443	55.5147	44.9079	53.9385	32.2224	54.6281	35.4396	45.2601	29.5506	45.1673	47.3359	44.7679
AZ14G0258820	29.6566	19.0168	22.5732	25.4333	29.6913	24.3002	26.9632	33.1172	45.5109	41.9248	33.0809	36.3964	36.8502	40.3505	36.9917	46.3707	42.9912	46.1795
AZ08G0175050	13.802	8.47257	8.41073	10.7892	13.8315	10.3911	12.9085	13.1165	18.1544	15.6923	10.6552	10.9314	17.2054	17.7769	15.6667	19.339	17.6266	19.3859
AZ03G0060220	0	0	0	0	0	0	0	0	0	0	0	0	0	0	0	0	0	0
AZ03G0071110	5.81965	16.3711	8.46745	11.0819	9.14552	30.0407	1.06614	2.66634	1.32508	2.84526	3.25048	4.62447	0.592675	0.527002	0.35782	0.611	0.0413524	0.370774
AZ03G0052360	11.4772	15.9157	10.347	13.3555	12.0127	24.8658	6.94901	7.47629	9.13708	6.38797	12.1276	9.68696	5.23966	4.05194	4.44603	3.9735	4.41974	4.36645
AZ01G0024730	40.5358	29.5882	35.0576	37.5557	33.6317	34.0078	55.3897	51.3746	69.73	52.7176	51.3358	44.7732	56.648	55.9697	66.5448	54.8725	53.3638	54.7315
AZ16G0277230	0	0	0	0	0	0	0	0	0	0	0	0	0	0	0	0	0	0
AZ16G0278580	33.2306	17.3276	15.8661	23.4402	38.3692	14.0909	73.6741	56.5244	46.2073	58.2604	58.2346	66.0181	53.2133	60.5655	52.4024	72.7268	74.405	64.7156
AZ02G0030670	18.7082	6.70048	12.7947	15.0362	17.6372	16.9934	35.5096	24.5706	17.7494	24.1508	18.5496	12.6975	26.3938	23.2374	35.71	25.4107	24.2638	23.7636
AZ04G0082730	3.80772	0.263182	0.352439	5.5323	15.2553	1.20144	0.117315	1.89078	0.409204	3.92991	0	4.48861	1.51302	1.0349	0.12687	1.25341	0.329897	3.54951
AZ02G0031700	0.79908	3.14816	1.87371	3.89276	1.58681	1.26066	1.16943	1.64918	2.44743	1.62101	1.18846	3.18722	2.26233	1.03161	0.758805	0.555303	2.6308	4.24589
AZ13G0238410	0.250832	0	0	0.916456	2.98861	0	0.110126	0.221863	0.256084	0.636046	0	0.346317	0.828505	0.485736	0.357285	2.35319	0.371615	1.77705
AZ10G0200640	1.57522	0.684477	0.570338	0.338547	1.65603	1.14023	5.73608	4.91749	7.61528	5.4041	0.909556	1.49255	7.47654	7.35685	6.46723	8.40314	9.24339	8.16472
AZ02G0043400	7.04533	5.95787	6.00731	7.56925	8.97374	12.4623	20.1213	14.0369	18.4543	15.0861	18.1626	8.25345	27.5355	25.3571	26.7609	37.8327	36.2689	31.6371
AZ10G0201380	12.5484	8.70271	9.07526	13.2629	16.8089	13.8461	15.3216	15.4994	16.9046	16.644	8.94501	12.1652	15.1356	16.1041	14.2427	22.8325	20.7542	20.0553
AZ09G0187790	7.11549	2.53076	3.99736	4.41316	3.72872	4.39672	10.0662	5.5944	6.35641	6.11458	8.73078	5.36689	10.1658	12.0567	8.7276	8.96236	6.63742	9.45198
AZ05G0120090	15.526	11.7653	15.8688	16.3272	19.1985	14.6153	14.8656	24.1719	25.5898	26.4694	16.7947	14.5809	25.8711	27.0983	25.7058	35.4141	34.6589	35.6929
AZ04G0093680	0	0	0	0	0	0	0	0	0	0	0	0	0	0	0	0	0	0
AZ04G0092550	0.34757	0.4108	0.550121	0.564401	0.345101	0.0658009	1.0987	1.78308	0.851633	1.12812	0.868453	0.63984	1.11523	0.740375	1.45223	2.89843	2.26571	1.8468
AZ07G0144850	0	0	0	0	0	0	0.0986266	0	0.802705	0	0	0	0.317998	0	0.106659	0.117082	0	0
AZ13G0235000	12.8603	24.1333	22.8406	20.9521	11.1377	25.3924	10.198	11.4752	15.8769	9.05044	21.7642	11.3418	13.7939	9.48981	16.1124	2.687	3.04958	2.48346
AZ15G0263770	11.7737	6.28644	4.41356	16.7541	22.4573	10.4996	1.85001	6.358	4.55504	8.86227	2.93078	5.19041	29.2983	25.1998	21.9487	32.1678	35.0699	36.2735
AZ06G0140440	0.131202	0.743042	0.49031	0.958732	1.36783	2.54596	0.20161	0.348146	0.133949	0.0998079	0.439052	0.905731	0.340499	0.0635178	0.0622944	0	0	0
AZ07G0158710	99.6037	34.0866	48.9127	89.3689	120.435	42.028	161.653	128.566	89.5381	121.233	96.1147	85.6197	173.657	183.32	163.758	171.313	168.658	166.098
AZ06G0123750	9.32261	10.2024	7.98729	22.5783	31.7249	27.379	10.7747	12.7565	10.738	10.1833	8.10591	16.7219	13.2345	13.0384	12.7873	19.6017	19.2026	23.2859
AZ09G0193390	1.7436	0.562574	0.475812	3.44155	8.38745	0.569127	0.052794	1.32951	0.368299	3.0187	0.107306	1.1345	1.02133	0.640367	0.770767	2.47559	0.653223	3.75376
AZ01G0005180	6.93975	4.88905	6.94973	5.67367	5.45494	5.29174	8.63269	5.83986	7.03584	6.30573	4.85965	4.79075	8.41388	7.51265	8.00864	8.741	9.85303	8.62104
AZ12G0221430	0	0	0	0	0	0	0	0	0	0	0	0	0	0	0	0	0	0
AZ06G0127610	7.3253	4.75249	6.41924	8.28196	7.67044	7.45465	6.60784	9.68575	12.4304	11.9438	5.26521	6.16725	13.0003	15.1053	12.7489	22.9075	19.8533	20.7898
AZ10G0200520	0.434733	0.178409	0.222988	0.529455	0.503585	0.548682	0.668029	0.640874	0.813697	1.17586	0.0323286	0.70026	1.94876	2.10465	1.75449	3.28542	2.75518	3.24033
AZ12G0226470	0	0	0	0	0	0	0	0	0	0	0	0	0	0	0	0	0	0
AZ06G0135150	0	0	0	0	0	0	0	0	0	0	0	0	0	0	0	0	0	0
AZ05G0100990	0.376925	0.0742491	0	0.122414	0.0748494	0.0713582	0	0	0.307853	0.30585	0.134543	0	0	0.218974	0.214756	1.41445	1.41468	0.93463
AZ03G0065780	11.2264	9.51134	10.2548	14.9556	12.402	12.1743	9.64711	14.4994	15.1335	16.0079	12.4108	13.2627	15.7992	16.0832	14.1381	14.3608	16.9874	14.3626
AZ08G0167050	0.396707	0.716337	0.290691	0.375778	0.525185	1.37689	0	0.175445	0.0675021	0.134126	0	0.0608579	0.124793	0.128037	0	0.137841	0	0
AZ09G0190890	1021.3	1672.73	2326.83	1202.92	643.548	1091.62	1002.65	1271.09	1414.99	1126.82	2376.33	564.82	581.794	379.524	737.94	224.457	219.072	216.592
AZ07G0150060	12.3525	10.6054	13.2594	14.1923	11.2465	10.5234	4.46138	13.0079	18.179	16.9497	11.2518	11.7988	19.8393	20.1293	17.9489	20.6989	22.0066	20.9906
AZ01G0023060	0.513171	0.252719	0.526444	0.833311	1.44366	0.16192	0	0.680855	0.785873	0.260253	0.305293	1.33832	0.242145	0.579689	0.162435	0.534925	0.506851	1.06039
AZ05G0118800	43.679	50.859	50.208	38.1367	27.2065	49.187	58.6661	70.7097	109.48	63.1805	91.4164	38.3064	36.4074	28.4924	37.5959	13.8194	20.0611	19.0763
AZ11G0214510	0.436997	0	0.274469	0.506869	0.247939	0.472748	1.20597	1.2148	0.637352	0.506565	1.50415	0.344771	1.47287	1.51115	1.18563	3.05851	1.9731	1.93498
AZ03G0065900	32.2382	25.4434	30.7538	29.4224	32.4869	21.72	51.4134	49.5286	57.291	50.4212	38.9393	36.1508	49.3536	55.5281	49.9179	38.0875	41.643	38.5364
AZ03G0055290	0	0	0	0.428448	0.873243	0	0	0.103722	0	0.416296	0	0	0	0	0	0	0	0.103848
AZ04G0092470	0	0.136368	0.121745	0	0.412413	0.131059	0.486298	0	0.141353	0.702169	0	0.50976	0.783974	1.34058	1.70919	2.16486	0.820497	1.59396
AZ08G0167170	0.127707	0	0	0.311065	0.1268	0.120885	0	0	0.260761	0.129533	0	0.587737	0.482078	0.494608	0.485081	1.19809	0.756805	0.339283
AZ03G0067570	0.123206	0.728099	0.433347	0.600205	0.978648	0	0.21637	0	0.125786	0.249935	0	0.22681	0.348817	0.238588	0	0.256858	0.243378	0
AZ08G0164610	0	0	0	0	0.420745	0	0	0	0	0	0	0	0	0	0	0	0	0.187634
AZ05G0110200	1.60281	0.377505	0.306384	2.85733	5.3624	0.95649	1.00965	2.52719	2.917	4.24101	0.466402	2.24502	7.004	8.19815	5.55869	14.0924	10.2899	11.9416
AZ02G0042660	5.60914	1.22769	1.37005	6.89455	16.3211	1.99107	0.547254	5.09914	1.03397	8.37596	1.0428	5.37804	5.0729	1.73492	2.21935	23.7937	4.232	40.0837
AZ09G0181680	16.2643	14.0791	18.0932	15.626	16.4659	13.8081	19.1431	17.6586	24.8393	17.9278	18.1719	12.0057	31.0747	28.6348	34.6807	32.3536	30.1035	28.8066
AZ06G0136190	7.09843	3.49574	3.37054	7.4924	9.72625	6.85365	16.5798	17.2034	8.69646	14.3998	7.22126	10.5846	15.1396	15.1207	14.6946	15.3906	19.6308	13.3268
AZ07G0157100	3.34649	0.979911	0.98087	1.41974	2.27501	1.02737	8.15365	7.06665	15.8208	7.09446	2.47514	2.22001	12.6042	13.5448	10.6786	26.964	24.6854	20.7985
AZ01G0006210	12.2196	7.14404	8.15917	9.12554	14.5334	11.6906	27.427	28.2056	25.151	18.9559	17.1438	15.9991	30.7722	30.9393	29.909	37.8722	39.8861	39.9871
AZ05G0105820	1.53843	0.46623	0.79778	1.85761	1.91916	1.86699	1.87043	1.25608	0.644364	1.88051	1.26724	1.34342	1.48907	1.83333	1.57326	2.30267	2.25974	2.9344
AZ07G0146400	24.3866	9.57405	14.9954	19.1077	13.0379	22.7611	47.1694	25.7936	23.6784	25.946	20.2401	10.046	24.1407	21.7959	33.5216	22.9316	27.455	24.0126
AZ04G0084980	0	0	0	0.0291873	0	0.0680563	0	0	0.073402	0.0729245	0.0641586	0.0992657	0.203551	0.0348069	0.0341365	0.299778	0	0.0636702
AZ14G0258270	0.809759	0.122701	0.383401	0.455166	0.494773	0.530657	1.64085	0.826427	1.33546	1.07405	0.22234	0.344003	1.46959	3.79961	2.72088	6.16832	3.32219	2.53745
AZ04G0094430	9.81991	3.48716	9.5746	2.06105	4.04598	1.96025	7.2149	7.6813	4.91045	6.03038	9.18029	5.22646	2.963	2.7166	4.25015	2.08902	1.84742	1.30149
AZ06G0137710	17.8139	11.58	15.8989	14.6805	14.6805	13.785	26.3178	18.7502	16.9138	20.4175	20.4669	15.4949	19.7953	19.0593	20.3415	16.4336	17.1107	16.0517
AZ04G0076510	6.99195	10.625	11.7692	10.3807	7.14064	10.5896	10.174	7.59802	10.1976	6.88928	44.389	10.2972	32.2381	20.5033	31.111	2.08239	3.35427	4.24589
AZ06G0140230	2.35978	1.9799	0.999068	1.77404	3.6447	2.97831	3.45347	2.62838	5.62145	5.23028	2.1058	3.86144	4.37147	5.33133	4.3987	4.82853	4.74777	4.64394
AZ05G0107680	0.617391	0.121618	0.0542879	0.40102	0.858207	0	0.487908	0.491478	0.252127	0.500974	0.275471	0.284138	1.16529	0.538009	0.938037	1.09406	0.853703	1.03882
AZ01G0001950	7.13219	3.94648	3.31188	3.70871	4.81385	4.85481	3.34243	3.43776	4.25437	3.53579	2.6817	3.098	6.69298	6.71175	5.85954	9.14699	8.35034	9.01289
AZ05G0116580	6.72168	6.38891	6.86108	6.14445	5.78718	6.45162	6.81021	7.44211	7.00637	8.15271	5.49488	7.7445	8.87186	9.64859	10.4447	8.62353	9.05305	9.24106
AZ12G0231620	9.08033	4.88363	5.67316	9.36118	11.2994	4.46729	4.03909	9.06199	11.1611	9.36162	5.57083	6.13101	14.9399	15.4439	13.6998	15.4122	14.6033	16.4795
AZ05G0102130	0.188972	0	0.0830825	0.997299	1.2665	0.71551	0.0829663	0.167147	0.0964641	0.0958366	0.126475	0.260908	0.624178	0.686143	0.179447	1.1819	0.606595	1.50614
AZ10G0196510	0.606897	0.547939	0.311297	0.451691	0.652801	0.813845	4.21883	3.31029	5.11173	3.02656	2.34683	2.14136	0.859111	1.4201	0.624333	2.42506	3.49663	2.41855
AZ08G0176200	11.1124	9.93326	7.30794	11.6003	14.7422	14.143	13.0785	12.5547	16.8746	15.5335	11.833	12.5062	16.3915	17.5408	16.0058	24.7731	21.7667	20.3434
AZ01G0002700	9.03484	6.75832	6.81887	6.17544	6.07404	8.22818	4.22152	4.38407	7.18773	4.68013	2.43068	2.45236	5.70297	6.08178	6.24732	15.2982	17.5678	15.6594
AZ11G0220170	3.96804	2.21018	1.51597	5.24367	7.71667	3.54885	1.634	5.01048	4.58195	5.10728	3.51654	4.68511	6.86962	6.17377	4.9894	13.835	12.2981	13.3048
AZ09G0191880	40.2893	11.9432	10.1465	21.2786	38.2554	21.2902	46.54	56.2221	31.7482	57.7271	13.9623	23.9427	61.8316	78.0201	59.988	96.8383	107.789	107.038
AZ15G0262450	27.296	25.0738	29.598	26.8129	25.9787	15.8308	26.6071	24.0497	29.167	31.3443	23.8218	24.4411	23.5909	21.2941	22.6634	18.8336	17.8103	16.7205
AZ04G0077170	0	0	0	0	0	0	0	0	0	0	0	0	0	0	0	0	0	0
AZ03G0058370	2.35518	0	0.517735	2.15126	0.87692	1.39336	8.78919	3.38516	6.3118	2.09025	4.46611	3.25173	3.33395	3.4206	0.559119	4.29629	3.78004	3.12855
AZ07G0151510	96.1247	34.0279	48.5649	55.3382	83.5408	53.1702	153.746	111.216	62.8654	86.7716	86.8275	78.094	137.736	152.011	128.104	124.943	163.187	130.291
AZ06G0143860	0.0936945	0.161495	0.144177	0.095091	0.0697717	0.465621	0.143975	0.0414367	0.191312	0.403894	0.0627077	0.344963	0.243159	0.272159	0.22243	0.341832	0.115676	0.103717
AZ01G0021480	12.4242	10.0121	11.1612	17.6422	16.8217	13.3388	40.0013	38.4862	41.9515	40.2602	21.886	20.5943	37.9157	46.6605	39.4797	57.5219	49.3503	49.7735
AZ06G0137050	0	0	0	0	0	0	0	0	0	0	0	0	0	0	0	0	0	0
AZ03G0056540	1.51477	0.181945	0.227407	0.959904	2.09094	0.524582	0.616384	1.20911	1.35789	1.34906	0.527507	0.748142	1.04599	1.35935	1.54367	2.73434	1.38664	2.42115
AZ02G0039900	17.4257	11.1176	11.4348	15.9644	19.5744	12.6543	22.1525	20.3362	28.4649	22.265	16.0608	17.4758	23.2193	23.0673	24.2037	25.9182	23.068	25.7965
AZ08G0164700	0.130691	0	0	0.477499	0.843455	0.309274	0.0573786	0.173395	0.133427	0.265118	0	0.060147	1.60336	1.0756	1.24104	0.204346	0.129081	0.231474
AZ06G0133270	0	0	0	0	0	0	0	0	0	0	0	0	0.127918	0.131243	0	0.706464	0.53551	0.600186
AZ01G0014640	1.44164	0	0	1.75575	7.72955	0.545853	0.126588	2.04022	0	2.04715	0.128648	1.85774	2.31286	0.697932	0.410693	0.751377	0.142389	5.36208
AZ03G0049590	41.1185	23.1423	27.7672	38.3574	49.182	31.5873	55.1641	54.4623	65.9251	59.2424	40.8567	54.2211	68.6055	73.4946	63.3361	99.055	98.6707	102.637
AZ01G0017050	50.0658	38.7204	47.9704	53.9058	49.8081	43.5162	31.358	55.4963	79.466	62.0386	43.4008	36.0945	71.6869	71.2575	67.9646	86.2777	97.2421	85.0925
AZ07G0154790	166.425	68.0413	86.6994	109.731	149.28	88.101	298.998	193.421	161.574	214.796	153.109	162.897	217.867	232.773	214.811	220.222	212.882	225.134
AZ08G0172840	0	0	0	0	0	0	0	0	0	0	0	0	0	0	0	0	0	0
AZ09G0184890	0	0	0	0	0	0	0	0.154611	0	0	0.311971	0	0	0	0	0	0	0
AZ10G0203580	1.41122	0.758158	0.564047	0.104164	0.254763	0	0.450606	1.02128	0.523915	0.650634	0.22897	0	0.726435	0.745315	0.609132	0.668656	1.26713	1.24975
AZ07G0147260	17.6586	11.0055	14.8256	18.0636	20.4059	13.3156	24.5726	23.5611	20.7784	22.8189	24.3938	18.0904	18.8774	18.6918	18.616	17.6792	17.9339	19.5255
AZ10G0201240	0	0	0	0	0	0	0	0	0	0	0	0	0	0	0	0	0	0
AZ03G0052300	9.79464	11.5067	6.53723	12.5515	12.0684	11.3938	18.1336	20.8757	26.1438	20.9466	14.0058	14.6637	22.2732	22.2808	26.8944	24.8481	32.169	27.0668
AZ03G0056260	19.1959	5.43136	8.53165	22.1599	25.2279	8.0611	21.0235	32.1673	28.5771	36.6042	7.16339	13.5568	47.2322	41.4307	38.0476	48.969	60.8082	61.6926
AZ08G0164900	82.0981	28.2639	39.3535	63.1085	90.3834	37.867	248.64	179.776	107.39	169.917	66.8176	55.4507	167.509	189.436	170.989	260.499	246.64	241.59
AZ02G0045220	0.389343	0	0.057059	0.368803	0.128859	0.368546	0.170938	0.229584	0.861239	0.0658182	0.0579064	0	0.367431	0.0628301	0.492959	0.338207	0.320457	0.459725
AZ13G0235240	0	0	0	0	0	0	0	0	0	0	0	0	1.16443	0	0.195281	0.214363	0	0
AZ16G0276260	0	0	0	0	0	0	0	0	0	0	0	0	0	0	0	0	0	0
AZ12G0224880	11.3785	8.01255	8.8832	9.88607	12.6703	9.61314	16.1075	13.4976	18.6194	16.1793	11.7197	12.1863	19.9208	19.3059	21.3071	22.1145	18.7482	19.8236
AZ08G0161470	74.0751	38.0712	50.2869	51.1995	59.6644	39.024	88.907	70.5959	54.7498	71.2536	62.8062	65.5108	75.6332	75.8106	77.7328	76.3902	73.4235	67.9943
AZ09G0185890	0.329033	0.0360084	0.0964409	0.26715	0.181498	0.276851	0.16051	0.0970107	0.223948	0.0741637	0	0.201905	0.379519	0.601773	0.347166	0.114327	0.144436	0.0971282
AZ06G0129160	9.04667	6.0276	5.69317	5.68894	8.2779	5.45709	14.4856	13.1011	14.1258	13.4941	6.5692	10.2863	15.0662	14.9425	10.6963	18.0283	20.2357	20.1859
AZ06G0129110	15.3606	13.797	14.8022	5.54947	6.73845	9.03038	11.0702	9.48493	13.4876	9.2599	15.8626	14.472	8.00019	8.74597	9.15087	11.757	11.307	11.0364
AZ12G0221260	5.34679	0.405094	1.62744	4.84209	7.55484	2.72525	5.59779	6.45727	4.40898	8.96918	1.37634	3.88036	5.53105	5.47569	3.12449	6.21654	7.10896	5.19029
AZ12G0221020	3.26383	1.00661	1.10159	5.96915	7.69243	4.9619	2.28694	4.02413	3.87069	4.58118	0.941429	3.45936	4.63577	4.85201	2.34797	9.51925	6.51239	12.2622
AZ08G0175350	14.508	7.49784	8.77955	12.8991	16.1576	11.1744	27.4159	23.5179	15.2623	22.0451	16.7369	16.5019	22.177	24.6228	24.4105	28.3484	26.9696	29.4086
AZ05G0108450	27.2647	15.5429	17.517	21.6929	33.7418	20.3361	23.6663	23.9776	19.78	24.4849	16.9405	14.2377	31.7758	31.3157	29.8223	25.2446	23.5339	28.8495
AZ05G0116330	2.31581	0.35091	0.417706	1.68741	4.42184	0.281039	1.45993	5.19965	1.57619	12.1662	0.582876	2.24089	3.13812	1.20738	0.563868	2.16639	1.9354	2.83961
AZ03G0060480	0	0	0	0	0	0	0	0	0	0.0550828	0	0	0	0	0	0.0566086	0	0
AZ08G0164930	1.58411	1.21054	1.12875	1.53011	2.30506	1.26682	0.791421	1.11126	1.14325	0.692569	2.51039	2.36312	1.08256	1.48093	1.14117	2.41996	1.91529	1.95916
AZ14G0259030	57.5492	39.7304	32.3958	13.1006	22.4289	33.3469	79.5775	55.1842	65.3433	52.0982	52.3151	68.8128	53.549	53.118	49.5412	48.7759	40.6383	34.77
AZ05G0105270	26.7147	17.8041	18.7081	28.6066	32.0841	23.1299	27.1801	37.0005	41.4827	39.712	23.2328	27.019	36.5336	41.9362	34.0648	52.4428	49.335	46.7139
AZ07G0161250	29.9843	12.6938	16.2665	25.3416	31.4253	26.1419	41.3406	32.0272	30.254	31.6579	23.8624	18.0765	50.3882	48.6417	44.2081	49.9903	41.4784	48.3708
AZ05G0118910	0	0	0	0.146292	0	0	0	0	0	0	0	0.0552818	0.113359	0	0	0	0	0
AZ06G0135350	0	0	0	0	0	0	0	0	0	0	0	0	0	0	0	0	0	0
AZ10G0196730	0	0	0	0	0	0	0	0	0	0	0	0	0	0	0	0	0	0
AZ06G0138890	1.64829	0.157109	0.561044	1.64048	4.01227	0.704628	2.28773	2.30446	1.6828	2.04937	0.379584	0.978818	2.50892	3.03747	2.777	6.81724	5.09405	6.21547
AZ05G0110050	0	0	0	0	0	0	0	0	0	0	0	0	0	0	0	0	0	0
AZ11G0212460	0.732142	0.72111	0.643781	0.832221	1.45388	0.762337	1.0929	0.777101	1.34545	1.33669	0.392005	0.471729	2.69465	3.26092	2.0162	3.58694	4.70032	5.12211
AZ16G0273180	0	0	0	0	0	0	0	0	0	0	0	0	0	0	0	0	0	0
AZ10G0207290	5.71192	3.11703	2.98639	6.29842	7.7023	5.47988	7.08274	11.8454	11.8206	11.1565	7.85237	5.61276	13.1483	14.2001	12.8637	14.3621	16.3148	15.2776
AZ09G0193550	2.88081	2.71917	2.32203	1.75425	1.19181	1.36346	1.63369	1.22096	3.73767	2.13062	2.51719	2.04396	2.15228	2.092	1.82374	3.00293	2.31183	3.08267
AZ04G0086910	0	0	0	0	0	0	0.0451434	0.0454738	0.104976	0	0	0	0	0.199116	0.0976403	0	0.152335	0.0455289
AZ09G0179620	0.238498	0.0469808	0.0139809	0.426012	0.820918	0.0451516	0.0139614	0.0703176	0.0324655	0.274161	0	0.0878098	0.255085	0.24632	0.0603938	0.0331477	0.0628161	0.183047
AZ16G0276560	0.705256	0.282193	0.542623	0.196836	0.131296	0.396378	5.28317	2.43673	7.76274	2.39191	1.78972	0.486863	5.53251	5.78299	8.14116	11.7395	11.6458	11.125
AZ16G0277530	8.59012	1.37732	1.14179	7.70441	12.3969	2.83649	1.40332	3.26891	0.611858	4.86302	0.98048	1.74684	6.31566	5.51267	4.17343	11.2449	7.59643	10.6147
AZ06G0130540	55.4234	40.3693	42.5131	45.87	47.7208	44.3449	36.1467	53.4158	65.0477	57.1581	42.3154	60.3884	53.2147	54.5978	47.8115	49.9879	49.9762	49.24
AZ16G0275530	94.9093	10.0748	13.207	140.346	345.829	17.0364	23.6485	68.1433	12.5582	96.2661	8.31923	46.957	127.937	76.6007	67.625	149.006	103.46	197.912
AZ08G0175740	3.86789	2.24669	2.79063	4.26777	6.56481	2.72249	6.06694	6.60842	6.07519	6.97455	6.49018	4.10791	6.17727	6.978	6.02739	9.3732	8.13029	8.19735
AZ13G0239150	14.3361	9.05493	8.36267	13.8706	16.3677	12.1366	12.5574	17.7277	24.1661	21.7223	13.7047	14.4925	21.74	23.3282	22.2099	27.8316	27.032	26.0466
AZ02G0033520	2.30342	1.88255	1.20664	1.98958	1.55715	1.85565	3.14148	1.64725	3.15221	2.23693	0.656014	1.57886	2.40504	3.79623	1.90809	3.78041	3.29157	2.60408
AZ09G0189970	10.8383	6.44181	5.69624	7.88955	9.40069	5.83723	13.8378	10.3028	13.9905	16.174	8.78243	9.28808	13.9317	15.6809	13.6044	19.9334	16.6725	21.8993
AZ11G0215400	3.67145	1.32946	2.08893	2.98094	4.02063	1.48213	2.93938	3.0564	4.02393	3.99775	2.0236	2.33575	5.04437	5.48914	3.8453	6.19088	5.59934	5.06829
AZ05G0120120	0	0	0	0	0.0904532	0	0	0	0	0	0	0.0838531	0.0859733	0	0.0865087	0	0.179957	0.0806765
AZ10G0198900	12.8679	9.11841	10.1715	14.9074	14.2218	12.2908	15.0143	15.0383	16.4861	17.6584	9.49119	10.5401	17.5837	18.1534	14.7996	17.4799	16.4092	17.0675
AZ08G0167650	104.199	43.3917	46.3556	40.3916	67.334	30.9252	234.931	108.364	95.2621	88.8685	81.0572	55.1308	164.669	159.843	182.382	241.741	220.498	213.046
AZ06G0138760	0.271642	0.601985	0.149286	1.10276	0.674281	0.449981	0.208708	0.870976	0.346662	1.03322	0.363608	0.562572	0.640885	0.263017	0.257951	0.814078	1.10672	1.53357
AZ04G0092060	2.25547	0.592396	0.198326	1.64814	6.04651	0.569331	3.16878	2.72647	1.99567	3.2028	0.536724	0.761215	2.41234	1.60149	1.49925	3.76173	2.52472	4.52743
AZ07G0146220	78.1954	53.0074	68.1544	78.7163	71.6316	47.4905	130.654	118.817	128.6	133.727	119.529	83.1542	114.459	114.067	119.288	131.839	129.583	126.296
AZ09G0182210	0.631218	0.0478236	0	2.01058	4.24251	0.367693	0.0852709	0.944844	0	0.886488	0	0.53631	0.962274	0.517149	0.138324	0.860431	0	0.77399
AZ11G0218560	2.8633	0.170919	0.381475	3.41673	6.0736	0.657056	1.82852	3.64542	1.5945	4.79639	0.580711	2.59559	5.89562	6.30088	4.98481	17.7272	17.5681	17.9803
AZ02G0037970	0.0346279	0	0	0.168691	0.378201	0.262226	0.0608123	0.2144	0.176765	0.245861	0	0.191239	0.35947	0.100585	0	0.938492	0.444619	0.705312
AZ02G0030770	0	0	0	0	0	0	0	0	0	0	0	0	0.0687338	0	0	0	0	0.128998
AZ07G0156770	0.470047	0	0	0	0	0	0	0	0	0	0	0	0	0	0	0	0	0.416264
AZ06G0143580	1.69943	1.33906	1.15277	2.75962	3.08546	2.20616	2.17441	4.1659	3.27174	3.4967	1.99315	2.45809	3.07011	3.1499	2.85869	6.83283	5.17939	7.09491
AZ05G0109800	1.22406	0.584539	0.391392	2.86105	4.34583	2.56312	0.586266	1.31235	1.9692	2.18213	1.42332	3.27761	1.3652	1.18519	0.951022	6.88237	4.72602	6.60253
AZ05G0109750	47.1046	29.0153	35.8056	38.1637	47.7183	37.5932	95.9661	72.5235	81.2462	71.6414	55.5379	50.8071	68.0324	78.1728	70.5088	89.6612	86.0976	87.3473
AZ01G0018720	0	0	0	0.129512	0.475137	0.0503306	0	0	0	0.269654	0	0	0.250892	0	0	0	0	0.282521
AZ01G0009860	2.84226	1.0078	0.299908	0.461539	2.70918	0	0	0	0	0.461262	0	0.313938	0.751043	0.550402	0.10796	0.355529	0	0.201363
AZ14G0261050	4.9024	2.33511	2.57938	4.04563	3.94992	2.51045	1.65837	6.00672	7.17937	4.89097	3.04799	4.21651	5.19533	3.92968	3.70135	8.37742	7.18367	6.33427
AZ02G0039210	0.405331	0	0	0	0.804903	0	0	0	0	0.205563	0	0.559628	0.191259	0	0	0	0	0
AZ04G0090090	0	0.189975	0	0.156605	0.191511	0.547736	0	0.511815	0.19692	0	0	0.355074	0.364052	0	0.36632	1.00529	0.381012	0.512435
AZ04G0084610	33.1282	16.9861	22.9937	22.99	32.654	27.3344	51.0647	39.0222	49.2177	37.8325	22.2615	26.8012	76.6076	72.1523	77.5417	73.8312	73.0462	68.194
AZ05G0111310	0.334944	0	0	0.135974	1.24712	0	0	0.29626	0.0854891	0.169866	0	0	0.158047	0	0	0.174571	0.0827048	0.0741548
AZ13G0241520	0	0	0	0	0	0	0	0	0	0	0	0	0	0	0	0	0	0
AZ02G0030370	0	0	0	0	0	0	0	0	0	0	0	0	0	0	0	0	0.0454332	0
AZ06G0141870	122.017	81.6386	94.9841	103.468	119.731	86.2954	172.391	135.647	159.028	141.736	93.6752	133.678	193.515	218.035	210.191	213.474	222.598	200.652
AZ01G0025310	23.0334	15.9311	12.2627	25.5694	26.445	13.5796	13.45	20.3732	18.2057	18.3192	16.6271	22.0428	21.1977	22.3021	21.4383	19.6011	21.5643	21.5621
AZ10G0199790	0.435377	0	0	0.353493	1.72914	0	0	0.110027	0	0.630859	0.111005	0.228995	0.0586964	0.120444	0	0.778001	0.184292	0.550801
AZ16G0272830	21.1623	14.9669	12.0503	22.7834	28.1394	33.0041	47.2333	34.2205	40.2603	38.2017	33.2769	31.7496	52.4357	61.3808	51.3458	63.3601	49.538	55.8099
AZ02G0042370	9.6663	12.9058	10.804	14.7548	16.7639	24.6439	8.94048	7.56192	9.07918	7.62571	9.46935	9.41138	7.54108	6.44757	6.0786	8.28476	5.1343	7.00039
AZ04G0092400	0	0	0	0	0	0	0	0	0	0	0	0	0	0	0	0	0	0.0422657
AZ16G0280950	16.8838	10.917	10.9929	15.4873	20.8588	15.1279	13.8068	9.3479	6.44754	12.9419	14.3765	19.2182	11.3116	4.86687	6.11939	4.29912	2.92783	7.30476
AZ07G0149850	1.01333	0.499029	0.356412	0.219398	0.637215	0.127893	7.14793	2.86814	5.75895	1.95284	2.98407	0.248724	4.0802	5.69068	5.54899	11.6895	9.60814	8.9738
AZ05G0119660	21.0484	13.8685	11.775	20.3898	23.4212	20.5081	32.7263	29.6596	30.7146	32.4657	19.4307	29.729	32.6383	34.2948	32.3247	53.5656	49.2848	51.0673
AZ13G0242680	143.096	78.677	95.0009	83.6765	107.843	101.181	255.504	173.503	186.77	170.4	173.165	149.873	174.814	188.26	194.639	181.51	173.687	184.57
AZ14G0257510	10.9367	6.90716	9.61674	9.4898	13.5944	9.64124	10.5563	12.8488	12.7851	9.4841	8.41856	7.99183	13.1575	10.7511	11.4953	15.7515	11.0494	14.417
AZ03G0050140	36.9715	32.7564	33.8455	40.9493	40.648	39.4711	37.9118	39.7197	47.0097	43.8785	35.4027	33.5642	44.0914	42.7038	47.1314	48.3935	47.1877	44.7015
AZ01G0000670	23.9804	15.9112	14.5982	24.5988	31.8022	26.2975	43.1933	35.4008	38.1219	33.5082	21.8484	32.0028	38.351	43.2988	38.9083	61.8806	52.9464	59.6009
AZ05G0103750	220.932	97.1373	105.136	165.202	321.803	122.046	83.8381	95.0449	49.3195	78.3842	56.1249	143.434	162.909	193.51	163.098	64.2352	69.7193	66.3632
AZ08G0169750	0.443934	0	0.195178	0	0.22039	0	0	0.196331	0.453228	0	0.198077	0	0	0	0	0	0	0
AZ10G0197820	0	0	0	0	0	0	0	0	0	0	0	0	0	0	0	0	0	0
AZ04G0086870	13.337	8.78448	9.44001	18.1371	18.613	12.0774	20.6665	20.5985	23.2277	22.1552	13.5228	14.7084	26.7705	24.3878	24.3886	31.5063	29.3635	30.3502
AZ13G0236020	1.37547	3.16106	6.45047	10.2371	7.28371	4.12298	11.8764	6.48858	15.4469	9.30086	6.3417	5.48619	14.9276	13.7619	13.2791	18.6391	19.6987	15.6321
AZ11G0214270	0	0	0	0	0	0	0	0	0	0	0	0	0	0	0	0	0	0
AZ16G0274030	0	0	0	0	0	0	0	0	0	0	0	0	0	0	0	0	0	0
AZ03G0053350	69.7496	56.5731	73.2946	71.6567	62.1691	55.3354	105.416	99.9103	124.768	100.732	109.86	72.6455	102.825	97.4872	104.88	90.4846	88.1367	85.1361
AZ12G0221050	3.95326	1.33664	2.64602	2.49114	3.22216	2.01067	2.5387	3.60106	4.57818	3.47114	4.84411	4.67065	2.89552	2.91365	2.96958	4.05934	3.55491	3.76218
AZ16G0277180	235.598	112.88	119.22	135.012	118.019	117.981	561.631	321.859	226.565	300.327	314.819	192.932	251.028	270.062	286.222	278.225	247.86	253.465
AZ08G0175500	3.9299	3.48362	3.31739	2.90361	2.22413	4.83598	0.828186	2.25942	2.36719	1.87346	2.66527	1.62777	2.59611	2.20697	2.68692	1.10605	1.20327	1.28769
AZ10G0204440	0.146428	0	0	0	0	0	0.128576	0.259034	0.298988	0.594087	0.261337	0	0	0	0.278096	0	0	0.389021
AZ05G0117980	0.363218	0	0.119768	0.294906	0.0450798	0.0429771	0	0.0401586	0	0.0921027	0	0	0	0.0439607	0	0.047327	0	0.0402073
AZ06G0125550	1.06705	1.1616	0.987648	0.364783	0.390329	1.16953	0.542446	0.546416	1.83476	0.968373	1.60371	2.27447	1.74899	2.06633	1.70655	3.2783	2.93984	2.78512
AZ03G0058250	0.418994	0.61902	0.368426	0.340191	0.208009	0.991531	0	0	0.106941	0	0	0	0	0.101422	0.596813	0	0.103458	0
AZ02G0037160	45.1267	33.9396	28.29	16.4293	22.1929	8.25472	40.5914	36.3203	34.4888	40.791	35.2833	52.8366	43.8654	40.0048	44.3798	44.8333	41.4769	39.4384
AZ08G0168770	6.0834	2.35389	2.70934	4.12139	7.90322	3.94491	8.5849	6.83083	7.219	7.59275	6.38042	8.41735	12.88	14.1136	10.9346	14.4944	15.9186	16.0745
AZ03G0048790	24.6907	23.1567	24.3043	22.4873	19.4393	29.9127	20.2746	18.634	20.5045	20.0007	23.1863	18.4087	19.0332	15.9106	16.0043	14.4059	13.3169	16.2188
AZ15G0263600	12.8059	8.06404	9.3119	15.3216	18.3429	11.9232	8.27477	11.719	12.1929	15.7098	12.2603	14.5569	16.0256	16.013	14.1983	20.8134	18.9608	23.1565
AZ01G0009340	28.9056	20.4289	22.2642	29.9187	30.5077	25.7951	38.8472	42.6445	35.1426	41.7401	33.2769	33.6638	40.8141	42.7828	41.2254	49.394	47.7825	53.1015
AZ06G0135420	0.348147	0.1143	0.204087	0	0	0	0.509503	0.307938	0.710872	0.353124	1.44982	0.106817	1.09518	0.674185	0.550999	0.483874	0	0.205541
AZ13G0241340	1.03585	0.0600139	0.160735	1.08839	1.81498	0.230709	2.08663	1.34737	1.49299	1.66868	0.81561	2.18731	3.73768	3.00886	1.90941	3.11224	2.64799	3.93909
AZ05G0098010	11.5893	8.78253	11.796	9.17332	7.98658	8.21517	15.2413	17.6932	18.1802	14.8413	14.049	14.2475	16.5055	16.9601	16.4073	15.7765	16.1507	13.8249
AZ05G0122270	0.187284	0.0922313	0.0823407	0	0	0.265921	0.054817	0.0552181	0.223073	0.189962	0	0.172385	0	0	0	0.0976119	0.0308297	0
AZ04G0083000	0	0	0	0	0.148498	0	0	0	0	0	0	0	0	0	0	0	0	0.52979
AZ04G0093230	8.96877	6.82792	6.38146	11.8728	13.4866	8.16159	11.7559	13.1257	14.7522	12.9203	10.7486	11.4457	12.3893	13.6343	11.8493	18.5624	16.6468	17.1129
AZ06G0141710	22.109	17.15	15.9782	27.6756	26.941	21.161	20.7101	26.2494	30.1308	33.2215	21.3583	23.7104	34.4132	35.9034	32.0178	42.0733	43.086	39.213
AZ02G0039600	0.860548	0.211895	0.189173	0.174675	0.854435	0.203645	0.188908	0.570871	0.878565	0.654638	0.191982	1.38616	1.21818	2.49967	3.88158	1.79406	0.212488	1.71469
AZ03G0064710	10.8641	7.80843	7.87474	10.1917	10.4954	7.78235	13.5359	12.2715	14.3891	13.6999	8.77777	6.55397	13.7165	14.9969	13.8716	16.4514	16.748	15.2117
AZ09G0183050	0.165083	0	0	0.100526	0.204888	0	0	0	0	0	0	0.0759751	0.0778961	0	0	0	0	0
AZ03G0068570	16.6119	12.8618	15.1148	16.4087	17.6846	13.8746	29.8753	23.3365	29.7022	26.4905	21.8396	17.866	25.4018	20.8152	24.5899	31.0671	27.2432	27.6129
AZ09G0183520	11.1248	5.90734	5.95436	10.6033	13.6391	9.73694	11.6089	16.5425	18.6332	16.059	7.1938	6.94524	23.2493	22.5422	21.1281	28.638	27.2624	28.0707
AZ10G0195460	1.09986	1.54755	1.70397	0.425239	0.884036	0.545342	1.14972	2.36259	2.62007	1.91242	1.82275	0.819531	3.31158	2.94125	3.77981	4.25836	4.6039	3.20032
AZ08G0162660	9.80644	7.91523	9.46342	10.4915	10.4398	9.85231	5.09812	8.32941	10.1563	9.19255	7.64526	8.04873	9.62204	8.46671	9.61473	13.8755	12.8676	11.2865
AZ06G0129600	76.6093	34.1148	39.9856	75.1623	103.338	52.277	64.1583	86.6373	100.256	94.9533	42.3276	62.1129	114.19	114.736	104.689	140.075	139.023	144.029
AZ08G0179110	0	0	0	0	0	0	0	0	0	0	0	0	0	0	0	0	0	0
AZ11G0217110	4.50329	0.700332	0	2.69414	2.35332	0	1.45683	9.22424	7.01736	19.4727	1.26903	2.83608	21.0256	20.1951	6.75208	42.7419	33.4758	41.9791
AZ05G0102180	208.56	68.4725	87.8301	146.627	152.334	79.4217	464.498	283.424	166.833	242.746	232.106	168.064	222.085	206.58	250.026	261.548	251.373	270.322
AZ03G0070860	11.4876	7.09331	8.35288	15.3537	23.7771	8.53187	9.07832	10.9034	11.2319	12.324	11.0003	8.70297	13.6764	13.3474	13.0064	11.1455	7.68044	12.8338
AZ06G0141140	0	0	0	0.0306861	0.0375259	0	0.0663731	0	0	0.0383346	0	0.0347877	0	0	0	0.0393965	0	0.0334699
AZ02G0030950	10.1575	15.8974	12.3574	13.2179	9.67084	22.5226	7.20858	12.0612	15.3421	17.7827	10.4301	11.0144	12.606	11.1822	11.7596	6.96201	9.75752	9.61134
AZ01G0011470	8.29099	4.15052	4.42845	4.4785	6.02099	5.54557	11.9732	8.69709	16.9641	10.2165	7.49036	5.73933	17.9767	17.0175	16.6246	27.3916	24.8374	25.6071
AZ13G0240410	30.8649	28.0951	27.8257	34.2878	28.9861	33.2242	27.004	32.7208	54.3765	38.5393	34.7021	41.4348	43.9546	45.097	46.0271	44.0205	53.8161	40.3585
AZ03G0054460	36.9622	22.3087	19.5123	23.9337	31.0936	21.9994	37.01	26.7121	25.9393	25.371	34.2729	37.8288	32.0319	34.7079	31.7327	38.05	25.4187	32.8492
AZ15G0261780	24.8131	17.9858	17.3907	27.4857	29.516	26.4165	21.9477	20.7131	31.5883	24.2448	31.8332	25.5754	24.1037	28.5483	22.295	43.6985	35.5329	38.1455
AZ09G0190450	0.575996	0.567317	0.281378	0.779442	0.762539	0.666391	0.224787	0.28304	0.522716	0.58423	0.970894	0.412358	0.483182	0.0619675	0.546965	0.333563	0.948171	0.396737
AZ13G0237120	0	0	0	0	0	0	0	0	0	0	0	0	0	0	0	0	0	0
AZ04G0086470	0.178139	0	0.626559	0	0.353747	0	2.65915	0.31513	1.45495	0.542057	1.27173	0.327935	3.86661	1.89731	2.36824	0.185691	0.527836	0.631024
AZ01G0015210	38.0004	11.8687	19.6641	11.1491	12.2429	1.3794	94.7379	95.0345	107.29	105.853	27.9586	30.5407	66.0638	72.9906	69.0832	54.4509	52.3128	52.2653
AZ08G0176280	38.5771	29.1974	33.2812	36.2106	33.8354	32.8836	45.6105	43.8373	47.4238	40.7393	45.8214	36.0563	42.5881	36.8396	40.5284	39.0398	39.8666	36.0968
AZ13G0241910	6.1624	3.96855	4.37662	5.77315	8.70727	6.05758	4.78673	4.61212	5.80747	8.17372	4.65313	8.07193	4.24985	8.49112	6.52701	10.8708	10.0662	7.76614
AZ14G0257880	0	0	0	0.0876747	0.107217	0	0	0	0	0	0	0	0	0	0	0	0	0.0956282
AZ06G0144110	21.4129	1.53719	8.34386	1.11511	0.681832	0.295467	213.458	92.2143	235.82	84.4697	73.7031	12.5841	180.397	162.479	250.939	277.348	306.755	281.788
AZ04G0084440	1.46157	0.0899719	0.0401618	0.964183	1.85934	0.951158	1.36359	1.09078	0.699457	1.11185	0.122275	0.420407	1.50863	0.663359	1.12767	2.52335	1.9398	3.0336
AZ08G0173760	0.0507583	0.0499935	0.0446324	0.370907	0.151193	0	0.0891399	0.179584	0.051821	0.102968	0.0452952	0.420483	1.86816	0.737199	0.3856	2.01058	0.902398	2.96673
AZ03G0071420	0.173593	0	0	0	0	0	0.101619	0	0.0590759	0.0586916	0	0	0.109216	0	0.109896	0	0	0
AZ13G0247890	70.6073	27.5464	33.865	59.9335	65.5534	59.0237	103.063	69.3467	77.2345	61.3857	74.0547	64.1462	81.3448	74.1364	87.5114	53.0497	57.9638	57.6559
AZ16G0276240	0	0	0.155648	0	0	0	0	0.156568	0	0	0	0	0	0	0	0	0	0.313515
AZ05G0119450	1039.17	622.463	835.951	748.142	742.252	508.369	1313.75	1072.21	937.397	1094.97	1108.25	659.368	1091.08	1049.6	1152.88	697.831	752.845	731.364
AZ05G0114740	1.09618	0.944705	0.903641	1.52044	1.70061	2.35628	1.18312	0.626186	1.91185	0.972869	0.774408	0.966935	1.57328	1.61417	1.47465	3.2137	1.98491	1.94151
AZ04G0093350	12.5373	1.42481	1.06002	14.4207	23.7793	2.6626	0.141138	9.80979	0.41025	7.41797	0.358587	2.21922	10.5423	5.44708	1.45002	49.343	5.87394	59.6417
AZ14G0256420	21.4189	6.37437	10.3654	10.6345	14.6878	6.34498	46.8159	40.2755	22.1033	34.0724	26.3328	22.4098	29.3749	31.1828	28.0214	31.0006	35.9941	31.5908
AZ12G0233830	0.71789	0	0.157812	0.437154	1.15828	0.0849429	0.157592	0.396862	0.18323	0.0910191	0	0.247793	0	0.173774	0.170427	0.0935404	0	0.476811
AZ03G0049930	15.0596	6.84585	12.2235	14.6458	25.6331	7.98916	29.644	31.4711	36.4943	28.8712	17.5737	26.9615	30.6106	37.6553	32.8441	64.517	76.659	65.5098
AZ01G0019330	0	0	0	0	0	0	0	0	0	0	0	0	0.171947	0	0	0	0	0
AZ09G0187100	5.06734	1.15177	1.28532	1.66154	4.25729	1.93711	0.770112	0.603359	0.696424	1.97684	0.173921	0.986662	0.275893	0.283064	0.0925372	0.507899	0.0962488	1.12188
AZ02G0039170	0	0	0	0	0	0	0	0	0	0.113926	0	0	0	0	0	0	0	0.596812
AZ06G0136380	0.574435	0.477377	0.505108	0.393523	0.712943	0.662697	0.851177	1.23847	2.52912	0.983217	0.977162	0.413076	2.0329	2.27693	2.74446	4.13537	3.26233	2.87738
AZ10G0197000	0	0	0	0.121432	0	0	0	0	0	0	0	0	0	0	0	0	0	0
AZ05G0114550	14.4961	7.9955	12.2877	13.3704	16.2354	12.8436	16.5983	15.5914	17.2859	18.2321	13.6603	12.8626	18.3863	21.3344	20.2628	26.0507	24.0535	26.9586
AZ06G0123890	3.10425	2.66437	2.88558	2.80846	2.11351	0.839552	1.75229	2.98108	3.25979	3.37353	3.52204	1.55111	3.5573	4.50853	3.32679	3.3283	4.51143	3.80941
AZ13G0245470	0.547673	0.053942	0	0.956037	3.04518	0.0518418	0.0240451	0.314873	0	1.24988	0.0244364	0.277257	0.387637	0.106057	0.0520069	0.285445	0	0.460757
AZ07G0155190	0.151999	0.149709	0.133655	0.123412	0	0.431639	0	0.134444	0	0.616688	0	0	0.286889	0	0	0.475327	0.300254	0
AZ15G0269600	0	0	0	0	0	0	0	0	0	0	0	0	0	0	0	0	0	0
AZ08G0166100	291.28	159.224	172.417	239.18	285.168	245.247	420.185	295.426	260.746	311.81	246.354	310.259	361.609	400.171	373.201	386.523	380.353	390.023
AZ07G0158370	2.80614	0.368514	0.0822489	4.55674	11.702	0.177083	0.164268	2.23384	0.76397	0.94875	0.333882	1.46364	4.23713	2.98874	1.33235	5.46017	2.40203	6.87531
AZ02G0027120	0.440438	0	0	0	0	0	0.386741	0	0	0	0	0	0	0	0	0	0	0
AZ04G0074980	12.4823	10.9662	10.9759	19.4898	17.8907	15.4512	7.49836	20.0215	29.0957	21.426	15.2225	16.5853	25.719	25.5764	25.142	30.1756	30.4685	27.3548
AZ01G0016680	6.04291	5.64663	4.22363	5.22089	4.46152	18.187	3.94561	3.2207	2.68924	2.436	3.52588	8.84244	0.511791	0.450079	0.88282	0	0	0.0686086
AZ04G0091970	0	0	0	0	0.235332	0	0	0	0	0	0	0	0	0.0764965	0	0.823543	0.312129	0.909548
AZ09G0182180	390.501	110.186	121.271	254.327	385.297	146.434	754.392	522.121	389.04	477.64	297.62	319.695	588.087	645.006	552.908	801.172	738.235	780.492
AZ11G0219220	28.2352	18.4345	24.0282	22.7946	23.7339	15.7426	19.5337	14.1426	16.3786	15.9466	25.4349	21.9528	15.9978	19.2613	17.8239	21.8511	19.1198	19.5584
AZ03G0053100	0.592767	0.159228	0.189537	0.175011	0.21402	0	1.041	0.714963	0.935274	1.14782	0.288528	0.198404	0.254275	0.521768	0.307031	2.07837	1.59673	1.33621
AZ03G0056850	23.2786	21.2784	22.6781	27.8748	32.5913	28.3762	27.6462	20.442	23.595	19.5346	17.6348	30.984	29.2386	32.4309	30.2159	29.8517	35.5631	34.7044
AZ06G0123070	0	0	0	0	0	0	0	0.0176446	0.122197	0	0	0	0	0	0	0	0	0
AZ02G0040980	3.33191	1.93919	1.86441	2.82822	3.15786	2.97473	1.29661	4.11923	2.74453	3.37954	1.31771	3.1714	3.78756	3.59271	3.73924	4.38091	4.0762	4.99601
AZ01G0019400	0.0890695	0.438637	0.391599	0.433906	2.6531	0.337247	0.938523	0.866608	0.181869	0.722742	0.317932	0.0819838	0.25217	0.258724	0.338321	0	0	0
AZ12G0224480	0.462278	0	0	5.44235	20.4252	0.656377	0.202959	0	0	1.6411	0	0.212751	0.218131	0	0.658467	0	0	0.818767
AZ03G0049980	460.746	333.169	323.942	335.331	270.27	391.174	799.83	571.527	818.202	499.613	659.442	303.145	514.224	452.186	558.18	329.986	382.203	344.613
AZ09G0179370	0.498901	0.346859	0.103221	0.548036	0.87416	0.194457	0.0515384	0.415324	0.359539	0.327433	0.288074	0.10805	0.664692	0.681967	0.640963	2.14138	1.6232	1.71529
AZ01G0019130	2.42696	2.1855	4.20714	4.84182	5.57678	5.31666	5.9061	3.92532	6.30062	4.85297	3.77459	1.08503	7.78726	6.37829	10.4038	11.059	12.2593	11.299
AZ05G0102710	0	0	0	0	0	0	0	0	0	0	0	0	0	0	0	0	0	0
AZ09G0180820	4.19867	1.03385	0.0615324	0.3409	3.613	0.0662399	0.184339	0	0	1.56152	0.187339	0.128822	0.330198	0.135512	0.132902	0	0.0691161	0.0619709
AZ04G0092980	6.26145	2.46684	4.40461	4.7449	6.21697	2.76593	23.0919	9.59971	12.9982	10.1615	6.5188	6.33967	28.3635	32.9403	25.9636	33.0695	33.8077	38.815
AZ13G0236330	0	0	0	0	0	0	0	0	0	0	0	0	0	0	0	0	0	0
AZ05G0122060	1.65411	0.224716	0.0250773	2.96389	5.21025	0.728887	0.150253	0.731537	0.0291163	2.28522	0.0508994	1.33877	1.45336	0.800796	0.433308	2.05124	0.507024	4.09147
AZ09G0184920	4.33471	2.86576	2.50624	2.41059	2.94789	3.03522	3.96265	2.88869	3.4555	2.77051	3.17932	3.00607	2.57774	2.12729	2.19908	3.21864	3.28431	3.62839
AZ14G0252620	1.02859	0.578909	0.301483	0.556757	3.01521	0.556369	1.07522	1.16973	1.85022	1.14265	0.34967	0.315587	2.31119	2.08671	2.23256	8.11803	6.19228	5.46538
AZ01G0007990	4.48948	2.26005	2.80722	2.67309	3.9623	1.98318	6.39502	5.20639	6.41687	4.65485	6.14297	2.57123	6.68475	7.34149	5.21058	5.71975	4.63127	6.62632
AZ07G0145400	0	0	0	0	0	0	0	0	0	0	0	0	0	0	0	0	0	0
AZ11G0212640	42.7766	21.7044	23.4526	39.8023	53.2762	33.0552	44.9771	69.349	98.6535	89.8043	49.8452	50.5819	75.5485	76.2189	71.9533	131.149	129.97	129.265
AZ07G0159930	0	0	0	0	0	0	0	0	0	0	0	0	0	0	0	0	0	0
AZ05G0121280	0	0	0	0	0	0.124877	0	0	0	0	0	0	0	0	0	0	0	0
AZ01G0025770	38.2744	25.4274	26.6161	31.279	32.6871	27.8473	29.6102	35.4471	38.9225	37.1976	25.3595	20.4009	40.1337	36.72	34.3498	47.8241	45.7096	49.2695
AZ16G0275010	0	0	0	0	0	0	0	0	0	0	0	0	0	0	0	0	0	0
AZ14G0258160	0	0	0	0	0	0	0	0	0	0	0	0	0	0	0	0	0	0
AZ08G0175290	0	0	0	0	0	0	0	0	0	0	0	0	0	0	0	0	0	0
AZ01G0017120	73.504	44.7894	49.7801	51.2111	61.4343	47.9384	73.566	79.9826	127.03	84.3227	68.6405	73.094	122.416	148.656	135.011	226.845	198.256	203.4
AZ15G0268240	19785.6	59294.5	43534.6	41896.3	26238.3	49392.3	1741.19	8464.98	3957.29	7232.11	26000.9	34310.5	351.972	145.261	516.3	28.0137	18.5861	9.17322
AZ04G0091520	0	0	0	0	0	0	0	0	0	0	0	0	0	0	0	0	0	0
AZ14G0260720	10.9329	4.85818	7.33302	16.5147	16.3081	6.83508	14.9581	15.7872	21.9082	19.1868	8.44023	9.26744	40.5505	49.3344	33.753	75.2158	67.0495	59.9378
AZ06G0139060	24.7766	17.321	22.3644	26.6888	23.0911	20.4972	30.0902	40.4865	47.7381	41.7596	37.1432	29.008	41.3744	43.5637	41.2419	49.4694	54.0158	51.6337
AZ11G0215960	0	0	0	0	0	0	0	0	0	0.0481624	0	0	0	0	0	0	0	0
AZ04G0092690	0.83582	0	0	0.31321	1.7236	0.669455	0	0.113737	0	1.17383	0	0.236716	0.242702	0.124505	0.36632	0	0.127004	0.170812
AZ03G0060860	0	0	0	0	0	0	0	0	0	0	0	0	0	0	0.0497655	0	0	0
AZ06G0135160	2.85136	1.83519	2.03558	2.56723	2.94323	1.84391	1.88399	2.72182	4.00631	3.63663	2.34293	2.10482	4.98214	5.02962	3.43147	6.03276	6.16229	6.02525
AZ10G0195820	19.2279	12.2975	16.029	16.4226	15.3722	21.7464	2.63122	15.6819	34.1621	17.7298	11.5875	12.6416	21.445	16.4413	13.7533	23.4269	25.6503	21.4506
AZ10G0202060	11.6252	2.24022	3.99997	11.9694	15.6411	2.07326	13.3146	23.9181	27.3493	26.4878	6.16425	9.14959	28.7788	27.8139	23.5984	67.8783	67.9769	65.0525
AZ01G0012620	56.7742	32.9979	37.792	45.0069	56.5791	30.2445	88.4752	72.6555	67.5949	67.6655	47.9322	59.089	76.9258	80.4679	77.0864	102.889	99.1046	93.278
AZ09G0180910	0	0	0	0	0	0	0	0	0	0	0	0	0	0	0	0	0	0
AZ03G0067710	17.5463	14.9702	15.9898	20.7774	23.5532	21.2036	10.3648	17.5354	21.7756	21.6802	14.7835	22.1283	22.5587	24.4248	23.9759	33.2311	33.0175	29.1804
AZ05G0120770	3.79778	1.31112	1.37708	3.21066	4.35391	2.66839	0.618821	2.00857	1.55891	3.57408	0.698768	1.29736	7.944	8.6812	8.62552	10.3663	10.0542	10.5751
AZ07G0146460	37.5941	17.0154	23.9878	31.361	48.6941	21.3809	65.3875	47.21	49.9114	45.5068	25.6786	29.1447	77.5754	97.1177	77.0791	89.6105	78.0314	76.5865
AZ07G0149790	15.2443	8.03929	11.7157	12.0848	19.5457	14.7708	22.8716	21.4464	22.5486	17.0449	13.9249	15.9098	22.6556	22.5471	27.0141	44.4183	42.3243	46.3464
AZ14G0255720	0	0	0	0	0	0	0	0	0	0	0	0	0	0	0	0	0	0
AZ08G0169000	0.247503	0	0	0	0.737234	0	0	0.875672	0	0	0	0	0.70072	0	0.235028	1.03198	0.48891	1.97265
AZ04G0084660	122.279	50.9383	69.6248	114.73	143.853	89.7942	210.958	176.084	159.15	170.485	137.144	131.542	220.496	241.898	217.559	279.873	268.536	278.251
AZ04G0092130	0	0	0	0	0	0	0	0	0	0	0	0	0	0	0	0	0	0
AZ06G0130970	5.27809	4.2425	3.20075	6.55126	8.37291	4.82388	6.23273	5.3661	5.32666	8.49183	2.70691	5.13741	8.588	8.57624	8.123	14.1024	12.4036	13.2166
AZ04G0084380	12.3272	10.7428	8.8469	13.5412	11.8496	13.6707	9.07329	8.97934	11.043	8.82594	15.5031	13.5157	14.5133	13.0182	13.2552	10.4877	9.31059	11.4251
AZ02G0046360	0	0	0	1.1645	0.474686	0	0	0	0	0.484917	0	0	0	0.231451	0.226993	0.249174	0	1.27014
AZ06G0133650	0	0	0	0	0	0	0	0	0	0	0	0	0	0	0	0	0	0
AZ01G0011350	22.0702	14.999	14.0374	22.877	22.5343	16.3648	18.8303	18.0571	17.9507	20.2217	19.5307	19.9081	20.6892	24.8597	22.1803	24.2327	21.6531	24.2031
AZ02G0035490	0	0	0	0	0	0	0	0	0	0	0	0	0	0	0	0	0	0
AZ12G0229750	0.383121	0	0.224588	0.103688	0	0	2.24274	1.35549	3.06395	0.841962	0.911696	0.176321	3.37455	1.23652	3.63811	1.19809	2.14428	1.86606
AZ14G0260130	13.476	10.9279	10.6772	12.0627	12.3874	12.4857	11.9166	15.4576	25.6203	18.0155	9.391	12.9299	17.3462	18.2581	16.4594	24.5703	27.8429	25.4705
AZ01G0018930	0	0	0	0	0.125086	0	0	0	0	0	0	0	0.118891	0	0	0	0	0
AZ12G0226730	3.55625	4.63064	4.50508	5.43224	5.26656	7.24609	8.15073	9.38327	9.96907	9.59853	5.10987	5.04872	11.3766	12.3727	12.0771	14.6395	12.7996	14.2521
AZ12G0232670	5.82613	3.79014	3.06747	6.59916	8.67711	2.28086	7.76846	7.25272	8.00425	7.22262	1.8614	5.52816	10.0122	11.0385	9.32325	10.2343	8.38293	10.8286
AZ01G0013650	4.6613	1.89473	3.70838	4.26521	3.63643	1.3307	11.6943	6.90431	10.6509	6.97934	4.78686	1.94093	13.0572	15.6174	15.2112	19.3585	20.0233	15.529
AZ13G0249370	4.17701	2.68309	2.55506	4.27613	7.5734	5.84488	1.43521	2.08825	1.48329	2.76308	0	1.17013	2.74221	0.527528	1.5521	4.92201	1.25561	4.66405
AZ05G0115900	142.894	55.9107	66.6578	98.6811	109.192	66.3672	180.084	173.138	168.323	185.458	126.323	109.987	201.102	197.8	198.722	253.013	243.514	229.37
AZ16G0278420	55.5445	12.9064	14.4459	65.9001	105.833	55.7248	66.8047	83.0357	91.0513	96.807	9.77364	34.5639	141.013	149.412	113.29	189.599	177.91	164.714
AZ07G0145350	0	0	0	0	0.0691922	0.13193	0.673102	0.0616388	0.355731	0.21205	0	0	0.0657653	0.0674745	0	0.363207	0	0.185141
AZ08G0163540	0.588796	2.02973	1.03547	0.478058	2.33845	0	0.775517	1.04159	1.20225	0.298607	0.788137	1.08391	1.38915	1.99535	1.11824	1.53439	2.32618	2.34641
AZ03G0073890	0.231139	0	0	0	0	0.437585	0	0	0	0	0	0	0	0	0	0	0.456585	0
AZ08G0168740	19.3486	14.0074	14.191	19.4017	20.2735	16.0785	20.1214	20.6235	24.9425	22.1575	14.8393	21.7898	22.3408	25.4682	23.3266	23.6078	26.1116	25.3073
AZ02G0044770	27.1982	26.2487	30.8151	32.4094	25.4702	26.6344	12.7143	34.7701	45.9664	39.7531	35.5507	25.5208	39.7384	35.0496	36.214	36.4078	39.5991	38.5898
AZ01G0017340	0	0	0	0	0	0	0.153488	0	0	0	0	0	0	0.0846243	0	0.182209	0.258969	0.232197
AZ07G0157020	0	0	0	0	0	0	0	0	0	0	0	0	0	0	0	0	0	0
AZ02G0035450	0	0.144981	0	0.836601	2.04615	0.139336	0	0.390596	0	0.746517	0	0.541956	0.138915	0.142525	0	0	0	0
AZ16G0271910	0	0	0	0	0.0984721	0	0	0	0	0	0	0	0	0	0	0	0	0.175657
AZ11G0214300	0	0	0	0.241572	0.147708	0	0	0	0	0	0	0	0.140393	0	0	0	0	0
AZ11G0219320	28.1604	16.0498	18.0886	27.5871	38.2878	22.5356	9.60672	16.3896	14.0014	15.7468	4.95028	6.73712	14.6147	15.7779	11.5598	23.8126	26.0634	28.0428
AZ06G0133410	7.44627	7.33407	7.59988	7.26935	7.83345	12.1251	13.972	10.2322	10.8602	11.1492	8.70157	9.09773	8.53302	7.59607	10.2276	5.40563	5.82236	4.82793
AZ02G0045380	0.106342	0.0698261	0.0623382	0.287804	0.105586	0.234876	0	0.0313533	0	0	0	0	0	0.0343216	0.134642	0.0738997	0.0350106	0.0313912
AZ15G0267320	0.557763	0	0	0.258778	1.6614	0.0754242	0	0.140956	0	0.404097	0	0	0	0.154301	0	0	0	0.0705632
AZ07G0148760	5.92834	3.98427	3.25037	5.20976	4.98598	4.3573	8.51263	6.72422	5.2692	6.15457	4.91685	5.52092	9.60971	9.58935	9.93448	11.4142	9.78185	9.14119
AZ09G0181510	24.365	1.44348	3.9466	70.0197	94.5848	9.97106	1.20645	19.7281	1.12219	20.997	1.83913	18.2954	23.3827	10.554	6.30612	46.9287	9.31837	71.6262
AZ13G0245650	0	0	0	0.0785735	0.0480435	0	0	0.128396	0.0494003	0.0490789	0	0.0890758	0.045664	0.140552	0.0918968	0.151315	0.143374	0.257104
AZ08G0167920	0	0	0	0	0	0	0	0	0	0	0	0	0	0	0	0	0	0
AZ09G0186230	3.35614	0.20342	0.272408	4.44373	8.40764	0.293249	1.54149	2.14647	2.89927	2.40907	1.01367	1.52081	3.31344	3.39955	2.2554	5.16688	4.07976	6.0357
AZ10G0206380	109.471	55.72	59.3061	87.5699	103.733	59.8097	208.829	157.394	118.214	152.321	102.737	121.929	153.371	163.048	145.744	253.037	246.579	248.61
AZ16G0277950	10.2875	5.83387	5.36491	9.61825	17.5989	11.0027	9.73718	11.3841	10.2301	13.5062	5.40485	13.7323	16.6852	17.9813	12.9831	31.5674	22.345	28.5933
AZ09G0183610	2.78963	3.76209	4.56627	4.04209	2.98287	3.94061	3.24091	4.85897	5.60844	5.52842	2.91067	2.84423	3.52367	6.2332	5.2573	5.27893	5.72249	5.0929
AZ02G0035070	25.673	17.3754	22.7007	22.7077	31.1869	40.0502	27.8324	21.0588	18.5963	18.3299	16.3825	25.6109	22.3332	21.525	16.7521	20.9307	22.5237	22.7355
AZ13G0248860	0	0	0	0	0	0.322852	0.299488	0.905039	1.04464	0	0	0	0.643751	0	0.64776	0.355529	0.336871	0.60409
AZ07G0158130	85.8397	37.6644	36.6758	50.0444	59.757	40.0163	103.144	82.2767	63.0096	72.8284	71.7053	65.9414	61.8985	63.3511	69.1789	78.0414	69.0054	66.0154
AZ13G0247190	12.6159	10.1802	6.54907	9.50269	9.05515	6.61847	14.281	24.0655	29.4845	30.9886	19.2608	13.8508	33.566	39.5895	30.0223	35.9664	35.7303	33.921
AZ01G0013840	15.2866	7.01718	9.24497	13.0855	15.5214	7.52967	17.6745	15.2342	15.536	15.435	18.4559	14.1342	16.5152	17.6141	15.5671	14.1321	15.7815	14.8239
AZ02G0031230	21.1909	11.2832	11.626	17.2054	21.445	14.4013	23.9749	24.6309	25.564	23.7902	15.5969	20.6721	25.1261	27.9274	26.7875	28.5556	29.4719	26.1845
AZ02G0029880	4.70487	4.63397	1.37901	3.81999	4.41192	7.42258	2.98369	2.77432	2.93539	7.42331	0.699748	2.16529	3.45339	4.04931	3.22669	2.45216	4.64693	1.38884
AZ08G0178010	41.6329	30.3303	34.9826	38.1511	36.3046	33.7964	37.6208	50.218	66.9789	57.3604	32.06	42.1354	53.0985	56.4539	49.0701	74.4342	76.0063	71.5365
AZ05G0097300	0	0	0	0.282435	0.414465	0	0	0.18461	0.142057	1.34076	0	1.15267	0.459593	0.336813	0	1.3779	0.13743	2.7725
AZ16G0277260	0	0	0	0	0.168298	0	0	0	0	0	0	0	0	0	0	0	0	0
AZ09G0187540	0.295435	0.0484972	0.0865931	0.0399784	0.391115	0.233045	0.043236	0.0871047	0.05027	0.099886	0.175758	0.045322	0.23234	0	0.0467573	0	0.0972655	0
AZ15G0265210	2.74574	2.65236	2.83223	3.12964	2.25439	0.899679	2.27189	2.42862	2.69541	3.05278	1.97902	3.20774	0.747464	0.613513	1.05297	0.0550411	0	0
AZ04G0090540	24.5419	19.6935	15.4456	24.0732	28.5731	23.3489	15.0958	21.7075	22.83	20.2175	11.6729	15.2508	19.9864	19.963	15.438	24.6733	20.1792	21.6786
AZ10G0200380	3.63032	1.70029	2.34391	3.87509	2.82313	2.1868	1.09229	3.07631	3.13612	3.75946	1.90298	1.98621	5.72598	6.24351	4.82145	8.99742	7.42196	9.10522
AZ03G0048190	0.645863	0.17349	0.0516286	0.143016	0.408084	0.0555785	0.979572	0.623204	0.659385	0.357325	0	0.162132	1.27444	1.42126	0.669065	2.38695	2.0877	2.54783
AZ01G0007080	0.417661	0	0.0816121	0.150715	1.0137	0	0.0407489	0	0	0.235351	0	0.042715	0.131385	0.1348	0.132203	0	0.0458353	0.246581
AZ06G0127870	0.423755	0.0834739	0	0.619302	3.19766	0	0.0744183	0.824591	0.0865254	3.86831	0	0.312035	0	0	0.160959	0	0	0.375268
AZ03G0062820	13.2946	1.16393	1.92237	8.87521	15.4295	6.71169	43.1149	20.487	39.9345	19.7774	1.42364	4.13337	13.1597	13.1585	10.4362	19.0318	15.2318	16.7967
AZ12G0234190	2.39724	0.73785	1.11983	1.7639	2.23145	4.53838	1.51295	0.861403	1.37668	1.29174	1.20332	3.03398	0.848372	1.16056	1.35162	1.56179	1.25785	1.72489
AZ09G0186530	0	0	0	0	0	0	0	0	0	0	0	0	0	0	0	0	0	0
AZ06G0128650	2.14975	0.12455	0.611568	3.59354	11.5513	0.957609	0.388635	0.838883	0.0645517	1.92395	0.282114	0.756574	0.238678	0.367322	0.54037	0.131816	0	0.671919
AZ08G0169300	0.380515	0	0	0.308949	0.850076	0	0.167061	0	0	0	0.16978	0	0.0897748	0.276324	0	1.09077	1.22144	0.673951
AZ06G0139460	20.4395	8.86258	12.3661	20.466	29.2878	14.3275	30.6627	31.2033	30.4191	32.6993	14.5705	16.455	33.5734	40.6774	33.8956	47.3329	42.3179	46.6505
AZ16G0280790	46.2286	25.5585	29.5785	39.3289	41.3197	28.4753	78.3156	78.8887	81.2447	69.993	61.8367	41.6663	73.3766	76.5864	82.4125	81.5494	91.5084	88.1764
AZ10G0199650	3.43002	0.692991	1.62403	4.07025	3.49297	0.999015	4.71082	4.90087	6.19554	4.99556	1.17725	2.75239	7.80194	7.06799	9.01976	10.7263	9.38153	9.50207
AZ04G0075290	9.17602	7.07429	6.72812	9.8067	9.37281	7.24286	7.90285	8.27184	8.85933	8.65302	7.84833	8.60795	10.9282	12.9722	11.5531	13.7211	13.638	13.3964
AZ09G0186050	0	0	0	0	0	0	0	0	0	0	0	0	0	0	0	0	0	0
AZ12G0223820	4.31602	6.80158	6.07221	10.2325	5.99951	0.817095	1.51593	5.03917	4.40639	3.85239	2.77308	3.17814	6.02821	6.51921	4.42636	9.7178	8.52574	7.79724
AZ14G0253860	20.113	11.6926	13.3689	17.6347	18.0499	11.5753	14.5781	19.1323	22.2656	24.0823	13.3019	21.635	25.8884	24.343	20.1447	23.7259	27.5352	28.8517
AZ04G0076380	0	0	0	0	0	0	0	0	0	0	0	0	0	0	0	0	0	0
AZ12G0222680	1.31099	0.6779	0.230554	0.904761	1.13897	0.620482	1.81307	1.91331	1.47228	1.96136	0.292473	0.603349	1.67023	1.65017	1.15155	3.24559	2.00701	3.57003
AZ05G0104680	57.1091	36.857	40.2995	56.3194	69.5847	41.593	64.3432	62.6804	67.4232	67.5136	60.038	54.6062	70.2604	70.5715	65.6835	68.9081	62.7804	61.7172
AZ11G0207700	3.8842	3.42668	2.01154	3.44389	3.52536	4.53387	2.63645	3.4356	3.26	3.19045	2.29659	2.56625	5.08236	4.38383	4.14099	5.43987	5.74278	5.86659
AZ13G0238360	4.79666	5.54927	3.88302	5.76966	5.41775	7.39923	2.05022	5.16305	5.07846	6.02362	3.66891	4.62531	7.90377	8.15834	5.95269	13.6508	13.5861	13.3952
AZ02G0035480	9.61877	35.27	14.0625	11.5734	10.0107	13.3832	1.11936	5.94525	0.709891	3.17373	7.03227	1.60004	0	0	0	0	0	0
AZ14G0251570	0	0	0	0	0	0	0	0	0	0	0	0	0	0	0	0	0	0
AZ02G0044900	12.5989	10.913	10.607	15.9607	13.6628	14.8017	13.2598	15.8069	14.4135	15.5886	11.6416	11.5144	15.8531	17.3899	14.764	17.697	23.0342	14.9556
AZ02G0042340	0.559356	0.110186	0.0983697	0.544986	2.66584	0	0.0982321	0.296853	0	0.794294	0	0.411886	0.316726	0.108319	0	0	0	0
AZ04G0089680	34.157	25.112	34.3902	36.6646	37.4748	24.1631	28.7385	43.3022	49.8262	42.2278	37.3145	29.0342	36.5078	37.5154	35.9271	36.8087	35.2371	35.9002
AZ12G0222300	0.247503	0.243773	0	0	0.245745	0	1.08664	0	0	0	0.220864	0.227813	0	0.958576	0.235028	0.257995	0.244455	0.219183
AZ12G0224210	0	0	0	0	0	0	0.240765	0.242527	0	0.139057	0	0	0.388144	0.398232	0	0.285818	0.135409	0.12141
AZ13G0241140	0.128884	0.063471	0.0849969	0.130805	0.383905	0.243999	0.0282927	0.313496	0.460538	0.392179	0.0287531	0.0593154	0.334484	0.499166	0.428358	0.772498	0.891077	0.970163
AZ01G0000680	10.5477	9.16381	8.47556	13.38	16.6235	13.2445	5.81748	8.86412	9.47438	10.747	6.40305	12.1523	11.7598	12.4129	9.97067	11.0697	11.788	11.5013
AZ05G0122320	10.4587	6.54365	6.1386	8.09134	9.74024	6.7065	4.96782	8.12603	10.5717	10.6609	6.87822	9.36395	13.201	14.8256	10.5477	16.2585	16.2511	16.3407
AZ06G0127360	25.7057	14.1783	18.806	14.1923	24.5022	19.0768	22.5717	19.6447	20.5752	18.1469	26.9763	27.6358	14.5554	9.15934	12.498	6.21654	4.6716	6.73827
AZ04G0085020	53.8521	32.0257	45.1331	42.3086	36.9393	27.8203	57.3666	53.055	50.0707	46.6969	38.2947	29.8736	57.2874	52.4913	58.9569	51.1229	42.3255	44.1773
AZ12G0228940	0	0	0	0	0	0	0	0	0	0	0	0	0	0	0	0	0	0
AZ01G0014850	3.49598	0.206598	0.676292	10.6726	15.2036	1.58843	0.12279	1.36057	0	2.34033	0.124788	1.41586	3.23324	0.812393	1.06233	3.93571	0.414351	5.88233
AZ01G0020310	6.84574	7.11088	5.66545	8.38404	8.53922	7.2152	4.06635	9.46428	12.4511	10.9114	7.495	7.36016	10.0164	9.99826	8.68581	14.5117	15.9093	13.9589
AZ01G0020440	0	0	0	0	0	0	0	0	0	0	0	0	0	0	0	0	0	0
AZ04G0090500	0	0	0	0	0	0	0	0	0	0	0	0	0	0	0	0	0	0
AZ07G0160220	0	0	0	0.282669	0	0	0	0	0	0.235416	0	0	0	0	0	0	0	0
AZ16G0280440	42.7262	32.0386	30.9486	34.1664	33.0239	38.4482	42.8065	40.1512	54.2075	43.9916	16.8176	27.2479	81.9832	92.5295	87.1108	112.308	100.634	98.3849
AZ05G0098610	31.2199	14.0935	13.726	25.3482	34.55	16.931	57.1117	48.6125	36.8538	43.2112	29.3108	25.4436	52.4807	45.3429	51.2634	38.6452	38.2231	41.7595
AZ09G0184430	0	0	0	0	0	0	0	0	0	0	0	0	0	0	0	0	0	0
AZ02G0038140	0	0	0	0	0.0641814	0	0	0	0	0	0	0	0	0	0	0	0	0.0858664
AZ07G0152330	0.294398	0.869886	0.517735	2.86835	0.87692	25.0805	0	0.260397	0	0	0	0.270978	0	0	0	0	0	0
AZ14G0255230	1.41333	0.712992	0.5456	1.4274	1.50597	0.946273	0.454031	0.457353	1.09099	0.804177	0.553704	1.20571	1.78923	1.76897	0.81835	1.18578	1.1576	1.19056
AZ05G0110720	0.587912	0	0.369256	0.272766	0.166782	0.0795012	0	0.371437	0	0.0851881	0.074948	0	0.554825	0.162641	0.717788	0.437739	0.580672	0.0743775
AZ16G0279230	21.3971	9.95653	11.4073	5.74533	3.34568	8.29302	2.9588	5.66285	4.30021	0.341779	8.26911	4.65233	8.42693	9.46161	8.63941	12.4692	11.9812	9.9966
AZ02G0038450	47.9448	27.8578	36.3958	50.2697	49.5307	33.7522	52.3215	54.5349	51.0175	56.4583	51.3261	42.067	47.5658	44.1264	48.7628	50.3818	51.4851	55.4791
AZ15G0268700	42.7663	31.6917	31.8747	35.9355	50.6854	40.996	34.9296	52.3575	68.8885	61.0042	30.5308	44.4877	62.1407	65.3332	42.4157	73.4496	76.7019	80.0742
AZ11G0209990	0	0	0	0	0	0	0	0	0	0	0	0	0	0	0	0	0	0
AZ12G0221770	0.0453287	0	0.119574	0.0736069	0.0450067	0.0429074	0.119407	0	0	0.0459767	0	0.0417227	0.0855553	0.307226	0.129132	0.141751	0.268623	0
AZ09G0184660	166.146	105.936	111.95	101.232	121.919	120.515	256.376	167.372	133.782	157.6	201.621	219.983	146.148	154.438	157.554	160.533	143.962	157.127
AZ01G0019690	0.430905	0.181891	0.433029	1.89925	2.44483	0.815776	0.324317	0.762278	0.125694	0.31219	0.384528	0.566608	0.639028	0.53643	0.350732	1.54002	1.0944	1.41737
AZ11G0210480	0	0	0	0.223172	0	0	0	0	0	0	0	0	0	0	0	0	0	0
AZ02G0031480	0	0	0	0	0	0	0	0	0	0	0	0	0	0	0	0	0	0
AZ03G0049850	15.6446	10.0514	10.8782	14.5783	17.6365	10.8903	19.5703	18.1382	19.0192	18.1631	15.4643	16.6598	24.1224	24.7027	21.8956	24.7879	20.777	23.6593
AZ08G0169410	3.74953	3.02708	3.78345	5.83913	6.77445	5.23659	7.3944	6.46987	5.3969	5.92291	4.82698	4.35649	7.36706	7.97514	7.06272	11.2129	9.41017	11.1591
AZ06G0127620	2.99837	1.45157	1.6534	1.60921	0.605505	2.26094	11.9146	7.32692	8.30141	4.63916	5.71411	1.07587	7.81742	9.89043	12.6437	13.7203	11.645	12.4664
AZ05G0101680	0	0	0	0	0	0	0	0	0	0	0	0	0	0	0	0	0	0
AZ08G0169680	0.781016	0.402939	0.457838	0.362358	0.590833	0.880116	0.522511	0.921085	0.873308	0.867627	0.564203	1.12968	0.56157	0.540155	0.812285	0.232607	0.550999	0.85633
AZ01G0012350	29.7261	16.1685	20.1999	25.4962	31.0812	19.5054	20.3881	21.6709	29.9961	22.4008	19.1362	25.8185	51.3144	50.1183	52.0085	78.3648	77.1735	67.2744
AZ01G0008400	6.74122	6.07696	6.44672	9.04496	9.96437	7.8953	4.8659	6.50165	10.2458	7.57157	6.21959	10.622	9.381	10.9708	10.0181	16.039	14.9904	13.8454
AZ03G0067230	0.793789	0.781828	0.279195	0.0644496	0.394075	1.3525	0.209103	0.6319	0.162082	0	0.566683	0.0730641	0.374557	0	0	0	0	0
AZ05G0099720	0.508506	0.333896	0.447135	0.550491	1.34638	0.160448	0.595346	1.04948	0.519152	1.54733	0.605035	0.62407	0.63985	0.820599	0	2.29694	0.502244	1.65118
AZ09G0190720	0	0	0	0	0	0	0	0	0	0	0	0	0	0	0	0	0	0
AZ11G0212440	19.8919	13.0101	13.423	20.7237	24.7437	14.4711	14.0715	24.059	32.2423	27.6573	16.5143	22.0124	30.4365	34.1491	28.4188	36.4379	33.0907	36.7557
AZ02G0032590	35.4583	18.5399	21.513	31.7908	41.1949	30.0651	43.1794	56.316	70.0675	60.9287	37.545	45.2627	59.8565	56.0905	57.2733	79.7536	79.6034	77.749
AZ13G0236380	54.2905	45.8026	50.0528	50.5804	38.2234	29.8999	27.1583	28.7152	32.4725	33.0399	29.7535	20.4934	77.2148	69.2393	93.0057	22.2938	21.1238	22.9223
AZ10G0197400	34.5637	28.497	32.113	35.0668	30.5513	34.1162	29.5433	46.2728	67.9655	54.1159	42.4435	39.0922	63.2019	71.2632	61.3581	64.0862	71.2936	61.377
AZ06G0136760	35.2306	24.0789	29.7122	38.0495	37.0337	30.2725	38.8799	43.5741	54.9703	49.2563	37.0411	34.3314	49.0005	53.3848	50.6382	55.4325	51.2467	56.1852
AZ14G0259620	0	0	0	0.376371	0.230131	0	0	0	0	0.0783636	0	0	0	0	0	0	0	0.068419
AZ09G0179570	13.5496	0.513287	1.31745	4.60149	5.56245	0.123326	1.60161	3.91809	2.72676	7.5324	2.38338	9.17391	17.8281	8.57807	8.90771	14.5993	11.7743	19.1527
AZ03G0050690	57.4971	35.8893	44.2153	60.7522	69.6835	44.5766	40.3315	65.7065	84.4328	69.2512	49.3481	50.4429	66.3105	57.879	64.7552	78.0401	91.018	89.2078
AZ04G0086840	29.1873	21.8302	26.8388	27.839	28.5027	30.6362	44.4342	43.5075	61.9141	50.7855	40.3914	30.5277	42.3628	49.178	42.8548	54.7253	56.548	52.3574
AZ12G0229010	24.2179	11.8496	13.464	11.7979	15.3584	4.73276	50.3508	31.3713	36.2101	34.5483	23.9817	18.9836	46.5946	48.5621	43.1756	70.6848	54.7838	51.6109
AZ01G0010680	1.25475	0.617924	0.522626	1.42091	1.9999	1.31275	1.39172	3.06666	1.95525	2.0765	0.618785	0.911791	3.61473	2.97334	3.1042	3.37312	2.90258	4.29853
AZ01G0019670	0.402994	0.158769	0	0.19632	1.68055	0.0762936	0.0707724	0.142581	0.411432	0.408755	0	0.148374	0.456377	0.936476	0.612292	1.0922	0.636851	1.42753
AZ07G0158840	0.120034	0	0	0.0974581	0.238362	0	0	0	0	0.243499	0	0.331454	0.113278	0.116222	0.683901	0	0.118555	0
AZ09G0193460	2.38024	0.87914	0.872072	1.36891	0.984721	0.281637	2.43839	1.14039	2.43007	1.00594	1.85855	0.456434	2.62066	4.70535	4.99143	2.48114	3.03661	2.37138
AZ16G0271170	3.33191	0.845287	0.932204	2.74624	7.31822	0.860162	0.0443286	1.60751	0.721565	1.43374	0.5406	1.34755	2.19154	2.15074	1.48611	1.31559	1.79502	3.44244
AZ05G0099220	19.1122	13.1135	13.3258	18.93	24.2764	10.5702	18.4253	31.3676	35.7987	31.9875	20.2855	19.6813	29.8776	33.0007	28.5488	47.7114	49.3888	46.9183
AZ06G0133930	0	0	0	0	0	0	0	0	0	0	0.706349	0	0	0	0	0	0	0
AZ14G0256080	54.94	42.6122	47.1156	71.4302	71.1753	62.5435	64.0575	68.449	64.9612	74.729	64.9384	70.7305	90.4564	92.3692	94.4577	67.5529	73.0366	74.3031
AZ02G0032470	0.216246	0.0709959	0.316913	0.11705	0.21471	0	0	0	0	0.0731124	0	0	0.13605	0.0697932	0	0.375688	0	0
AZ01G0021430	50.6393	47.8497	50.3324	54.5264	54.6776	54.1019	32.2701	47.5965	58.9643	53.5951	45.036	47.9523	44.9845	42.9163	40.8685	45.4877	44.7657	44.1111
AZ07G0145480	4.23755	0.208685	0	6.10701	10.4134	0.10028	0	1.31185	0	1.71925	0	1.36515	0.499882	0.307725	0.100599	3.75461	0.627804	5.5352
AZ02G0046760	2.00795	0.141264	0.25223	1.04805	1.28165	0.543054	1.38532	3.1715	2.34284	2.47308	1.15189	1.18813	2.84241	3.19402	3.94968	3.43861	2.40819	4.69951
AZ07G0155590	8.7011	4.59107	4.73632	7.23283	6.99371	4.80452	10.6418	11.8191	16.6033	13.2382	8.5041	10.9646	11.8283	9.62836	9.14782	11.2295	12.8909	10.3657
AZ01G0022200	12.1135	6.44919	5.96552	12.715	17.3188	7.23111	11.531	13.8194	15.2825	13.5965	8.5699	10.4132	13.8692	14.7228	12.1938	23.1685	21.4855	23.2429
AZ09G0180590	7.83479	3.27377	4.55106	7.98048	9.3821	6.24766	9.7565	9.1979	8.77447	9.39166	6.14408	6.99298	8.78299	10.2526	8.11625	12.3741	11.9592	12.4049
AZ07G0150370	26.6331	10.5019	11.8322	14.8949	17.9374	10.5778	15.0864	19.3152	21.3913	17.9462	9.14099	17.0572	29.6601	35.7507	26.794	67.3667	71.2812	73.0248
AZ02G0042360	0	0	0	0	0	0	0	0	0	0	0	0	0	0	0.0644616	0	0	0
AZ16G0278640	0	0	0	0	0	0	0	0	0	0	0	0	0	0	0	0	0	0
AZ07G0144250	25.4253	18.6773	15.4634	18.063	20.8269	27.2761	29.1161	22.9574	34.7183	19.5565	17.3002	20.3798	38.091	47.6973	40.0385	43.178	35.3663	40.3413
AZ12G0222350	20.1841	13.1155	17.1778	24.3187	27.3524	22.2121	49.7526	45.0544	43.3949	42.1838	28.4987	20.1237	31.2549	33.6927	34.5655	56.358	52.5334	48.792
AZ11G0208480	44.4493	30.1608	36.7932	37.8528	38.527	38.3746	73.2927	58.7814	55.5793	54.6303	53.7484	38.9808	48.9162	49.767	54.7891	57.8792	55.5566	53.5957
AZ06G0136230	21.8879	11.1572	14.1814	15.6668	24.4966	19.6282	28.3232	21.9073	9.31088	16.6506	14.9061	16.9656	21.3808	19.3338	19.6907	18.813	19.9116	20.1485
AZ02G0029830	48.5502	30.1699	34.1739	43.9409	50.2489	45.4984	68.1459	58.3639	63.5344	69.8752	55.1014	52.8231	85.4656	100.113	90.3668	98.5663	93.513	96.3903
AZ01G0018510	0	0	0	0	0	0	0	0	0	0	0	0	0	0	0	0	0	0
AZ15G0267550	11.9402	9.50685	8.70742	16.8059	17.8896	15.1263	12.1168	13.4703	18.3583	13.9965	18.6943	22.0136	24.8644	23.5376	21.1832	32.0476	31.6369	30.1075
AZ01G0012880	1.1369	0.671863	0.799754	0.553847	0	0.215235	2.39591	0.20112	0.928565	0.461262	1.01454	0	0.643751	0.220161	0.64776	0.711059	0.22458	0
AZ03G0067950	0	0	0	0	0	0	0	0	0	0	0	0	0	0	0	0	0	0
AZ06G0133630	0.965041	0.733243	1.11527	1.27605	1.1772	0.756894	0.798963	1.60962	1.54824	1.0068	0.861175	0.456824	1.01481	1.36155	1.02113	1.14966	0.844225	1.2453
AZ11G0209350	13.9433	10.4199	11.9175	15.5959	18.104	12.2294	27.1836	23.7172	31.5564	29.4226	17.7938	14.4944	41.132	43.4283	39.7215	54.326	57.5421	51.7229
AZ12G0221590	0.447485	0	0.393479	0	0.111077	0.529478	0	0	0	0.340412	0	0	0.21115	0.108319	0.424931	0.116614	0	0.594425
AZ01G0011620	0.111426	0	0.0979778	0.99516	2.87648	0.421895	0	0.59134	0	0.791129	0	0	0.315464	0	0.105809	0.232298	0	0.592056
AZ03G0055010	0.366245	0.131173	0.322044	0.432528	0.066117	0.409715	0.292358	0.412295	0.815811	0.506565	0.148558	0.153232	0.974057	1.1928	1.51761	1.18002	1.11809	1.73964
AZ03G0052640	756.203	543.359	677.745	541.068	454.243	336.464	501.439	420.225	520.711	423.339	285.857	267.71	790.718	783.756	999.962	289.206	345.425	287.954
AZ05G0102880	11.7451	4.41014	4.11893	12.3886	21.7844	6.48806	7.50048	9.38327	5.55595	8.59413	5.40955	6.1504	5.52579	4.46883	4.77524	6.678	5.88528	8.05255
AZ10G0201660	4.76489	1.36032	1.6395	2.63522	3.42829	0.326838	6.3669	9.10104	8.17825	10.5065	3.08119	5.9749	7.42936	8.89286	5.96739	11.0135	13.2319	13.5152
AZ11G0209780	0.0624746	0	0	0.135266	0.2688	0	0.0548578	0	0.0425218	0	0	0.0191682	0.0786115	0	0	0	0.0205684	0.110652
AZ01G0003010	8.53489	7.05043	6.35489	7.32087	9.08932	9.77297	11.3019	8.40149	7.09735	7.81913	6.14217	6.9056	9.54853	10.1966	9.67336	14.3495	9.04162	10.4841
AZ08G0170690	1.87999	0.548642	1.04084	1.46988	2.35058	7.77739	0.733684	0.615877	0.426523	1.62437	0	1.85862	0.657107	0.606767	0.595079	0.943554	0.0687719	0.739948
AZ07G0157490	0	0	0	0.0531797	0.325166	0.123999	0.172539	0.0579338	0.133739	0.332174	0.0584489	0.241151	0.185437	0.190256	0.186591	1.02412	0.646918	1.68212
AZ11G0209470	8.59133	5.24016	6.54951	7.32749	8.76508	5.85683	11.3158	9.79516	9.09309	9.51362	8.82721	5.55002	12.2361	10.9515	11.751	9.73606	9.84789	11.2379
AZ03G0074380	8.38553	6.52665	6.31408	12.9712	15.5035	9.37458	7.84982	11.7863	12.1774	13.3447	7.07445	11.5333	14.8721	14.7453	11.1434	11.4035	11.8284	12.5048
AZ08G0177850	48.2006	29.0266	35.2417	38.6507	40.4194	29.3085	55.7722	52.9256	58.6862	57.0939	60.3481	47.5394	57.157	59.6697	59.8425	72.4977	68.3655	69.694
AZ12G0225280	0	0	0	0	0	0	0	0	0	0	0	0	0	0	0	0	0.238133	0
AZ07G0148600	0	0	0	0	0	0	0	0	0	0	0	0	0	0	0	0	0	0
AZ03G0063900	3.71002	0.883412	0.609433	5.75969	10.5247	0.656058	0.536983	3.24547	1.83141	3.43224	0.873155	1.05073	5.92514	6.67126	7.16219	13.7268	10.3487	13.6836
AZ04G0081810	9.40209	5.9052	6.14062	7.85505	6.76471	8.89987	13.1913	13.0468	17.8415	10.2276	19.9722	21.6353	19.1604	22.0992	18.3093	23.7915	24.0569	22.1733
AZ08G0172580	7.24031	3.76462	4.23446	8.07963	9.62976	4.27152	3.60756	13.255	17.4999	15.7294	6.89679	7.08278	14.19	14.0697	11.2405	21.7115	22.6176	21.9196
AZ02G0030200	0.348509	0.514886	1.11087	1.09648	1.21112	0.536076	1.6831	2.42753	4.44757	2.03257	0.971872	0.761862	3.8234	3.07916	1.98566	3.63282	3.91547	3.47211
AZ10G0204650	0	0	0	0	0	0	0	0	0	0	0	0	0	0	0	0	0	0
AZ04G0087070	0	0.162996	0	0	0	0	0	0.146377	0	0	0.147679	0.152325	0.156176	0	0	0	0	0.146554
AZ07G0161430	0	0	0	0.0995953	0	0	0.215421	0.325496	0.375702	0.746517	0	0.225815	0	0	0	0	0.121155	0
AZ12G0230260	21.7845	15.0849	14.2201	17.2239	25.03	16.5687	10.9425	12.7054	11.9458	13.3154	10.4415	22.4156	23.0721	20.1717	13.0081	13.9817	8.36218	18.1124
AZ10G0197270	6.65991	3.53207	2.75288	4.76031	9.09939	7.11239	5.09821	4.98447	6.39255	5.42719	6.0447	8.645	7.62806	8.37746	6.54045	11.333	8.99541	13.6105
AZ08G0166460	6.53263	6.13259	4.84668	3.72937	5.3714	7.05326	1.6133	2.97936	3.3347	3.10594	5.73844	4.22785	4.23842	2.56961	5.91259	5.63916	3.62935	4.70044
AZ02G0037380	1.83213	2.3787	3.03897	3.7865	3.55555	10.1691	3.91222	2.76228	4.50619	3.54771	3.49284	1.03483	3.85101	2.82221	3.95407	2.69108	3.00225	2.69187
AZ06G0143320	1.25497	0	0	1.45562	2.67011	0	0.314847	0.634301	0	0.181844	0.31997	0.660074	1.8611	1.21512	1.19171	3.36386	2.6561	3.65165
AZ04G0079370	0.642938	0	0	0	0	0	3.95187	0.284342	1.641	0	0	0	3.64052	1.86757	4.579	1.67548	4.44514	3.13155
AZ06G0123900	0.749653	0.567967	0.608473	0	0	0	0.10127	0.0510056	0.235492	0.11698	0.154377	0.212313	0.816303	0.72585	0.492832	0.901652	1.0252	0.20427
AZ14G0259040	17.1182	10.8048	10.6002	15.269	28.1282	23.507	12.1732	21.1124	13.169	20.2975	11.6182	16.0893	16.7237	15.174	13.1646	30.41	30.8382	33.5218
AZ06G0125620	0.0324077	0.0319194	0.142482	0.0526251	0.0321774	0.306766	0.113826	0.0859944	0.297776	0.032871	0.0289197	0.0596591	0	0.0313787	0.0923227	0	0.0640171	0.114798
AZ15G0266640	2.11795	1.50837	1.57583	1.61379	2.16761	1.41879	1.11584	1.90216	2.92741	2.18128	2.32615	1.13969	2.61375	3.06028	2.41344	3.32858	3.12171	3.52038
AZ07G0150280	5.97158	3.99301	3.97429	15.2126	20.2625	8.76413	4.81058	8.72241	7.21525	10.1412	4.93776	7.84137	12.305	9.60125	9.46834	9.96527	8.60357	13.6574
AZ05G0103970	13.8683	10.6998	7.31676	13.1367	9.63887	7.43894	5.07397	12.2666	13.9227	10.5499	4.74402	14.8926	14.3966	18.1278	21.2904	23.3709	21.0029	17.6035
AZ15G0266330	0	0	0	0.0769754	0	0	0	0	0	0	0	0	0	0	0	0.0329417	0.0624258	0.0839583
AZ08G0170590	3.37355	1.78641	3.25347	4.00552	3.74577	4.49816	2.77114	3.59355	5.5181	3.60574	4.33765	2.50417	5.13498	5.26844	5.44253	5.70968	4.65764	5.39685
AZ04G0084260	35.1777	20.3672	25.1324	31.5046	36.2847	23.2303	52.5424	39.682	43.4367	38.9352	32.9823	37.4658	43.0114	43.669	44.1257	51.2869	49.0648	45.4659
AZ07G0157040	16.6253	18.5173	13.9357	13.8139	14.116	18.973	14.803	17.66	20.9391	21.7485	17.4704	28.5317	18.9889	25.8762	20.7301	20.0025	23.6334	21.7405
AZ06G0124070	3.02355	3.35024	2.23136	3.06861	3.32372	2.45318	1.99119	1.95801	2.48051	1.69768	2.31268	1.4909	3.66864	4.80954	4.10165	4.22105	3.73289	3.7295
AZ09G0182280	0	0	0	0	0	0	0	0.0733332	0.0282148	0	0	0	0	0	0.0262433	0	0.0272958	0.024474
AZ09G0181650	10.8764	12.6254	4.4403	6.93848	7.32797	4.04462	3.75192	11.3381	9.12122	5.51593	6.58605	6.07818	15.0298	20.6859	21.7629	31.9878	20.7175	26.8317
AZ07G0157970	4.80593	1.44635	1.93687	1.78844	3.18119	3.15917	16.2939	7.37999	12.539	8.39519	5.00345	4.97655	9.82681	10.2761	10.2049	21.7781	18.4595	20.0979
AZ04G0096490	288.175	119.719	141.617	165.853	232.154	81.4991	1181.45	638.502	1049.47	716.782	527.426	347.918	626.441	680.155	842.754	569.987	651.456	533.876
AZ02G0041470	3.00148	0.611639	1.00109	3.08123	7.98134	2.1227	4.21081	6.83542	5.45942	7.27854	1.10832	4.03291	8.23721	10.3219	6.94531	16.7225	13.2551	14.7567
AZ13G0241380	0	0	0	0	0	0	0	0	0	0	0	0	0	0	0	0	0	0
AZ11G0210320	1.98537	0.510119	0.910831	1.61197	0.514243	2.77812	3.41084	2.13783	2.90821	1.9262	1.07842	1.66852	1.38486	2.34023	1.22955	2.51943	1.36412	3.5164
AZ15G0264150	79.5924	30.5717	33.8324	58.1257	87.0795	47.8213	174.036	107.149	71.3834	94.0122	71.2664	65.1013	119.891	144.243	129.337	163.798	160.977	162.851
AZ08G0172120	18.9271	16.9763	16.4426	24.3712	23.9267	18.6241	13.3927	22.1201	35.9573	27.1142	22.8972	24.4857	24.8286	27.7725	23.5318	27.1873	27.4949	25.6029
AZ01G0011970	2.08955	0.791563	0.706679	8.87429	22.1834	0.760744	0	0.142171	0	1.46729	0	1.77537	3.18546	1.08942	0.915799	0.335097	0	6.54778
AZ11G0211970	3.16282	0.525027	0.437477	2.94306	5.01044	0.639141	0.40566	1.54021	0.83447	1.65808	1.04651	2.15887	12.174	10.2538	10.7987	14.7064	16.216	18.3476
AZ05G0111020	0	0.621347	0	1.02441	0.417581	0.995259	1.29253	1.30199	0	0.426581	0.375303	0.774223	0.19845	0	0	1.09599	0.207695	0.372447
AZ09G0187290	8.62628	5.80943	8.94663	4.13049	6.22243	9.42173	24.8601	20.8032	18.8934	19.6679	16.7773	12.0118	17.1165	17.7756	17.6432	14.2181	13.1806	12.275
AZ09G0193830	22.1399	20.3088	18.883	12.2668	11.8876	30.6713	36.7119	21.1797	25.6107	15.6134	31.2042	15.3933	9.14666	5.42822	8.48177	1.38669	0.938507	1.34638
AZ01G0011910	2.41102	1.16096	0.989351	2.04457	3.13866	2.63725	0.47046	1.27954	0.3829	0.869506	0.28687	0.591791	0.960694	0.985662	0.305266	0.167548	0.582102	1.0913
AZ06G0135820	74.3906	37.6655	43.6641	68.8956	93.6972	65.0141	145.343	99.1192	104.501	97.6464	86.4181	76.7033	101.805	100.214	104.065	98.5663	83.8098	95.1956
AZ08G0162500	83.9567	59.2152	67.3212	63.1554	63.3918	57.7154	105.255	108.002	127.485	116.511	89.6387	79.0896	106.245	111.118	113.878	112.972	106.36	116.19
AZ06G0125010	154.522	70.6117	110.74	104.132	82.1749	33.4708	150.412	243.144	342.641	303.219	137.232	167.519	416.328	412.141	413.345	674.049	783.672	722.68
AZ03G0068080	7.38922	4.14761	3.07405	6.7091	10.729	4.96385	7.18601	6.46554	9.57187	6.68896	5.03408	4.97306	5.99859	11.5397	6.94134	19.8773	13.1839	15.6205
AZ13G0235380	3.16617	2.24713	2.33369	2.87312	3.3286	2.5563	1.71715	3.83009	3.61275	4.34488	2.86695	1.75715	4.74561	4.50829	4.11195	5.67861	5.19663	5.48408
AZ12G0229150	0	0	0	0	0	0	0	0	0	0	0	0	0	0.193427	0.758805	0	0.39462	0.530736
AZ06G0136980	295.66	272.677	252.365	421.039	396.041	378.671	275.255	297.294	382.581	343.789	184.657	289.454	306.671	280.308	293.563	211.362	237.101	252.984
AZ08G0173260	3.29957	2.27246	2.02877	2.07472	1.67502	2.70062	3.52904	3.88401	5.97747	3.9255	3.16583	2.35203	4.79958	6.19744	5.55978	5.35313	3.82252	3.88872
AZ05G0110900	1.01471	1.8739	0.557652	1.2358	2.01499	5.40283	0.0556871	0.280473	0.0647469	0.0643257	0.565934	2.39333	0.2394	0.429838	0.542004	0	0.187914	0.0561626
AZ01G0009680	0	0	0	0	0.0844047	0	0	0	0	0	0	0	0	0	0	0	0	0
AZ07G0149910	0	0	0.238761	0.220463	1.34802	0.514056	0	0	0	0.275414	0.726923	0	0	2.6291	0.773539	0.849129	0.804565	0
AZ10G0194630	0	0	0	0	0	0	0.0334123	0	0	0	0	0	0.0718199	0.0368432	0.0361336	0.118994	0	0
AZ09G0184880	0	0	0	0	0	0	0	0	0	0	0	0	0	0	0	0	0	0
AZ05G0119230	0	0	0	0	0	0	0	0	0	0	0	0	0	0	0	0	0	0
AZ02G0033760	0	0	0	0	0	0	0	0.0385723	0	0	0	0	0	0	0	0	0	0
AZ09G0184990	0	0	0	0	0	0	0	0	0	0	0	0	0	0	0	0	0	0
AZ13G0240150	0	0	0	0	0	0	0	0	0	0	0	0	0	0	0	0	0	0
AZ16G0275020	9.33901	7.56223	7.43291	10.5197	9.89573	5.06649	5.96394	7.50947	10.6274	8.27441	6.8845	7.44086	7.5245	8.25617	8.97346	7.23384	7.18233	8.6627
AZ12G0234270	0.185901	0	0	0.150938	0.123054	0	0	0.219241	0	0	0	0.0570374	0	0	0	0	0	0
AZ04G0089760	51.1537	26.7718	25.4777	29.8087	40.5761	25.9081	103.177	67.7853	64.2692	60.9792	54.5756	42.7407	69.6511	74.8425	76.1792	83.2299	81.7516	83.4969
AZ15G0267570	10.5961	7.24158	7.03546	10.0663	14.7434	6.07262	10.6967	12.1776	8.75735	10.7475	5.9178	7.69633	19.9994	20.8682	20.124	25.9976	25.7011	28.0871
AZ10G0198400	0	0	0	0	0	0	0	0	0	0	0	0	0	0	0	0	0	0
AZ06G0135220	2.25924	0.905425	1.30155	3.3777	3.80569	1.37163	0.588298	3.4178	4.56536	4.85173	0.97328	1.92175	6.17571	6.90949	4.89736	11.2716	11.6341	10.8178
AZ07G0152530	0.213495	0.150198	0.0268184	0.173342	0.151413	0.202091	0.0535617	0.161861	0.124551	0.123741	0.1633	0.140365	0.172697	0.0885925	0.057924	0.222545	0.090371	0.297104
AZ16G0280350	1.31924	0.32484	0.754013	0.214224	0.39296	0.811699	4.22815	2.91718	5.6568	4.215	2.76653	1.03214	5.41571	5.36486	4.57252	10.0387	9.12093	7.00972
AZ14G0252300	0	0	0	0	0	0	0	0	0	0	0	0	0	0	0	0	0	0
AZ14G0254020	57.6455	42.3421	44.4597	43.2339	42.1994	33.6415	81.0737	65.5712	62.593	54.8771	61.4678	42.8299	55.7843	52.1493	53.3483	55.1241	49.2155	54.0779
AZ07G0150240	20.0541	15.3061	15.1493	21.626	22.4434	15.7539	25.8086	31.6663	32.681	31.6646	23.738	23.2796	35.8674	39.1684	33.1132	41.4134	42.2349	45.2227
AZ12G0221550	1.55225	1.28747	1.93962	1.32664	1.46011	2.62934	0.215212	0.722621	0.750673	0.414328	1.09357	2.40635	0.308399	0.395518	0.775799	0.93677	0.645532	0.361748
AZ02G0035200	0	0	0	0.373483	0.822113	0.17417	0	0.0813741	0	0.186629	0.246293	0	0.0868217	0	0.34945	0.767195	0.181733	0.570309
AZ12G0233120	10.663	7.07573	8.58153	11.6657	12.3369	9.10975	14.9173	14.9465	16.191	17.6438	11.2894	11.0624	17.3969	17.5428	15.1884	20.77	18.2073	19.8862
AZ01G0005120	12.8345	8.05009	7.97289	8.08769	10.461	9.42906	9.53166	10.3921	8.86589	10.2331	7.52149	11.4609	12.5943	9.58303	12.1877	10.5831	13.3702	14.5892
AZ12G0227960	2.25882	0.322009	0.287478	2.6786	3.7478	0.393873	0.130489	1.02526	1.00134	1.86907	0.10609	1.17635	2.44023	2.61877	1.77807	3.8107	3.72813	3.92177
AZ12G0221090	0.185115	0.0455815	0	0.150299	0.50545	0.13142	0.365729	0.163736	0.330734	0.234702	0.206489	0.0851944	0.131023	0.627331	0.439462	0.820091	0.548506	0.696719
AZ04G0087120	4.79097	0.967956	0.648117	2.89249	3.65918	1.56983	3.07425	2.77077	3.51169	5.10867	1.20586	3.50526	12.0569	10.8835	9.74059	26.1869	17.8966	17.9502
AZ07G0157160	0	0	0	0.0934475	0	0	0	0	0	0	0	0	0	0	0	0	0	0
AZ07G0160310	43.5229	43.294	45.4796	71.2024	83.4867	72.618	33.6814	42.266	41.1891	43.6688	49.8616	61.271	42.88	41.6513	45.6851	27.2207	30.5724	30.2906
AZ02G0045830	2.75167	1.51061	1.66594	3.91892	3.13523	3.20249	4.43629	4.70815	5.43435	5.26174	2.61653	3.61231	4.89562	5.06654	3.51253	7.71155	6.81674	6.79114
AZ07G0149000	3.95686	1.3286	1.26521	5.47614	5.98242	2.12813	2.21101	4.69301	6.15137	6.20257	1.284	4.8837	10.9479	10.9712	8.96659	16.1234	12.1685	19.9894
AZ04G0088560	18.445	14.33	16.8947	24.2068	21.0242	18.0869	20.7107	26.2067	34.3615	33.2778	21.8045	20.8805	36.6145	41.5691	35.8611	47.128	52.5857	49.8014
AZ03G0062110	0	0	0.219575	0	0.247939	0	5.92024	2.20873	2.54941	1.77298	0	0	4.47752	2.9014	2.13414	4.68537	6.65921	8.62447
AZ11G0218400	4.54822	2.94469	2.54501	1.93679	1.04213	3.58271	20.3316	14.2631	27.6009	13.9042	9.25269	5.82582	16.3886	18.2619	20.0243	29.5402	31.9795	30.3916
AZ01G0003250	1.42443	0.497827	1.45454	2.23844	2.23552	1.65281	4.3575	3.69847	5.06643	4.33438	2.00919	2.28387	5.11687	6.36212	5.71597	10.4416	9.80283	8.38249
AZ09G0186470	1.48648	1.78943	2.3721	2.32441	2.78785	3.43952	2.85221	2.36177	1.96726	2.76417	1.35106	1.4189	1.94836	2.50541	1.98663	3.87373	3.53449	3.24223
AZ08G0165640	0.143425	0	0	0.34935	1.28165	0	0.755632	0.50744	0	0.5819	0.127988	0	0.94747	0.416612	0.680979	1.04653	0.991609	0.889097
AZ01G0010430	1.92255	0.367411	0.201853	1.49107	2.22229	1.08648	0.503927	1.04061	2.25576	1.7463	0.947436	1.39984	1.32691	1.30583	1.11719	3.05094	2.66409	3.40513
AZ14G0260230	38.2908	14.6178	18.1833	21.6098	20.3357	15.3598	53.2573	40.4322	38.5875	32.9172	31.874	23.0411	35.2021	36.596	38.0521	43.5238	36.8421	41.1821
AZ06G0138750	28.4063	19.2794	26.0795	34.888	29.8526	16.1571	28.2156	35.0705	44.8605	35.3245	37.3107	31.1048	21.9308	22.3795	25.1604	22.6241	20.6634	23.0204
AZ10G0205410	11.6493	6.06728	8.50933	14.3773	16.9966	11.1233	6.15885	10.3758	13.699	13.6511	5.60595	9.54365	25.1531	27.9918	23.5336	39.6718	38.1119	38.2408
AZ05G0109040	3.39473	0.140782	0.314213	4.03285	9.1184	0.608854	0.156887	1.48553	0	2.06596	0	0.888064	1.38264	0.588189	0.373262	1.4527	0.458821	3.03795
AZ04G0077130	0	0.598835	0	0.987293	1.81103	0.28776	1.06774	0.537777	0.310363	0.925031	2.17023	1.11926	0.286889	1.47173	0.577352	2.21819	1.80153	2.69214
AZ07G0151630	1.81273	1.2753	0.910831	1.05128	3.08546	1.47077	1.81911	3.20674	1.5863	3.15196	3.69743	2.62196	4.39897	2.75813	1.72136	7.28835	3.83658	5.50393
AZ07G0145100	0.948062	0.0933776	0.0833642	0.769754	0.0941327	0	18.5642	11.7399	22.262	10.1931	16.9205	3.83962	1.78941	1.19335	2.70083	0.790601	1.49822	0.50375
AZ03G0056810	201.715	67.4792	80.2901	137.468	181.668	87.9663	374.264	192.135	143.791	201.195	125.064	158.825	330.05	372.132	319.028	447.435	365.772	375
AZ06G0129980	0.674548	0.204426	0.273756	2.4435	4.37918	0.0982333	0.182249	0.504851	0.158924	1.0526	0.277822	1.43281	0.832457	1.1053	0.64055	2.21761	0.819989	3.35444
AZ16G0270900	24.6721	17.229	19.822	25.1201	25.5541	22.9799	27.0334	30.7831	29.9407	29.4065	26.3332	30.4659	34.4804	33.3441	29.4374	32.6628	31.8801	29.9583
AZ02G0028000	0	0	0	0	0	0	0	0	0	0	0	0	0	0	0	0	0	0
AZ14G0259160	10.2641	5.11924	5.51121	9.29114	10.0611	6.69771	9.3387	13.0964	16.4096	12.7588	7.85368	9.68876	14.0968	13.7654	14.3505	20.1464	19.9518	19.4557
AZ12G0226010	0.446295	0.507196	0.301871	1.44943	1.97702	0.227476	0.0602898	0.394751	0.0700983	0.487496	0.306354	0.315993	0.323983	0.0332403	0.0652001	0.178928	0	0.425631
AZ05G0111700	0	0	0	0	0	0.0785575	0.0364362	1.46811	0.254184	3.07246	0	0	0.0391599	0	0	0	0	0.0367473
AZ11G0215500	21.8094	21.7736	24.7418	28.1907	22.1183	30.1123	14.5073	29.8468	47.1987	32.5894	27.2507	19.5271	37.9373	38.5943	38.2744	42.5901	40.6695	41.7873
AZ09G0181700	2.18372	2.05523	1.53614	1.97002	2.98731	2.89391	2.38621	2.53243	1.33767	1.52585	2.20852	0.759334	2.10662	1.50356	1.93541	2.02337	1.48582	2.23468
AZ03G0048220	3.06157	2.85244	3.61368	2.75449	1.78007	1.5665	0.847664	2.51281	1.74587	1.73451	2.85512	1.26937	2.44676	2.6973	2.12151	3.68012	2.42454	2.93109
AZ01G0011700	32.3081	18.3795	20.327	28.6061	31.8711	24.7163	44.5713	37.6301	42.5102	36.5836	24.6056	36.9801	43.8947	50.6987	48.2676	65.8311	62.3074	56.606
AZ04G0081230	0	0	0	0	0	0	0	0	0	0	0	0	0	0	0	0	0	0
AZ07G0147220	9.34325	7.39857	8.89249	8.92218	9.59313	8.49241	12.0498	13.0302	18.59	13.6768	9.78253	11.1409	13.7772	11.9764	11.8214	16.2414	15.9396	14.5033
AZ10G0195900	9.97881	4.01161	5.01399	6.88948	10.3797	6.23293	6.85479	8.82632	10.3263	8.74439	4.78557	8.87255	7.43126	8.21595	9.41139	16.6288	16.7618	16.5318
AZ13G0247660	12.2138	10.6101	13.6303	14.3104	15.843	9.45496	13.145	17.2001	25.1456	20.8782	18.8198	14.9895	16.2515	16.5025	15.4402	14.3395	13.7867	12.9213
AZ02G0030250	1.90282	0.459696	0.8208	1.74899	1.85365	2.51485	8.51177	4.4458	4.58174	3.31381	1.53783	1.35489	9.5885	9.1077	11.3869	16.055	14.9642	14.9433
AZ13G0249610	1.08402	1.81507	0.857876	2.81646	2.69081	4.10448	2.0941	1.82177	0.885376	2.7488	0.19347	1.09757	2.35294	1.0496	0.720571	1.12998	1.28481	1.43998
AZ03G0064940	4.59375	3.63737	2.73249	5.19243	5.27658	3.92206	5.10143	7.4492	9.24191	7.17185	4.86293	6.50827	10.2855	10.3784	9.87913	13.3796	10.9871	13.1616
AZ05G0105360	30.9198	30.2296	34.0853	32.3565	33.338	34.9446	21.6845	42.0303	52.7755	50.6614	40.0106	34.888	43.2919	41.5751	39.4048	49.4799	53.8556	50.2151
AZ12G0229720	9.91128	9.51345	9.60246	10.0371	9.87665	9.89359	5.7281	9.24477	16.4844	12.4657	11.0316	11.1796	11.9724	11.7951	8.72723	14.99	12.993	14.9691
AZ02G0031010	12.2908	10.8703	7.27848	8.65542	9.21487	10.8032	20.8138	16.7507	20.1026	15.0107	17.0115	14.6608	21.5411	22.951	20.2461	26.8002	25.0221	21.7689
AZ06G0137880	2.464	0.962381	1.90514	2.69044	2.10905	1.72918	2.64854	2.96853	3.03606	4.30901	1.4406	2.11157	4.73084	6.41688	5.28474	7.88249	6.58766	7.63723
AZ05G0101210	0	0	0	0	0	0	0	0	0	0	0	0	0	0	0	0	0	0
AZ01G0020890	1.07702	0	0.213847	0.564167	1.24185	0.0986604	0.0610137	0.983363	0.709401	1.7972	0.46505	1.69487	2.75414	2.22021	1.48462	4.56314	5.14722	6.215
AZ13G0237470	14.8973	9.79682	12.1942	14.7629	15.1523	11.522	5.9689	17.636	23.0921	20.0089	12.1051	10.6186	24.3745	21.5778	20.3715	27.6016	26.168	25.0984
AZ01G0005870	91.0051	87.0398	83.2889	67.9705	78.7778	123.762	103.697	111.278	131.035	109.479	125.32	87.5316	71.9468	72.1773	69.6259	67.262	73.0224	63.7241
AZ16G0272660	0	0	0	0	0	0	0	0	0	0	0	0	0	0	0	0	0	0.170812
AZ08G0172530	16.2888	10.3913	9.18299	18.9263	21.2692	17.8479	18.2464	21.1857	29.1113	22.4507	12.9771	16.4693	25.9341	27.1258	24.4371	28.8686	27.7407	30.8702
AZ13G0242230	0	0	0	0	0	0	0	0	0	0	0	0	0	0	0	0	0	0.171998
AZ02G0026200	0	0	0	0	0	0	0	0.268888	0	0	0	0	0	0.588691	0	0.63377	0.300254	0
AZ01G0012980	0	0	0	0	0	0	0	0	0	0	0	0	0	0	0	0	0	0
AZ03G0049770	8.36114	3.20056	4.17365	12.0505	16.0234	5.87541	5.67464	17.3745	22.6265	19.7759	9.10662	7.88082	21.5354	23.3148	17.613	44.2059	43.6168	40.9508
AZ01G0007500	1.31099	1.04529	1.53703	2.99053	3.34717	1.12278	2.9053	5.02485	5.99111	5.00233	6.68509	2.29847	3.82946	4.04988	4.09043	10.4119	11.9619	10.3936
AZ05G0110880	13.5478	9.24881	10.7152	13.3569	15.3733	9.16012	10.5114	14.6778	21.662	17.086	12.7614	13.5587	22.0869	23.6326	20.3866	27.5345	26.1602	23.2971
AZ10G0203080	16.3227	12.0495	12.742	13.12	13.7709	9.97028	9.96683	13.1645	17.6998	15.2621	11.6177	12.1338	20.2507	19.6051	16.7115	23.7319	22.2603	24.6229
AZ13G0245940	1.27853	0	0	0.259517	0.634723	0.453838	1.40332	0.706792	0.326324	0.162101	0	0.441307	1.20657	0.464225	0.303522	0.666364	0.473544	0.707648
AZ01G0025080	86.4532	25.035	27.1848	83.4558	163.529	55.5876	90.256	89.084	65.4857	103.368	46.0046	100.038	144.226	136.479	108.2	217.28	167.708	216.841
AZ02G0042100	0	0	0	0.18022	0	0	0	0	0	0	0	0	0	0.0537297	0	0	0.109617	0
AZ13G0248280	43.7261	31.6174	28.2628	33.184	38.029	38.7263	39.8277	43.0054	51.9708	46.8335	30.8301	48.5073	54.8919	62.3612	57.6352	63.9051	50.0766	55.4474
AZ04G0082280	0.428954	0	0.226311	0.208967	0.681451	0.243625	0.150663	0.455296	0.350348	0.174035	0	0.078966	0.32385	0.166134	0.162934	0.0894277	0.169469	0
AZ11G0219410	0.289322	0	0	0.783025	1.43633	0	0	0.255907	0.0984599	0.391278	0	0.0887686	0.0910131	0.186757	0	0.100529	0	0.256218
AZ14G0251820	0.456773	0.196827	0.125514	1.29803	2.12591	0.135117	0.100271	0.707033	0.116584	0.694954	0.0254757	0.315326	0.484949	0.276418	0.189766	0.624929	0.112787	0.809016
AZ11G0217050	10.1654	7.4193	9.46568	9.24817	10.0414	7.64856	14.9683	14.9625	15.5939	13.6947	11.5136	10.7242	12.7664	13.1739	14.5785	15.6499	12.7691	14.1958
AZ01G0001830	0	0	0.233104	0	0	0	0	0	0	0	0	0	0.250178	0	0	0	0	0
AZ05G0114910	73.5995	37.8269	42.3602	51.2825	64.8389	57.7612	105.517	68.7685	65.4405	62.3002	49.3183	61.4627	56.4499	60.3788	54.3871	66.6762	54.0573	64.8226
AZ03G0073360	15.7435	4.56066	6.51455	12.6321	6.43656	23.1427	77.5774	35.8779	24.5824	37.1973	39.0067	13.9796	32.5116	25.4657	46.9605	14.2871	18.4766	11.8098
AZ11G0219630	108.084	56.2406	73.265	47.0712	64.2161	41.3654	116.906	72.4094	69.8963	72.9875	42.636	65.9662	97.6021	94.2151	113.426	79.2608	85.4599	96.2328
AZ07G0155980	0	0	0	0	0	0.0888385	0	0	0.0958167	0.190387	0.167501	0	0.531419	0.363487	0.356486	0	0	0.831131
AZ07G0155460	0	0	0	0	0	0	0.082687	0	0	0.0955139	0	0	0	0	0	0.0981596	0	0.166786
AZ08G0161670	10.016	5.46375	6.0973	5.50491	8.41489	4.88636	20.7695	14.3792	14.6307	13.6759	7.35667	7.16263	17.8867	18.7246	19.0224	24.174	25.1883	24.2901
AZ04G0091480	5.47823	0.766755	2.94095	0.655481	1.37414	1.58297	22.1529	12.1648	34.2346	11.4055	10.6006	3.07853	21.0062	21.0496	30.3366	47.0662	45.7068	44.7351
AZ07G0145700	3.12087	2.00982	1.37211	0.487291	1.54935	1.70433	2.05529	1.59256	1.96075	1.52187	1.60672	0.994361	2.09564	3.138	3.53349	4.0039	1.83761	2.17913
AZ10G0202090	1.69405	0.881485	1.32097	2.72493	1.4916	3.20712	1.99271	3.27952	3.39377	3.20959	5.47643	7.11975	5.1581	3.77569	7.98263	6.43041	6.62962	5.80272
AZ01G0009640	18.8237	22.597	21.6587	27.3563	24.0884	21.6002	25.8239	26.9237	41.2111	32.253	17.5329	20.2455	33.2352	35.3752	35.9455	32.9318	32.2205	32.1725
AZ13G0239650	15.9611	11.401	11.2531	15.6444	18.6317	11.0932	11.9949	19.1415	20.8462	19.8355	11.6127	15.2207	20.8979	19.4919	17.2731	24.0572	22.0135	23.6216
AZ13G0239110	6.66675	2.32223	2.7881	5.34688	3.71331	0.153918	8.2812	9.27665	15.0237	9.48336	7.6179	3.66687	8.43988	7.16355	10.4997	11.6953	10.9209	12.3118
AZ08G0178450	0	0.336959	0.0752062	0.416656	0.0849209	0	0	0	0	0.0867512	0	0.236173	0.16143	0.0828128	0.162435	0.713233	0.422376	1.36336
AZ02G0038640	11.4602	3.26879	4.2406	10.2311	13.2324	3.19061	22.2206	20.1357	23.5592	20.4605	7.63538	12.1237	22.854	21.6404	18.1705	27.2975	29.4502	30.952
AZ08G0177030	4.06922	1.86081	2.59839	3.50056	5.00229	2.70547	3.65818	4.28483	4.69845	4.9627	2.98282	2.85372	6.03461	5.11264	4.37014	9.94785	10.5262	8.19393
AZ05G0097270	6.06596	2.16776	2.64333	3.53038	6.39596	2.43905	6.26913	5.93515	10.5225	6.47936	5.17357	5.28693	13.9821	13.9297	14.528	24.0054	16.1711	20.0614
AZ15G0269320	0.0354023	0.0697377	0.155648	0.229952	0.632715	0.0670225	0.0932583	0.0313136	0.0361435	0	0.410696	0.032586	0.267279	0.308504	0.302561	0.590449	0.314697	0.815139
AZ06G0140540	0	0.144222	0.0858375	0.0792591	0	0.0462022	0	0	0.298988	0.0495072	0	0.13478	0.0460625	0.0945193	0.0463493	0.101757	0.0482084	0.0432246
AZ04G0080430	0.79908	1.57408	1.22962	0.162198	0.198351	0.189099	1.40332	1.06019	1.83557	0.405252	0.534807	0.919389	3.20496	2.1277	1.51761	0.624716	0.59193	0.353824
AZ12G0230130	0.146046	0	0	0.889337	1.30508	0.138245	0	0	0.0745519	0.148134	0	0	0.20674	0.212113	0.0693425	0	0	0.582008
AZ09G0189920	0	0	0	0	0	0	0	0	0	0	0	0	0	0	0	0	0	0.215371
AZ16G0277380	165.066	93.4374	132.799	78.7504	80.3639	49.665	590.08	574.212	662.667	608.94	443.698	311.849	181.748	176.56	204.976	156.496	174.138	161.04
AZ01G0003580	1.70144	0.323046	0.612858	0.233014	0.101768	0.368681	5.22001	3.89832	9.5643	3.97133	3.12809	0.396238	5.10723	4.96209	6.20967	7.05152	7.22811	7.31594
AZ04G0089210	15.3979	9.14964	11.0405	13.9828	12.7193	12.5276	19.5545	18.7972	26.3303	18.4146	15.5575	16.8669	24.1387	24.8893	21.5097	32.8971	25.9755	27.0091
AZ07G0156740	38.4344	26.3916	29.6909	38.6308	34.3516	28.9962	48.0117	52.5488	47.4656	54.8758	52.3883	35.9655	55.946	63.4063	59.2701	69.7949	67.0794	67.1673
AZ09G0192000	0.0303998	0.0898252	0	0.0493646	0	0.115104	0	0	0	0	0	0.111926	0	0.117738	0	0.0316885	0.0900763	0.0538428
AZ06G0142650	36.0724	31.7239	43.4596	52.8519	40.9465	35.0141	24.869	64.1757	81.297	68.9884	43.9542	35.403	77.2901	71.7478	75.0889	95.6651	98.1565	96.006
AZ11G0215740	26.932	12.2428	12.7516	29.436	41.9108	21.8164	22.5115	28.6316	29.0821	27.317	14.7897	38.1376	48.633	51.1507	36.1486	46.1596	32.2273	41.5088
AZ05G0112820	10.625	12.963	18.0827	11.9104	5.17268	21.1532	8.42678	10.7318	12.737	6.60521	15.048	6.7512	12.2265	8.56199	17.0545	15.0769	11.3743	12.3838
AZ13G0241650	1.64517	2.70063	0	2.6715	5.98942	1.03819	2.40765	0.485053	1.11974	1.66868	4.89366	7.06668	0.517525	0.530976	0	0	0	0
AZ01G0001710	0	0	0	0	0	0	0	0	0	0	0	0	0	0	0	0	0	0
AZ05G0104310	42.6118	19.9568	32.313	54.339	52.1548	25.5149	76.6663	79.2367	96.9436	90.054	54.1069	42.3868	102.243	106.179	102.618	138.407	119.681	121.12
AZ13G0246370	0.63905	0.222148	0.859413	0.457817	0.970427	0.462581	0.363089	0.89774	0.959455	0.686314	0.268362	0.622812	0.603084	0.909939	0.642536	0.783694	1.22523	1.29831
AZ13G0239550	4.46295	0.87914	1.04649	2.41572	2.65875	0.563274	1.56753	3.42117	4.55639	4.22497	1.06203	0	1.68471	3.45699	2.26027	4.03186	4.99572	4.47926
AZ08G0168700	66.353	43.5941	51.3734	55.311	56.1752	33.5174	84.6238	94.775	98.7842	88.9286	80.3683	53.9184	105.478	102.853	112.933	112.816	110.62	101.911
AZ13G0236810	0.212953	0.116525	0.0208058	0.59555	0.892747	0.26877	0.37398	1.15108	0.942116	1.34398	0.105574	0.392024	0.96018	1.21424	1.19085	2.54044	1.42557	2.30495
AZ03G0058990	7.21245	7.35598	9.64434	9.00917	5.76287	8.24111	16.1139	14.9106	18.8661	14.3714	13.177	6.5994	14.4991	13.1404	12.0363	10.6322	10.4958	11.8673
AZ03G0053810	14.1854	11.7886	12.6151	17.8979	22.6475	15.335	10.5451	21.2089	34.478	24.7297	17.8012	16.0615	31.1477	29.538	26.6347	45.1584	42.9874	40.3278
AZ01G0010810	5.66567	5.073	4.9366	6.69105	8.74498	7.65451	7.28148	8.33702	9.93847	9.29915	5.74532	6.25794	10.3534	11.2209	8.36362	14.6572	8.95344	13.547
AZ10G0201470	0.615872	0.0356819	0.0318555	0.500041	0.791348	0.13717	0.413542	0.60883	1.51644	1.13911	0.129314	0.266766	3.14537	2.9465	4.05941	6.49532	6.26178	6.09568
AZ13G0240290	0.0463043	0	0	0.300765	0.183902	0	0.040659	0	0	0	0.0413207	0.0426207	0	0	0.0439705	0	0	0.0410061
AZ01G0001730	7.55887	1.24083	0.996991	56.2579	91.3129	10.2556	2.65492	10.4745	1.41481	17.1228	0.674532	3.24685	18.4281	12.93	7.53678	62.7718	12.443	71.8486
AZ01G0021840	46.9412	38.0565	38.6085	39.1498	44.1506	45.6429	75.7771	66.234	64.6322	61.4587	67.3216	69.0723	68.9353	67.8669	74.5196	78.8058	74.0391	74.7273
AZ02G0027060	1.52949	0.645619	1.3449	1.41923	0.216946	0.827309	0.575579	1.15958	0.892293	0.443244	0.584946	0.201116	0.412403	0.846243	1.03743	0.227761	0.431616	1.16099
AZ01G0025910	0	0	0	0	0	0	0	0	0	0	0	0	0	0	0	0	0	0
AZ03G0071550	40.4087	20.3273	20.4372	32.4956	35.5253	30.1255	75.5371	66.7066	51.0022	50.7683	38.5553	32.8444	72.1734	80.8658	83.2461	86.0528	85.9183	85.5767
AZ16G0272450	0.711046	0.58361	0.694702	0	0	0	0.242805	0.279522	0	0.0801345	0	0	0	0	0	0	0	0
AZ08G0167980	19.5616	13.7472	12.8308	14.1655	16.9554	14.0627	21.0763	18.7053	20.0251	20.4311	20.57	13.9177	23.8991	21.3976	20.2324	23.0362	20.2606	22.5203
AZ01G0011870	1.07707	1.48517	1.07335	1.57409	1.78236	1.29141	0.914227	1.77832	2.05262	1.8936	0.961143	1.25575	2.47336	2.08573	1.97737	2.05833	3.54601	2.44815
AZ05G0109030	58.4577	36.1962	42.017	41.6491	52.6764	39.4764	63.8272	66.1266	72.2341	64.3639	45.0524	63.0515	72.7636	74.3495	67.2722	100.23	103.777	94.9229
AZ05G0104140	1.23824	0.756144	1.52432	0.844503	0.811436	0.492283	6.17575	4.46856	9.78467	3.84319	2.40884	0.592664	11.1948	11.7735	12.6049	21.4262	17.5133	14.5624
AZ05G0097820	25.452	14.7589	18.6502	26.1668	30.7958	19.1905	34.7811	33.6712	46.5141	37.6621	23.7942	34.6338	38.7329	41.0731	36.3061	59.5511	57.4596	55.7639
AZ12G0227470	6.01161	4.61942	5.21773	7.76327	8.4388	5.64144	6.02953	7.5405	9.70885	9.38287	3.9772	6.98827	7.94748	9.33324	7.2834	12.1007	10.442	10.418
AZ07G0152720	4.156	3.85851	2.99542	3.42967	2.53677	2.7409	3.61939	2.56115	4.45168	3.10973	2.76632	3.76267	6.59041	7.1575	6.24327	9.87168	7.73859	7.33075
AZ10G0204170	0.826054	0.697377	0.311297	0.28744	0.117169	0.446817	1.34706	0.626271	0.72287	0.957557	1.47429	1.52068	0.89093	1.25687	0.22412	1.59913	1.39865	0.62703
AZ09G0194250	0	0	0	0	0.159288	0.0506193	0	0	0	0	0	0	0.0504661	0	0	0	0	0.047357
AZ06G0126950	0	0	0	0.508727	0.961457	0.107837	0.100033	0.302294	0.581535	0.288876	0.101661	0.209718	0.161266	0	0	0	0	0.353104
AZ02G0036810	0	0	0	0	0	0	0	0	0	0	0	0	0	0	0	0	0	0
AZ07G0146190	38.7125	21.9437	25.2871	33.2277	56.3227	27.82	40.6526	36.4777	23.3912	29.6498	36.238	43.7775	36.3847	30.1396	34.3606	28.6593	26.9991	31.3444
AZ07G0153860	41.244	37.2093	42.3608	39.907	31.8885	26.5201	50.2304	52.6702	61.9404	49.9528	48.3473	36.0311	50.3002	53.876	61.83	44.824	46.3282	44.6078
AZ05G0113920	0	0	0	0	0	0	0	0	0	0	0	0	0	0	0	0	0	0
AZ10G0205510	24.0629	12.6817	15.3123	23.6503	30.3889	19.0812	14.0861	19.2301	24.6744	16.4853	15.728	17.2915	23.9038	34.6417	30.9678	35.8642	28.8743	34.2075
AZ04G0078760	0	0	0	0	0.14176	0	0	0	0	0	0	0.0438053	0.134739	0	0	0.0496088	0.0470052	0.126437
AZ05G0101230	24.7543	33.5287	30.6163	41.5162	47.5441	47.5327	18.2325	32.7962	33.132	34.8148	26.6908	31.7236	35.6583	35.7303	32.4265	28.2332	25.1819	33.8367
AZ07G0157800	49.2147	27.9735	35.4589	20.9474	26.6928	31.8097	87.952	44.6813	86.3242	50.5779	47.4002	60.4659	79.1814	95.5139	80.2922	134.015	99.3586	114.239
AZ05G0116460	0	0	0	0.352605	0.776156	0	0	0	0	0	0	0.239841	0.163937	0	0.0824788	0	0	0.0769183
AZ06G0131620	301.723	108.241	149.291	191.546	252.863	173.793	641.398	388.237	222.044	300.029	269.837	251.069	377.587	419.896	410.246	354.986	370.803	371.807
AZ09G0180070	1.57883	1.11074	4.5615	0.183127	1.56761	3.20249	1.98049	1.99498	4.37511	2.97403	1.00636	0.830416	6.17274	8.29864	7.71044	11.9905	13.1434	13.3825
AZ15G0267060	41.3232	13.7732	18.6516	31.3826	30.5773	33.3155	29.2489	27.9342	9.78515	20.2398	19.9101	18.6564	37.2182	25.102	30.8851	18.6713	21.7263	26.1591
AZ08G0172430	0	0	0	0.0906497	0	0	0.98036	0.246883	1.93775	0.622842	0	0	0	0	0	0.116381	0.275683	0.098873
AZ09G0189300	2.51396	3.40461	2.48688	3.31686	1.24805	4.75935	0	0	0.320824	0.637475	0.280423	0	1.77936	0.608534	0.895219	1.63783	0	0.556577
AZ03G0074560	3.41766	1.85139	1.90328	2.58988	3.16715	2.74983	1.65054	3.47638	4.36151	4.62202	1.06744	2.98848	2.09645	1.82003	1.35225	6.05631	6.30106	6.50719
AZ03G0048680	4.9355	2.0132	2.19184	3.76438	6.48442	1.60448	3.23938	2.60165	3.6646	3.53963	3.33659	3.21213	6.06916	6.46825	6.91175	10.5493	7.53365	9.62452
AZ05G0109380	0.647903	0.638141	0	0.526048	0.750517	0.613295	0.568912	0.191025	0.330734	0.547638	0.0963617	0.894541	0.611439	0.313665	0.307624	1.01305	0.426616	0.478141
AZ04G0075590	24.7457	21.4532	24.7058	14.3362	18.1715	19.3979	25.4634	21.6598	26.0533	22.4849	26.5678	18.1505	20.069	16.5973	18.8477	12.0913	14.3845	13.1257
AZ05G0122910	78.3099	60.1299	57.6166	67.8637	80.7685	74.1269	129.245	100.223	110.134	102.772	64.6047	85.3193	83.5552	102.439	89.3872	126.942	118.07	113.507
AZ04G0077930	0	0	0	0	0	0	0	0	0	0	0	0.190688	0	0	0	0	0	0
AZ04G0095000	25.5654	18.7512	23.2572	21.8061	26.0589	26.0663	43.7626	36.3248	56.8522	34.4825	30.5802	30.4784	37.3449	38.9738	41.1286	43.8719	46.0688	41.788
AZ11G0215950	41.6455	23.2234	24.5027	45.8575	58.376	26.4417	26.5597	57.1496	63.4288	63.4648	23.0145	44.1575	82.7455	98.9301	73.0834	132.361	128.876	138.121
AZ09G0181630	146.685	110.799	132.676	120.708	134.926	96.6536	169.174	166.438	189.191	176.183	149.173	121.16	160.29	164.061	173.81	159.654	167.584	160.542
AZ09G0189840	0.173175	0	0	0.773329	0.859726	0	0	0.0765874	0	0.263476	0	0.876693	0.490287	0.50303	0.411117	0.812324	0.684171	0.306721
AZ06G0139170	3.44013	3.21228	4.28207	5.76762	5.19008	5.20174	5.6099	6.24371	10.0803	5.80041	5.74106	4.19453	8.43252	7.95955	6.91531	9.7799	7.7222	7.99213
AZ07G0145940	2.73153	1.39002	1.92149	2.18083	2.39571	2.19778	2.15865	3.30194	2.09154	2.17029	1.82815	3.01707	2.27706	2.60072	1.16723	6.45393	4.81124	5.1605
AZ05G0119700	9.23339	6.02989	5.20677	7.90425	10.7622	9.7377	8.63644	8.38893	9.73411	9.31449	8.59786	15.3811	7.67188	9.91198	8.43444	17.785	15.0673	14.8873
AZ11G0212070	15.8151	13.2157	15.663	19.3827	21.0583	13.4891	14.9102	18.9656	17.6759	21.8836	12.5977	13.9747	20.4238	19.0848	20.0451	25.5787	20.9149	24.7677
AZ12G0223410	9.91857	5.03131	5.95159	8.29506	8.32651	6.68899	10.0923	11.3334	9.56125	11.0966	8.24325	7.44467	15.065	15.9923	13.0568	23.2961	23.0405	21.3749
AZ05G0109180	1.55835	1.14506	0.957017	2.61085	2.48056	2.48193	1.10772	1.68467	2.42434	2.23295	0.97123	0.956252	2.82457	2.75428	2.16098	3.24882	2.41868	2.89151
AZ08G0178290	0	0	0	0	0	0	0	0	0	0	0	0	0	0	0	0	0	0
AZ01G0016700	0	0	0	0	0	0	0.514304	0	0.298988	0.148522	0	0	0	0	0	0	0	0
AZ08G0168420	0.59506	0	0	0	0.590833	0	2.78673	4.21068	6.6827	6.03567	1.94705	0.365148	6.73884	5.37754	5.83903	11.5787	9.01189	7.20195
AZ02G0026680	22.2486	10.5852	12.987	21.7892	31.1389	23.4398	30.1871	25.4604	23.741	25.754	18.6201	20.4208	26.6904	28.9662	24.4096	27.7121	27.5613	27.4393
AZ01G0023440	5.69135	1.90706	3.32772	4.14456	6.46652	5.3318	14.1166	8.17383	16.533	7.91516	7.95853	3.80743	9.77309	9.65782	9.6668	16.9722	9.7358	14.0293
AZ02G0027230	0	0	0	0	0.0857072	0	0.151593	0.076351	0	0	0.23109	0.873987	0.0814623	0.0835796	0.163939	0.179959	0.426287	0
AZ07G0152630	27.5798	8.29038	7.79504	44.4946	112.914	13.3923	7.86276	8.47472	6.76505	16.2576	10.6277	10.7148	15.887	7.36963	6.63246	5.41376	5.0412	16.5735
AZ09G0185760	0	0	0	0	0	0	0	0	0	0	0	0	0	0	0	0	0	0
AZ09G0186450	0	0	0	0	0	0	0	0	0	0	0	0	0	0	0	0	0	0
AZ06G0135320	17.5666	7.96797	12.3978	19.5174	27.4249	12.7994	32.6764	64.6043	77.9908	65.058	29.2892	66.5911	105.03	123.873	94.0511	171.186	190.967	159.352
AZ12G0234370	0	0	0	0.333937	0	0	0	0	0	0	0	0	0	0	0	0	0	0
AZ11G0220020	4.29866	3.29302	3.68653	4.86902	5.48006	3.26528	3.63477	4.97571	6.61008	5.65199	5.39881	3.22397	5.60931	6.47448	5.84582	9.84688	10.5357	8.27156
AZ09G0189110	0	0	0	0.27033	0	0	0	0	0	0	0	0	0	0	0	0.347064	0	0
AZ08G0162790	0.24855	0	0.0936656	0.144146	0.317294	0.067221	0.0311782	0.188438	0	0.0360148	0	0	0.100527	0.0687595	0	0.296099	0	0.50311
AZ07G0159740	0	0	0	0	0	0	0	0	0	0	0	0	0.16865	0	0	0	0	0.23739
AZ04G0079060	1.64517	0.270063	0.723307	7.56925	3.26696	2.33593	3.85224	4.60801	3.35922	4.44982	0	0	5.95154	6.10622	7.55085	0.571636	2.97899	1.2141
AZ09G0183120	39.5908	23.9689	26.1893	37.453	35.7032	46.7591	88.983	50.7605	63.7816	58.9457	39.2192	68.202	64.7848	62.6	71.3966	94.2753	67.0854	92.9593
AZ05G0111950	81.477	78.7819	99.9793	59.1023	60.9061	56.8161	104.512	103.093	101.089	106.908	134.703	71.3121	150.208	135.069	146.818	63.4985	63.5296	67.1027
AZ01G0002000	12.4416	10.0301	11.2905	12.6181	15.1228	8.04694	13.5296	18.7981	26.0371	22.6342	12.4064	18.7061	27.6613	31.2096	25.7313	26.5381	27.6817	25.2121
AZ01G0011080	39.1075	12.3058	14.6483	23.505	34.9972	21.3458	46.6484	34.5909	23.7484	34.5151	21.4829	28.5167	37.3859	40.423	33.6639	50.9302	46.5518	43.0886
AZ13G0249690	0.308185	0	0	0	0	0.145862	0	0.136296	0	0	0	0.0709171	0	0	0	0	0	0.136461
AZ12G0234240	0	0	0	0	0	0	0.0628083	0	0	0	0	0	0	0	0	0	0	0
AZ02G0046160	8.62166	5.84067	6.36075	8.05869	7.39118	3.18483	7.12737	10.2671	9.40329	10.6219	8.93222	8.98098	10.5178	10.7912	10.9428	9.46938	6.10622	8.30556
AZ02G0031890	56.2388	36.1686	45.3527	50.2155	52.641	37.0921	87.4838	93.4871	131.585	90.023	45.4514	33.4518	92.6644	85.826	108.968	102.274	102.82	89.5731
AZ16G0273030	0	0	0	0.0304802	0	0	0	0.033205	0	0	0	0	0	0	0	0	0	0
AZ13G0244780	33.8017	21.2332	29.392	24.578	20.8082	26.0236	34.4296	23.7854	27.9143	23.7709	25.9408	22.4703	31.3323	28.2919	33.596	10.8053	11.5736	11.9071
AZ10G0199750	18.4995	7.74743	9.86259	28.6212	19.9591	8.41097	165.255	186.821	199.13	197.096	48.6155	35.7987	176.783	146.4	170.277	148.197	236.238	188.338
AZ05G0107050	3.60694	2.09171	1.3635	2.18958	4.08337	2.77609	1.45039	2.41513	2.51233	2.97467	1.50408	2.66841	3.14944	4.04728	2.20874	5.23567	4.16182	4.77641
AZ10G0196370	35.9055	21.6218	25.4104	24.8224	33.1875	25.1238	44.5421	36.6404	39.1264	35.0979	34.974	27.2841	35.1722	33.8647	31.4458	31.2866	35.5858	32.7307
AZ08G0167940	46.2991	23.1218	22.0759	35.65	48.7758	30.9662	78.064	45.9506	30.2917	38.142	52.0814	47.9178	53.6423	59.8772	56.7629	54.606	48.1978	50.145
AZ15G0270490	0	0	0	0	0	0	0	0	0	0	0	0	0	0	0.0482	0	0	0
AZ14G0259020	9.68117	4.51337	6.41295	9.95647	15.0594	5.7428	14.4515	15.6419	12.256	14.7948	10.3094	11.2279	16.5672	15.9354	12.9931	26.1035	29.1958	30.0642
AZ03G0070600	4.19721	4.7962	3.94148	8.86694	7.4042	9.81681	2.00376	5.31639	6.32362	5.68317	4.00002	4.20088	6.32605	5.85917	5.34001	8.24055	7.80807	8.62479
AZ12G0234810	2.59102	1.57622	1.00514	5.63053	12.2578	3.8232	3.74727	5.05539	2.48967	3.47832	1.22408	2.3849	1.79794	1.91846	1.66441	4.84566	3.68814	6.61372
AZ08G0167260	0	0	0	0	0	0	0	0	0	0	0.0496835	0	0	0	0	0	0	0
AZ13G0238030	0	0	0	0	0	0	0	0	0	0	0	0	0	0	0	0	0	0
AZ04G0082510	0	0	0	0	0	0	0	0	0	0	0.111918	0	0.118358	0	0	0	0	0.111066
AZ06G0140780	0	0	0	0	0	0	0	0	0	0	0	0	0	0	0	0	0	0
AZ16G0271930	0	0	0.431446	0	0	0	0.861685	0	0	0.248839	0	0	0	0	0	0	0	0
AZ12G0228460	14.109	5.17419	5.21324	4.56998	4.61991	1.2787	37.8255	22.8348	20.3041	17.5839	11.9877	5.80251	9.13631	7.84781	9.54954	5.0849	4.37329	5.51624
AZ08G0172990	13.1924	15.2805	16.2403	16.1953	16.4519	20.7795	10.1012	13.4424	12.7143	15.8431	15.6339	17.8743	12.7487	11.6494	13.8303	10.2312	12.7172	15.4214
AZ01G0006700	7.40623	4.13029	3.80633	6.28787	4.66736	4.44966	10.0667	9.57203	18.955	11.1481	7.81625	5.19839	26.9044	26.5886	30.1549	39.8348	39.4811	31.4762
AZ14G0256150	2.79678	1.7284	1.54305	2.1372	2.83136	0.882463	8.0897	7.2273	8.28608	7.23096	5.04047	2.7762	10.4023	11.3098	13.1229	19.5499	13.6492	14.4721
AZ10G0201440	218.374	138.817	160.603	215.79	242.101	183.142	320.387	286.651	289.076	300.25	206.293	227.931	276.571	289.343	281.833	256.736	278.41	271.739
AZ04G0093280	0.484991	0	0.341167	1.49635	3.27451	0	0	0	0	0.590309	0	0.0892817	0.640774	0	0	0	0	0.257699
AZ01G0003590	0	0	0	0	0	0	0	0	0	0	0	0	0	0	0	0	0	0
AZ04G0080780	3.15483	3.18128	2.82362	4.1929	4.47488	4.79943	4.69944	5.54772	6.80603	6.11415	3.83749	3.47425	8.32929	7.63664	7.27556	12.293	12.4083	11.1089
AZ04G0075780	30.5302	18.24	22.2369	28.76	31.0506	24.3516	40.8832	33.8421	35.584	34.7323	22.0994	32.7649	41.3013	41.8672	44.3374	63.9675	58.4966	56.2398
AZ12G0231810	33.4517	21.713	19.9633	31.7018	33.7586	30.3152	20.6095	25.7078	23.6265	22.1379	13.898	25.3391	48.6474	46.4073	41.5557	52.1332	53.8385	53.809
AZ06G0128880	14.2591	7.49026	8.40278	13.1209	11.0282	9.04564	26.2714	17.9227	22.1685	20.4511	13.2155	15.4273	21.8611	23.1074	23.7551	25.7635	22.7312	21.4004
AZ06G0136690	4.17505	3.71579	4.31252	5.10516	5.79356	5.54714	3.44519	5.40582	6.62479	5.28067	5.207	3.98182	6.45604	6.67253	6.40071	7.68161	7.15426	6.86012
AZ05G0100440	28.9641	22.1448	22.4216	36.8321	38.2657	32.2494	28.4059	48.6878	64.7312	49.6612	32.3616	36.3988	48.5273	53.2461	48.302	63.9684	63.694	59.3347
AZ05G0117560	0.0288031	0	0.0506538	0	0	0	0	0.0764296	0.117625	0.262934	0	0.212094	0.326185	0.278885	0.60173	0.630506	0.54052	0.765222
AZ05G0120960	19.4187	14.6972	14.2341	21.2293	21.7281	21.1875	12.2546	15.7913	18.9071	20.1017	14.2077	18.579	19.8346	18.7699	17.9655	17.8462	16.9425	19.5271
AZ15G0267220	0	0	0	0	0	0	0	0	0	0	0	0	0	0	0	0	0	0
AZ12G0227620	9.22195	10.0288	10.1641	12.5184	9.876	11.7992	2.38633	6.92293	10.2474	7.77338	6.64496	8.95526	7.48898	8.45549	7.69046	6.10012	5.7084	7.02759
AZ02G0035680	6.93511	3.35932	5.1984	5.3077	4.74107	0.699513	10.3323	11.6649	18.9775	12.973	7.25396	4.29048	20.2782	21.0254	24.9388	20.6207	24.4231	20.7908
AZ12G0228430	22.8309	9.27583	9.70314	16.1426	18.8906	12.5166	31.0734	21.372	25.9311	19.9731	15.45	23.9917	31.1519	32.3299	26.5582	39.2679	28.563	29.9908
AZ03G0059680	0.439913	0.0393895	0.0351655	0.714352	1.07212	0.0378559	0	0.282986	0.163318	0.405638	0.0356878	0.736213	0.641603	0.774445	0.493693	1.95931	0.592494	2.37288
AZ06G0136290	0	0	0	0	0	0	0	0	0	0	0	0	0	0	0	0	0	0
AZ03G0059890	0.279678	0	0.0491849	0.386032	0.360999	0.0529478	0	0.0742132	0	0.198573	0	0.0772287	0.0791814	0.189558	0.132791	0.204074	0.110494	0.594425
AZ07G0147060	0	0	0	0	0	0	0	0	0	0	0	0	0	0	0.0626372	0	0	0
AZ14G0256790	13.8602	12.5543	14.4725	15.4734	21.9941	14.5255	15.3216	17.5134	12.0025	16.0666	11.7058	21.6423	16.4669	17.3742	12.1039	15.7377	13.8117	16.11
AZ06G0142450	4.61008	1.76579	2.34214	5.8225	7.45088	3.39409	4.85763	7.72488	8.75951	7.55951	4.02248	3.72471	10.9491	12.6223	10.0444	14.9505	15.9113	15.0148
AZ03G0052670	8.67038	5.25114	6.91366	6.86479	9.03656	5.65841	9.03193	10.527	13.5803	11.0885	6.77606	6.79097	15.6025	15.8516	13.5518	19.3109	21.1165	19.8873
AZ14G0254170	19.5149	10.1757	12.755	16.1835	18.2364	13.7309	25.1078	21.9686	13.5309	20.2172	19.7426	16.7137	13.1969	19.8046	13.3782	22.0826	21.2329	20.6089
AZ08G0162450	36.7548	23.3922	25.917	35.5904	41.4792	23.8122	38.5345	42.1474	43.5734	46.1929	44.4937	36.9274	47.5752	43.1721	45.8689	61.4472	61.8427	62.5195
AZ10G0196300	0	0	0	0.190023	0.232378	0.110769	0	0.20701	0	0	0	0	0	0	0	0.243962	0	0.103631
AZ08G0163610	0	0	0	0.0268413	0	0.031293	0	0.0584816	0	0.0335315	0	0	0	0.0320092	0	0.0344603	0	0.117105
AZ04G0087890	0	0	0	0	0	0	0	0	0	0	0	0	0	0	0	0	0	0
AZ16G0273130	20.3799	17.5265	19.0717	22.5987	26.8357	18.6557	34.1395	35.6069	33.0438	34.5656	27.1149	28.8333	34.3151	35.4995	36.7606	43.2926	44.8673	41.2993
AZ02G0040730	13.039	9.89118	9.72066	11.4087	13.7908	9.85105	13.7961	12.6076	14.5523	13.3487	12.8643	18.8226	15.7828	16.2322	15.112	17.2641	15.9981	15.9938
AZ05G0099390	2.68543	1.0967	1.43984	2.39309	3.31669	2.91399	5.63627	2.49115	3.67784	2.59095	2.16261	2.9541	4.0796	4.62956	5.41115	7.71507	5.82226	6.55445
AZ04G0088590	31.8633	17.5116	20.5522	28.4658	37.6867	20.1391	39.6437	42.7609	50.4783	48.5289	28.5231	31.5351	71.8288	86.2684	73.5092	105.993	92.2424	97.3017
AZ02G0038610	45.9067	31.9755	35.0325	51.9691	55.3134	56.3623	49.0024	55.5418	55.4883	51.6819	43.131	49.044	58.6648	63.5725	61.3342	79.4679	80.282	83.0699
AZ08G0174940	0	0	0	0	0	0	0	0	0	0	0	0.32381	0.165999	0.340626	0.167033	0.36671	0.173732	0
AZ12G0232540	1.22451	0.530666	0.301483	0.914672	2.28573	0.0463641	0.430088	0.779823	0.700083	1.19233	0.0874174	0.631174	0.60091	0.331976	0.604652	0.765852	2.32211	1.04102
AZ16G0280410	20.928	11.4619	10.7802	20.0637	23.87	16.6368	22.5816	21.0525	33.1004	27.0075	13.6327	17.9848	28.8343	32.876	27.0584	49.1714	35.0022	39.1872
AZ16G0280590	0.591286	0.698852	0.363947	0.720119	0.469668	0.615672	0.623037	0.784494	0.845132	0.659712	0.211059	0.272124	0.66961	1.20227	0.280742	0.739622	0.350402	0.575993
AZ12G0223660	0	0	0	0	0	0	0	0.86799	0.250468	0	0	0	0	0	0	0.255732	0	0
AZ02G0030740	2.54836	0.0947154	0.59191	1.05406	3.19862	0.273083	3.03985	3.06209	3.38713	2.68233	1.33012	0.796628	6.8518	4.46933	4.24626	11.1267	7.88335	12.3058
AZ08G0178200	40.5432	30.6293	32.056	33.5907	42.2844	36.8613	42.536	55.55	66.7123	58.4907	38.3977	35.7926	59.8422	52.1985	50.4063	61.2049	63.0119	61.8785
AZ03G0049110	18.5058	3.86164	8.54989	18.336	20.6582	5.34426	18.5448	34.1704	34.1573	41.4645	15.9543	24.3475	55.1063	55.7287	46.7622	87.6237	76.3645	82.1732
AZ03G0058470	1.35876	0.617671	1.24073	0.891054	0.181611	0.568888	5.07069	4.06774	11.1243	3.55148	3.14789	0.625334	9.39524	9.28522	10.9673	11.8756	10.5814	10.9222
AZ02G0027490	0.841963	0.072111	0.515025	1.18889	0.726941	0.173258	0.0964321	0.129517	0.224241	0.408434	0.0980013	0.168474	4.66383	4.46604	6.46573	8.31864	6.14657	5.21937
AZ05G0099380	29.2055	1.89894	2.19762	33.3369	59.6977	4.59632	4.20099	13.011	2.40577	18.0346	2.3577	10.582	17.7905	12.4452	9.56094	37.887	20.3825	45.5304
AZ09G0181040	0	0	0	0	0	0	0	0	0	0	0.0725514	0.224502	0	0	0	0	0	0
AZ11G0220790	0	0.0773051	0	0.021242	0	0.0247651	0.0229729	0.115705	0.347235	0.0265366	0	0	0.123451	0.253319	0.173908	0.409075	0.258404	0.139014
AZ15G0266900	5.17494	5.03481	4.93883	5.30331	4.63689	4.331	2.68762	4.27026	5.09	5.1529	3.12558	4.99561	4.55613	5.62168	3.9253	3.81549	6.17085	5.75646
AZ07G0155970	0	0	0	0	0	0	0	0	0	0	0	0	0	0	0	0	0	0
AZ08G0169660	32.4962	13.0003	11.6062	25.319	31.0391	12.4211	47.512	63.0846	73.9971	66.2346	46.4943	45.1152	108.61	118.384	99.6848	189.242	180.454	175.06
AZ15G0262860	23.817	15.6764	16.739	22.9402	27.2291	19.2119	14.3527	28.713	32.4696	29.1806	17.6517	20.4731	45.0613	48.6438	38.8179	64.3643	65.5101	63.022
AZ02G0046990	75.2	31.8855	43.8534	52.9058	69.0418	45.2904	86.8966	65.8632	48.8949	62.3091	51.6139	56.5863	71.75	71.9204	73.7711	69.2674	81.6876	78.3812
AZ04G0088400	0.530196	0	0.349655	0.10762	0.789644	0.250937	2.32778	0.234481	1.75921	1.74777	0	0.366013	3.50249	2.82348	1.88802	8.42824	6.93858	5.51697
AZ05G0098000	0.163981	0.16151	0.14419	0.35504	0.651263	0.620886	0.815935	0.338431	0.167414	0.221766	0.243886	0.201247	0.25792	1.21727	0.311431	2.10816	1.2417	1.35537
[truncated: 26,113 more rows]

## Sheet: Table S6
Table S6. Differentially expressed genes in HT vs YD.
geneID	log2FoldChange	FDR
AZ13G0240900	2.42602	1.00126e-50
AZ12G0225050	2.55904	2.53194e-31
AZ01G0006330	3.84638	8.41484e-28
AZ12G0222220	-3.34397	3.00137e-27
AZ10G0197240	4.62477	1.02177e-26
AZ12G0229070	4.01571	1.66878e-26
AZ02G0040080	4.76445	1.24488e-23
AZ03G0071760	3.00577	2.72305e-21
AZ08G0171420	6.24162	1.06626e-20
AZ01G0008370	1.93542	6.08776e-20
AZ09G0187380	-2.32585	1.18412e-19
AZ07G0158690	-5.61086	2.61554e-18
AZ11G0209710	3.27767	5.6433e-18
AZ13G0250320	-5.83021	7.7921e-18
AZ14G0255640	3.15397	2.97366e-17
AZ02G0040240	-2.53669	5.45113e-17
AZ06G0137250	-1.65859	6.2694e-17
AZ07G0148910	2.27449	1.38712e-16
AZ06G0133670	1.61202	3.24032e-16
AZ05G0120740	-4.2462	4.82141e-16
AZ13G0235850	-1.80597	9.68265e-16
AZ01G0005660	3.44379	2.95916e-14
AZ06G0130370	2.99425	4.23719e-14
AZ03G0070330	-6.59208	5.23725e-14
AZ13G0238330	1.64512	8.59772e-14
AZ13G0237580	3.12242	8.59772e-14
AZ02G0033000	-4.98139	9.34812e-14
AZ07G0145100	-5.08514	1.53953e-13
AZ06G0135110	-7.34875	3.05501e-13
AZ09G0183990	-1.61023	3.28815e-13
AZ08G0165280	-7.05919	6.55537e-13
AZ09G0190310	-2.38494	9.34834e-13
AZ06G0136920	7.65971	1.15292e-12
AZ01G0025920	-2.43153	1.74553e-12
AZ06G0123830	4.3019	2.30323e-12
AZ08G0165100	-1.5036	2.30323e-12
AZ02G0032970	4.76642	2.50404e-12
AZ09G0190460	1.59419	2.85313e-12
AZ06G0123840	-1.84999	3.25778e-12
AZ14G0259000	-1.78481	3.65174e-12
AZ14G0256950	-4.93628	4.71458e-12
AZ12G0229160	-1.73281	4.907e-12
AZ10G0202980	1.92336	5.47711e-12
AZ12G0230950	5.49643	5.96723e-12
AZ04G0095340	3.02448	1.21122e-11
AZ05G0106420	2.02683	1.52883e-11
AZ08G0178370	7.4988	1.52883e-11
AZ01G0024580	1.90772	1.61608e-11
AZ09G0189350	1.73676	1.80275e-11
AZ06G0131350	1.83436	1.93402e-11
AZ03G0070470	-1.77848	1.94196e-11
AZ11G0213560	2.62968	1.94196e-11
AZ03G0057920	1.52183	2.95867e-11
AZ10G0199750	-2.77622	4.4797e-11
AZ16G0277380	-1.97974	5.49771e-11
AZ12G0228370	3.68317	6.15071e-11
AZ13G0245570	-1.7714	7.65102e-11
AZ11G0207680	2.62681	1.02207e-10
AZ05G0102340	3.03223	1.0283e-10
AZ02G0029530	1.74014	1.04891e-10
AZ08G0173860	-4.33466	1.15063e-10
AZ01G0002560	2.65466	1.33837e-10
AZ13G0247500	-3.05693	1.92194e-10
AZ06G0127030	2.55396	1.92396e-10
AZ08G0163410	3.21491	1.98504e-10
AZ04G0090320	2.48501	2.56612e-10
AZ11G0219320	1.55249	3.32737e-10
AZ12G0222260	-3.28341	3.50541e-10
AZ11G0208150	1.9655	3.53276e-10
AZ01G0002290	2.12756	3.75422e-10
AZ15G0262410	2.6698	4.06296e-10
AZ09G0186930	2.00024	4.75502e-10
AZ06G0135590	-3.42349	5.69831e-10
AZ01G0009180	2.94839	6.0716e-10
AZ02G0031870	1.87285	6.46058e-10
AZ09G0193900	1.67387	7.25257e-10
AZ10G0196510	-2.18143	8.10648e-10
AZ05G0101180	2.35279	9.66078e-10
AZ02G0040290	2.993	1.22382e-09
AZ13G0247640	-4.64289	1.37499e-09
AZ06G0136870	7.12945	1.44106e-09
AZ03G0072380	2.0746	1.53292e-09
AZ09G0181480	1.93714	1.53292e-09
AZ12G0231430	2.67774	1.73977e-09
AZ05G0108310	-2.94645	1.74071e-09
AZ07G0150960	-3.01393	1.83137e-09
AZ05G0115180	4.26661	2.27184e-09
AZ09G0193100	-1.66261	2.435e-09
AZ01G0024830	2.84457	2.49504e-09
AZ03G0069130	-2.75368	2.55269e-09
AZ09G0187510	-4.86525	3.16343e-09
AZ03G0053980	-3.03493	3.72241e-09
AZ14G0258800	5.70576	3.83121e-09
AZ02G0045500	2.24385	3.83121e-09
AZ06G0131110	2.17353	4.26899e-09
AZ03G0072510	9.59016	6.53296e-09
AZ02G0041200	1.67417	6.53783e-09
AZ14G0259830	-2.20679	6.57149e-09
AZ14G0255760	-5.23356	6.98428e-09
AZ11G0218370	3.29826	7.22396e-09
AZ05G0104810	7.71693	8.81212e-09
AZ03G0064460	-3.61258	8.95548e-09
AZ11G0216620	-2.17945	9.40092e-09
AZ04G0095120	3.28954	1.36438e-08
AZ01G0003750	-2.92978	1.37761e-08
AZ04G0084620	-3.13091	1.87747e-08
AZ10G0195760	1.7062	2.00709e-08
AZ12G0228830	-2.39822	2.16144e-08
AZ04G0090950	3.56679	2.49192e-08
AZ13G0246110	2.16415	2.62597e-08
AZ04G0096490	-1.75851	2.65095e-08
AZ16G0272590	-3.56908	2.66214e-08
AZ01G0005370	-2.28369	3.16291e-08
AZ03G0074760	1.8417	3.25436e-08
AZ07G0151390	-1.91049	3.97693e-08
AZ11G0211910	-1.88599	4.75219e-08
AZ03G0058180	4.88939	5.14787e-08
AZ05G0121690	2.75195	5.94383e-08
AZ06G0134470	2.97193	5.94383e-08
AZ04G0080330	1.61944	6.33004e-08
AZ09G0191540	1.90204	6.61541e-08
AZ08G0163270	2.16783	6.61541e-08
AZ04G0075750	-3.08559	6.75189e-08
AZ08G0167820	2.86557	7.29034e-08
AZ10G0203060	5.69431	8.10966e-08
AZ05G0121910	-2.04703	8.38621e-08
AZ02G0042420	1.83318	9.42287e-08
AZ12G0227240	2.67312	1.09777e-07
AZ14G0258410	3.03457	1.15952e-07
AZ04G0082570	2.75059	1.22545e-07
AZ11G0219330	-3.23444	1.31891e-07
AZ05G0108850	-1.79051	1.36004e-07
AZ05G0110470	5.00808	1.37279e-07
AZ12G0226160	-2.06606	1.50234e-07
AZ07G0144820	-1.68246	1.57729e-07
AZ07G0153320	-3.28199	1.67022e-07
AZ12G0225970	4.35518	1.67022e-07
AZ02G0029010	-3.75391	1.72783e-07
AZ04G0081750	-1.74857	1.72783e-07
AZ12G0228410	-2.00092	1.74263e-07
AZ15G0265810	-5.18629	1.79041e-07
AZ06G0127590	-1.54106	1.88732e-07
AZ09G0180860	4.40008	1.97885e-07
AZ09G0187490	-4.75712	1.97885e-07
AZ14G0260070	1.57397	1.99444e-07
AZ02G0035730	2.13973	2.0856e-07
AZ01G0020260	-2.15725	2.16861e-07
AZ13G0250310	-5.65741	2.36545e-07
AZ06G0140020	-4.93272	2.5149e-07
AZ16G0280780	1.90954	2.52651e-07
AZ13G0235780	-2.69866	2.62273e-07
AZ05G0107480	-2.87345	2.67526e-07
AZ04G0095920	1.5545	2.67831e-07
AZ01G0020270	-1.5875	2.70313e-07
AZ02G0032330	-3.62866	2.70525e-07
AZ05G0103010	-3.55173	2.87951e-07
AZ03G0054440	1.8522	3.55362e-07
AZ04G0088840	-2.27135	3.73057e-07
AZ11G0218330	1.59306	4.16229e-07
AZ06G0139980	-3.33091	4.21721e-07
AZ01G0017770	-2.65666	4.31116e-07
AZ07G0159070	-2.06118	4.70535e-07
AZ08G0174390	2.58722	4.79003e-07
AZ10G0203390	1.55758	4.92935e-07
AZ06G0132160	2.45859	5.03046e-07
AZ03G0055950	1.79912	5.03046e-07
AZ03G0071110	2.76247	5.55327e-07
AZ06G0139770	1.77513	6.07609e-07
AZ04G0089150	1.70623	6.19625e-07
AZ12G0233040	2.02752	6.22499e-07
AZ03G0066610	-2.9416	6.23658e-07
AZ06G0126840	2.35108	6.24529e-07
AZ03G0071730	-1.92569	6.36222e-07
AZ01G0023470	1.64	6.48127e-07
AZ13G0243230	4.65698	6.84018e-07
AZ02G0035760	-1.78732	6.84018e-07
AZ11G0218060	-2.75093	7.05869e-07
AZ07G0152280	2.36199	7.19993e-07
AZ03G0064920	1.64468	7.23678e-07
AZ13G0249180	1.84343	7.27205e-07
AZ10G0205850	6.20663	7.70104e-07
AZ06G0130520	-2.6558	7.834e-07
AZ02G0028360	-3.51201	8.20322e-07
AZ10G0196400	-3.22763	8.32479e-07
AZ10G0196960	-3.33882	8.60384e-07
AZ04G0086640	-3.39481	9.89283e-07
AZ14G0259850	-2.86293	1.02912e-06
AZ04G0088350	3.40287	1.10033e-06
AZ06G0129440	2.67586	1.21852e-06
AZ11G0216440	-2.94363	1.21852e-06
AZ01G0026060	-3.49143	1.24123e-06
AZ01G0023100	1.71755	1.25146e-06
AZ12G0221740	-2.58244	1.28991e-06
AZ02G0027950	5.08737	1.37552e-06
AZ07G0147940	2.59301	1.39292e-06
AZ10G0198420	2.64789	1.42373e-06
AZ08G0165060	-2.79289	1.4894e-06
AZ08G0167280	-2.04759	1.64295e-06
AZ03G0074400	2.1228	1.74535e-06
AZ06G0141360	1.55712	1.83063e-06
AZ07G0150910	-4.5273	2.05273e-06
AZ03G0054680	3.17185	2.0718e-06
AZ12G0221230	-2.72881	2.09014e-06
AZ01G0001230	-5.1376	2.15084e-06
AZ08G0165620	1.54535	2.48636e-06
AZ08G0168050	-2.26443	2.60429e-06
AZ06G0123780	4.50446	2.66556e-06
AZ04G0093020	-1.94049	2.66556e-06
AZ12G0224630	-3.11763	2.74274e-06
AZ15G0268790	-2.26341	2.8085e-06
AZ14G0259840	1.53342	2.8085e-06
AZ06G0125370	-4.37393	2.81007e-06
AZ15G0270690	2.12945	2.81693e-06
AZ01G0008380	-2.28549	2.83243e-06
AZ04G0078490	-3.65907	2.83243e-06
AZ12G0233050	2.76946	2.87177e-06
AZ12G0232080	-1.65552	2.87177e-06
AZ05G0108020	-2.26607	2.87177e-06
AZ01G0012590	-2.17985	2.87177e-06
AZ03G0049670	1.66466	3.03946e-06
AZ03G0053960	2.02319	3.09118e-06
AZ05G0097350	2.542	3.09986e-06
AZ11G0213840	-5.09839	3.33924e-06
AZ01G0019490	-1.80628	3.50446e-06
AZ04G0096260	-2.57259	3.54769e-06
AZ03G0056600	1.97184	3.6055e-06
AZ15G0266200	2.261	3.73489e-06
AZ06G0132610	-2.66723	3.88234e-06
AZ05G0116930	-5.07011	4.03296e-06
AZ15G0264100	5.82937	4.03426e-06
AZ01G0002490	-2.36152	4.15077e-06
AZ05G0098660	-2.76237	4.26667e-06
AZ11G0215140	-2.01906	4.5273e-06
AZ02G0031910	6.00341	4.73135e-06
AZ04G0085750	2.60806	5.05695e-06
AZ04G0090310	4.68649	5.10162e-06
AZ02G0026140	4.07516	5.39811e-06
AZ10G0198510	5.36437	5.39811e-06
AZ14G0258650	2.56634	5.39811e-06
AZ02G0028830	1.84879	5.42863e-06
AZ09G0185350	-1.51538	5.49449e-06
AZ05G0098070	-5.94668	5.52608e-06
AZ02G0027510	-3.23323	5.78791e-06
AZ04G0089160	2.57133	5.88257e-06
AZ10G0199670	-2.57382	5.93387e-06
AZ03G0069550	2.49106	6.19172e-06
AZ07G0149520	-2.62714	6.44469e-06
AZ03G0053380	-2.88747	6.69114e-06
AZ08G0167600	3.71771	6.73153e-06
AZ03G0072260	1.85303	6.8453e-06
AZ10G0204720	2.31673	7.17698e-06
AZ11G0218400	-1.98096	7.26962e-06
AZ03G0064210	2.35894	7.49636e-06
AZ02G0036200	4.73794	7.72206e-06
AZ13G0237480	-4.16769	7.86575e-06
AZ12G0231020	2.96242	7.93075e-06
AZ01G0016170	-3.02123	7.93075e-06
AZ16G0276980	-5.83	7.95945e-06
AZ02G0038300	2.03356	7.95945e-06
AZ05G0112890	1.9611	8.10009e-06
AZ10G0194580	-2.61116	8.33886e-06
AZ01G0012360	2.89955	8.55127e-06
AZ08G0178380	6.002	9.06706e-06
AZ05G0118940	-2.91279	9.07358e-06
AZ01G0011910	2.01994	9.22264e-06
AZ04G0090100	-2.7656	9.22264e-06
AZ08G0175420	-1.89438	9.4515e-06
AZ04G0079320	-4.21056	1.01485e-05
AZ13G0236120	-3.51205	1.01485e-05
AZ03G0064360	-2.93085	1.02752e-05
AZ11G0216970	7.94304	1.02846e-05
AZ09G0187480	-3.25998	1.04317e-05
AZ08G0163260	-2.26258	1.06565e-05
AZ03G0056020	2.0302	1.0879e-05
AZ04G0082900	-4.95852	1.13557e-05
AZ08G0174610	-2.34048	1.14205e-05
AZ06G0125220	1.63972	1.18869e-05
AZ01G0001180	-3.93119	1.18869e-05
AZ09G0182660	-3.40637	1.20004e-05
AZ05G0122150	2.626	1.23989e-05
AZ04G0090000	1.72979	1.23989e-05
AZ04G0075170	-2.20443	1.24666e-05
AZ13G0238090	2.24491	1.25509e-05
AZ01G0006380	1.6295	1.27979e-05
AZ03G0062490	4.46183	1.28054e-05
AZ11G0219700	2.32261	1.28054e-05
AZ12G0223300	-3.83448	1.34787e-05
AZ01G0001190	-4.82315	1.37101e-05
AZ01G0008770	1.79312	1.40581e-05
AZ09G0190190	2.62687	1.40581e-05
AZ01G0010190	-2.34512	1.43142e-05
AZ14G0258020	1.74975	1.4504e-05
AZ01G0010890	1.73636	1.47174e-05
AZ11G0216930	1.86143	1.52072e-05
AZ16G0278900	-2.72413	1.54671e-05
AZ16G0273340	-3.6563	1.63732e-05
AZ07G0148930	3.67289	1.66627e-05
AZ05G0103540	1.67677	1.67386e-05
AZ16G0275510	-1.69741	1.6921e-05
AZ14G0261210	-2.72072	1.7303e-05
AZ02G0032930	1.71996	1.83633e-05
AZ01G0001210	-4.73108	1.86204e-05
AZ03G0051980	-2.10361	1.8746e-05
AZ05G0104180	1.9974	1.89838e-05
AZ03G0050560	-3.49902	1.91835e-05
AZ07G0150680	-2.54603	1.92172e-05
AZ15G0262150	2.02152	2.03381e-05
AZ09G0183780	-2.06845	2.03381e-05
AZ02G0035690	-2.52323	2.03381e-05
AZ12G0234700	-2.50357	2.05727e-05
AZ09G0181360	-2.35146	2.13113e-05
AZ01G0001250	-4.68988	2.13285e-05
AZ11G0218860	1.54708	2.15455e-05
AZ07G0158890	1.72302	2.15465e-05
AZ04G0081980	-4.99715	2.18234e-05
AZ15G0262980	2.23512	2.36143e-05
AZ10G0196630	-4.44118	2.56994e-05
AZ07G0152310	-3.13654	2.6328e-05
AZ04G0085630	-3.74024	2.63654e-05
AZ01G0015870	2.12788	2.64157e-05
AZ10G0205430	-2.57694	2.72593e-05
AZ12G0224350	2.07845	2.7382e-05
AZ12G0228980	4.9235	2.75811e-05
AZ13G0243250	1.59108	2.82386e-05
AZ05G0099060	-3.88478	2.8257e-05
AZ06G0132300	3.27546	2.85622e-05
AZ08G0169830	1.52139	2.86382e-05
AZ14G0254780	-1.97962	2.93468e-05
AZ04G0092160	1.76241	2.93836e-05
AZ12G0221040	2.23057	2.93836e-05
AZ03G0048910	-3.41738	2.97637e-05
AZ16G0276820	4.61824	3.00147e-05
AZ14G0252650	2.96507	3.04495e-05
AZ09G0193290	-3.96877	3.04495e-05
AZ09G0191320	-6.11204	3.08342e-05
AZ14G0255860	-4.56276	3.1527e-05
AZ01G0019820	2.21144	3.21994e-05
AZ03G0074470	2.00149	3.46432e-05
AZ04G0088890	-3.87781	3.49364e-05
AZ03G0072500	-1.56604	3.52559e-05
AZ15G0265460	4.4835	3.52564e-05
AZ05G0102150	1.81678	3.57805e-05
AZ12G0228840	-2.19458	3.60625e-05
AZ03G0070040	-2.13051	3.67111e-05
AZ12G0223020	-2.22336	3.68691e-05
AZ04G0075040	2.17311	3.83214e-05
AZ09G0185900	-2.77977	3.96832e-05
AZ07G0147680	2.05987	4.01248e-05
AZ16G0276560	-2.66972	4.13651e-05
AZ02G0039070	2.25664	4.33187e-05
AZ03G0054820	-3.70659	4.50753e-05
AZ03G0049550	1.77447	4.5546e-05
AZ13G0242000	-1.64058	4.555e-05
AZ15G0265230	-3.55358	4.60782e-05
AZ15G0262430	2.13751	4.6396e-05
AZ02G0041310	-3.40006	4.64593e-05
AZ02G0041020	4.74381	4.73791e-05
AZ14G0261300	-1.69401	4.88507e-05
AZ16G0277110	-2.03594	4.89447e-05
AZ05G0100160	-2.73548	4.92117e-05
AZ03G0061630	2.0733	4.94188e-05
AZ10G0202750	-1.72523	5.04064e-05
AZ16G0277670	2.62494	5.06707e-05
AZ01G0019020	-2.21783	5.06707e-05
AZ02G0031920	2.25378	5.06873e-05
AZ06G0134640	1.98786	5.10458e-05
AZ06G0137030	-1.78278	5.15475e-05
AZ12G0221810	-1.80456	5.15475e-05
AZ15G0267960	-3.04683	5.33174e-05
AZ03G0056910	-3.17082	5.43575e-05
AZ05G0114070	3.06158	5.43575e-05
AZ05G0109890	3.05474	5.56168e-05
AZ02G0036580	1.636	5.58786e-05
AZ02G0044600	2.25983	5.6474e-05
AZ09G0184940	4.90193	5.7255e-05
AZ03G0059580	-4.27809	5.76835e-05
AZ03G0055670	2.51164	5.79123e-05
AZ05G0113470	-2.33235	5.86514e-05
AZ09G0184830	2.87894	5.90774e-05
AZ14G0254950	-1.84633	5.9422e-05
AZ01G0020730	-3.35596	5.99634e-05
AZ04G0091480	-2.45488	5.99693e-05
AZ08G0169030	-1.74128	6.55396e-05
AZ08G0178990	-6.23248	6.66525e-05
AZ03G0069170	-2.32201	6.6707e-05
AZ07G0160170	2.35863	6.71357e-05
AZ06G0137140	-2.22944	6.78219e-05
AZ13G0243350	-1.80815	6.98124e-05
AZ14G0258060	2.55702	7.05814e-05
AZ03G0051070	2.6235	7.08878e-05
AZ16G0271610	-2.23399	7.10864e-05
AZ04G0076230	-3.80782	7.12866e-05
AZ03G0063480	2.43676	7.19791e-05
AZ15G0261860	3.19178	7.29173e-05
AZ12G0225450	1.71187	7.36957e-05
AZ05G0114330	1.65346	7.4195e-05
AZ13G0246300	3.13135	7.64999e-05
AZ13G0249400	2.10169	7.75539e-05
AZ02G0026820	-2.21743	7.78943e-05
AZ14G0257910	2.53679	7.87058e-05
AZ02G0044400	-2.41265	7.9026e-05
AZ02G0026940	-2.6063	8.03539e-05
AZ01G0018180	1.61998	8.06964e-05
AZ04G0091880	-1.5355	8.09294e-05
AZ05G0097420	-4.48811	8.13442e-05
AZ10G0199660	-2.2531	8.13981e-05
AZ08G0170700	-2.37205	8.68218e-05
AZ02G0041780	-4.62227	8.94562e-05
AZ07G0158540	2.2048	9.22763e-05
AZ01G0001220	-3.59273	9.30737e-05
AZ07G0150790	2.32562	9.42469e-05
AZ03G0049560	3.09989	9.48656e-05
AZ01G0024460	-3.74604	9.55036e-05
AZ03G0054670	2.31573	9.55036e-05
AZ02G0035480	2.73561	9.59073e-05
AZ03G0049370	-1.77382	9.691e-05
AZ06G0124470	3.4297	9.71403e-05
AZ09G0182470	-2.7912	9.8523e-05
AZ02G0034210	2.36836	9.93865e-05
AZ16G0280310	2.32472	0.000100835
AZ02G0026240	-1.54881	0.000102831
AZ15G0265100	6.26256	0.000102831
AZ16G0276320	-2.41764	0.000107121
AZ06G0134160	-4.45179	0.00011296
AZ13G0248530	-2.26955	0.000116404
AZ02G0040300	-1.8437	0.000116648
AZ05G0113950	-1.54724	0.000120612
AZ12G0231040	-2.97256	0.00012256
AZ02G0046580	-1.62002	0.000124673
AZ03G0059260	1.64539	0.000128007
AZ05G0107290	3.47865	0.000129494
AZ01G0025520	-1.62744	0.00013193
AZ06G0141160	-1.84939	0.00013193
AZ03G0057290	2.47028	0.000134871
AZ07G0150080	-3.85302	0.000140903
AZ13G0246650	-1.93177	0.000141847
AZ06G0137330	-2.01163	0.000143435
AZ15G0263770	1.60203	0.000143678
AZ02G0046920	-2.61053	0.000145216
AZ16G0278620	3.17438	0.000147199
AZ12G0226170	-1.52394	0.00014897
AZ01G0001940	-4.11366	0.000149396
AZ05G0106140	-3.28324	0.000152904
AZ15G0265950	2.85299	0.000153683
AZ08G0175820	1.90597	0.000160477
AZ05G0122570	-1.55099	0.000160951
AZ04G0081120	-3.23268	0.000162056
AZ05G0106220	4.22234	0.000164178
AZ08G0172150	-3.63729	0.000164769
AZ05G0108670	-3.69525	0.00016708
AZ04G0084750	-3.50519	0.000169892
AZ01G0014290	-2.03304	0.000169892
AZ01G0014730	-1.72909	0.000171685
AZ11G0218840	1.81761	0.000179776
AZ03G0070420	-2.97183	0.00017985
AZ06G0143140	1.89795	0.00017985
AZ01G0016180	1.53287	0.00017985
AZ07G0157220	3.69359	0.000187653
AZ05G0115700	-2.66442	0.000189425
AZ06G0123950	-4.27987	0.000189425
AZ15G0266520	-3.04463	0.000191516
AZ10G0196420	2.1211	0.000192141
AZ16G0278230	-2.56594	0.000192141
AZ01G0021050	-2.46168	0.000194075
AZ02G0033860	2.41828	0.000197435
AZ05G0114360	1.61165	0.000197504
AZ03G0052390	-3.10047	0.00019838
AZ01G0024890	1.70755	0.000200291
AZ09G0192690	1.69932	0.000201836
AZ01G0004090	3.54647	0.000202046
AZ12G0222800	1.57354	0.000209138
AZ12G0224620	2.12088	0.000214486
AZ10G0205400	4.41203	0.000214709
AZ14G0258000	-2.94139	0.00021485
AZ03G0047720	1.57122	0.000217413
AZ01G0018880	-1.52348	0.00021915
AZ07G0160390	-3.64175	0.000222473
AZ16G0276390	-3.9834	0.000223948
AZ12G0231330	2.42366	0.000223948
AZ06G0125210	1.80838	0.000224827
AZ07G0146410	-1.66802	0.000224857
AZ12G0223160	1.59301	0.000227293
AZ15G0268140	2.14319	0.000227293
AZ08G0163020	4.22655	0.000227293
AZ07G0145130	3.60414	0.000231418
AZ07G0157050	-3.4957	0.000233473
AZ03G0067360	1.75903	0.00023452
AZ04G0087320	-3.85847	0.000238722
AZ02G0038960	1.94242	0.000241779
AZ03G0062380	-1.8612	0.000242056
AZ09G0182720	-2.64405	0.000245402
AZ13G0240360	-3.82056	0.000248796
AZ02G0045360	-2.23207	0.000250362
AZ06G0134310	6.07918	0.000250411
AZ01G0016410	-2.29898	0.000256555
AZ01G0003020	2.27506	0.000257382
AZ13G0240870	-2.70354	0.000260971
AZ01G0007900	-3.98656	0.000261501
AZ02G0045060	2.42077	0.000265176
AZ02G0034660	2.32968	0.000266298
AZ03G0060400	4.07367	0.000270518
AZ08G0171680	-3.56654	0.000272258
AZ08G0177320	-2.18979	0.000272258
AZ13G0246160	-1.87205	0.000272258
AZ04G0095250	2.92164	0.000272258
AZ12G0224040	-2.4542	0.000272258
AZ03G0052380	-1.92151	0.000272258
AZ10G0201910	-2.53219	0.000272258
AZ13G0249380	-2.8363	0.000272258
AZ01G0023960	-2.89693	0.00027625
AZ05G0116130	1.83533	0.00027995
AZ01G0007220	-1.76445	0.000292309
AZ03G0063920	1.93293	0.0002936
AZ01G0010070	1.87924	0.000296121
AZ06G0144110	-4.03475	0.000296121
AZ16G0276170	1.62131	0.000296483
AZ10G0195890	-2.63832	0.000299918
AZ03G0047520	2.8227	0.000303347
AZ16G0273330	1.54004	0.000310574
AZ02G0031170	-7.05913	0.00031172
AZ08G0165110	-1.52126	0.00031172
AZ16G0275080	-3.12449	0.000312453
AZ12G0221240	-3.3187	0.000313122
AZ16G0273740	3.7288	0.000313555
AZ01G0011370	-2.56132	0.000314505
AZ06G0126970	-3.40781	0.000316812
AZ08G0166630	1.57506	0.000322733
AZ02G0032060	-4.00643	0.0003252
AZ12G0221320	2.4795	0.000328219
AZ05G0104010	1.55066	0.000328219
AZ05G0103610	-2.16955	0.000328219
AZ09G0184640	-3.12167	0.000328404
AZ03G0071980	2.40831	0.000332548
AZ01G0022060	-1.75853	0.000333841
AZ08G0169320	1.73975	0.000353029
AZ03G0069160	-2.95238	0.000353029
AZ05G0111000	-2.81255	0.000356974
AZ01G0015510	1.60978	0.000357225
AZ11G0214900	-2.61542	0.000357294
AZ02G0034920	-2.67254	0.000357423
AZ16G0280350	-2.02825	0.00035759
AZ09G0181240	3.18809	0.000363793
AZ07G0157100	-1.7026	0.000374035
AZ14G0257990	-3.79241	0.000381311
AZ02G0038230	2.8473	0.000382589
AZ05G0110170	-2.26382	0.000386036
AZ11G0219690	1.83204	0.00038605
AZ13G0243810	-2.77306	0.000386378
AZ15G0264360	-3.94605	0.00038856
AZ05G0109670	-2.02305	0.000393347
AZ05G0111010	-2.88128	0.000399401
AZ08G0175570	3.80452	0.000402533
AZ05G0105140	2.79825	0.000410957
AZ02G0046810	1.76474	0.000420175
AZ06G0123910	-1.70342	0.000420175
AZ02G0045990	-3.54187	0.000422729
AZ02G0045520	-1.75563	0.000428833
AZ08G0172500	-2.61585	0.00043265
AZ08G0171690	-2.63748	0.000435953
AZ09G0184970	1.5313	0.000439521
AZ06G0123680	-2.69727	0.000442653
AZ08G0163000	1.70606	0.000445752
AZ12G0227560	-2.02108	0.000446798
AZ05G0105550	-2.89597	0.000446798
AZ01G0003690	2.30826	0.000448185
AZ01G0015040	3.81821	0.000448314
AZ06G0141210	3.29768	0.000452432
AZ10G0205710	-1.686	0.000456709
AZ08G0168480	-2.07796	0.000460964
AZ06G0143720	-1.60135	0.000466612
AZ13G0246230	1.68721	0.000473499
AZ03G0074050	-1.93038	0.000477599
AZ04G0094070	-3.71381	0.000478796
AZ14G0252550	-3.17993	0.000479127
AZ01G0011750	-3.028	0.000487035
AZ03G0056750	2.2235	0.000488947
AZ08G0168280	1.52062	0.000490879
AZ10G0197260	2.06947	0.000497942
AZ12G0226130	1.50858	0.000498665
AZ10G0206230	5.82203	0.000510221
AZ12G0228880	2.52376	0.000510221
AZ08G0172160	-3.67361	0.000514866
AZ01G0021420	-2.26703	0.000521335
AZ09G0191240	1.52136	0.000521335
AZ04G0085140	1.81255	0.000522217
AZ04G0095680	2.34038	0.000524564
AZ08G0168690	4.71425	0.000530378
AZ07G0145210	1.77795	0.000531383
AZ13G0241740	-2.37629	0.000537954
AZ13G0236660	-3.91517	0.000541633
AZ15G0268520	-2.49294	0.000543355
AZ12G0230190	4.14825	0.000544925
AZ06G0137380	2.53207	0.000544929
AZ03G0047850	-2.75121	0.000552506
AZ13G0249370	1.99485	0.000552749
AZ09G0187700	1.68424	0.000554113
AZ10G0195500	3.41084	0.000554677
AZ13G0244950	-1.5804	0.000563278
AZ04G0086250	-3.8856	0.000565436
AZ07G0145090	-2.98301	0.000565436
AZ10G0207320	1.5955	0.000569401
AZ01G0003580	-2.54162	0.000571552
AZ05G0112450	-2.27746	0.00057226
AZ12G0226210	-1.60065	0.000575383
AZ08G0163930	2.41491	0.000582189
AZ07G0152500	-1.53035	0.000582189
AZ11G0218610	-2.47925	0.000583744
AZ11G0217630	1.7589	0.000591966
AZ04G0086610	-2.23018	0.000592191
AZ14G0260560	2.53801	0.000592812
AZ04G0076820	2.56483	0.000597417
AZ11G0220800	2.87608	0.000598801
AZ06G0123630	1.67795	0.000609555
AZ10G0194740	-2.2101	0.000626548
AZ04G0081240	-2.58066	0.000630264
[truncated: 841 more rows]

## Sheet: Table S7
Table S7. Differentially expressed genes in HT vs GD.
[truncated: 2,910 more rows]

[truncated: 2 more sheets: Table S8, Table S9]
